# Supplementary material for: Investigating the distribution of antibiotic resistance genes in relation to bacterial, fungal, and functional diversity in a hay field
Source: Microbiol Spectr. 2026 Apr 10;14(5):e03232-25. doi: 10.1128/spectrum.03232-25 (PMC13141933; doi:10.1128/spectrum.03232-25)
Supplement: Table S1 — Tab delimited file. Contains sequencing run quality control numbers for amplicon sequencing runs generated by denoising using DADA2. [file spectrum.03232-25-s0002.txt]

amplicon	sample-id	input	filtered	percentage of input passed filter	denoised	merged	percentage of input merged	non-chimeric	percentage of input non-chimeric
16S	F80.1.20190607	30535	28785	94.27	24286	18511	60.62	18417	60.31
16S	F80.1.20190619	36286	33089	91.19	28975	22537	62.11	21975	60.56
16S	F80.1.20190703	21911	20054	91.52	17064	13273	60.58	13273	60.58
16S	F80.2.20190619	24368	23223	95.3	19995	16182	66.41	15587	63.97
16S	F80.2.20190703	18269	16915	92.59	14087	10429	57.09	10371	56.77
16S	F80.3.20190607	30048	27838	92.65	24813	18786	62.52	18665	62.12
16S	F80.3.20190619	34117	31608	92.65	27470	21462	62.91	20879	61.2
16S	F80.3.20190703	20410	18485	90.57	15693	11983	58.71	11983	58.71
16S	F8300.1.20190607	33208	29856	89.91	26470	20532	61.83	20515	61.78
16S	F8300.1.20190619	44023	40638	92.31	35593	28090	63.81	27987	63.57
16S	F8300.1.20190703	23870	21983	92.09	19160	14536	60.9	14477	60.65
16S	F8300.2.20190607	28959	26602	91.86	23756	18187	62.8	17821	61.54
16S	F8300.2.20190619	36641	33358	91.04	29002	22705	61.97	22653	61.82
16S	F8300.2.20190703	17673	16643	94.17	14104	11227	63.53	11213	63.45
16S	F8300.3.20190607	27000	24850	92.04	21614	16956	62.8	16956	62.8
16S	F8300.3.20190619	38461	35300	91.78	30966	23705	61.63	23601	61.36
16S	F8300.3.20190703	30309	28076	92.63	24457	19188	63.31	19143	63.16
16S	F8600.1.20190607	28737	26587	92.52	23135	17887	62.24	17887	62.24
16S	F8600.1.20190619	21212	19987	94.22	17244	13033	61.44	13033	61.44
16S	F8600.1.20190703	42005	38825	92.43	34565	27815	66.22	27759	66.08
16S	F8600.2.20190607	29635	27612	93.17	24310	19071	64.35	19000	64.11
16S	F8600.2.20190619	34151	31700	92.82	27212	20760	60.79	20515	60.07
16S	F8600.2.20190703	40674	37126	91.28	32602	24999	61.46	24906	61.23
16S	F8600.3.20190607	50432	45834	90.88	42250	34467	68.34	34296	68
16S	F8600.3.20190619	37360	34099	91.27	30563	24292	65.02	24200	64.78
16S	F8600.3.20190703	33704	31515	93.51	27763	20987	62.27	20937	62.12
ITS	F80_1_20190607	1444523	1164356	80.6	1162021	1114358	77.14	na	na
ITS	F80_1_20190619	1444589	1160333	80.32	1156906	1060319	73.4	na	na
ITS	F80_1_20190703	2185005	1479804	67.73	1477512	1338171	61.24	na	na
ITS	F80_2_20190607	2328428	1902374	81.7	1899779	1822339	78.26	na	na
ITS	F80_2_20190619	1453311	1157031	79.61	1153906	1101595	75.8	na	na
ITS	F80_2_20190703	1011053	805164	79.64	801366	768205	75.98	na	na
ITS	F80_3_20190607	948188	760496	80.21	757709	730213	77.01	na	na
ITS	F80_3_20190619	1571348	1248065	79.43	1243695	1184468	75.38	na	na
ITS	F80_3_20190703	975492	792916	81.28	790142	749390	76.82	na	na
ITS	F8300_1_20190607	1095855	911069	83.14	909117	882120	80.5	na	na
ITS	F8300_1_20190619	787551	660838	83.91	659243	623323	79.15	na	na
ITS	F8300_1_20190703	1072100	864265	80.61	860542	811809	75.72	na	na
ITS	F8300_2_20190607	1319891	1131483	85.73	1128607	1057590	80.13	na	na
ITS	F8300_2_20190619	1446988	1190388	82.27	1187635	1139265	78.73	na	na
ITS	F8300_2_20190703	1152882	935365	81.13	931869	883795	76.66	na	na
ITS	F8300_3_20190607	1414719	1122545	79.35	1119775	1039323	73.46	na	na
ITS	F8300_3_20190619	23	15	65.22	12	12	52.17	na	na
ITS	F8300_3_20190703	1489768	1215856	81.61	1211404	1099594	73.81	na	na
ITS	F8600_1_20190607	1456243	1194976	82.06	1191726	1123257	77.13	na	na
ITS	F8600_1_20190619	3790963	3000508	79.15	2994240	2845146	75.05	na	na
ITS	F8600_1_20190703	1336475	1072957	80.28	1069927	1005670	75.25	na	na
ITS	F8600_2_20190607	1154444	946170	81.96	943131	910658	78.88	na	na
ITS	F8600_2_20190619	506739	366844	72.39	365919	356732	70.4	na	na
ITS	F8600_2_20190703	1315871	1029435	78.23	1026050	948055	72.05	na	na
ITS	F8600_3_20190607	1582067	1279217	80.86	1275409	1216928	76.92	na	na
ITS	F8600_3_20190619	1398289	1132805	81.01	1127576	1063782	76.08	na	na
ITS	F8600_3_20190703	47	15	31.91	8	8	17.02	na	na
