# Supplementary material for: Investigating the distribution of antibiotic resistance genes in relation to bacterial, fungal, and functional diversity in a hay field
Source: Microbiol Spectr. 2026 Apr 10;14(5):e03232-25. doi: 10.1128/spectrum.03232-25 (PMC13141933; doi:10.1128/spectrum.03232-25)
Supplement: Table S2 — Tab-delimited file. Contains QIIME2 Feature IDs with taxonomic assignments and confidence scores. [file spectrum.03232-25-s0003.txt]

Amplicon	Feature ID	Taxon	Confidence
16S	b4c1e218247b4ad7d670d7b305c43076	d__Bacteria; p__Actinobacteriota; c__Actinobacteria; o__Micrococcales; f__Intrasporangiaceae; g__Oryzihumus; s__uncultured_bacterium	0.919288335
16S	d829bee4984f82ffc2453212157caf96	d__Bacteria; p__Proteobacteria; c__Alphaproteobacteria; o__Rhizobiales; f__Xanthobacteraceae; g__Bradyrhizobium	0.808525622
16S	c7c40b0f480f3edee216585ec048011d	d__Bacteria; p__Actinobacteriota; c__Actinobacteria; o__Frankiales; f__Nakamurellaceae; g__Nakamurella	0.999960239
16S	7ff346973a282aa55de296afdb5d74af	d__Bacteria; p__Actinobacteriota; c__Actinobacteria; o__Micrococcales; f__Micrococcaceae	0.999999612
16S	bc3676c17839094c4fa8e33268905268	d__Archaea; p__Crenarchaeota; c__Nitrososphaeria; o__Nitrososphaerales; f__Nitrososphaeraceae; g__Candidatus_Nitrocosmicus	0.934147121
16S	74a26e97b02fcab82b0d346de4920f75	d__Bacteria; p__Actinobacteriota; c__Actinobacteria; o__Corynebacteriales; f__Mycobacteriaceae; g__Mycobacterium	0.99999913
16S	19386012f47b4a8d83f8fa168376a505	d__Bacteria; p__Proteobacteria; c__Alphaproteobacteria; o__Rhizobiales; f__Xanthobacteraceae; g__Pseudolabrys	0.784248484
16S	9d127ac8ec1a7b03befe92229847b811	d__Bacteria; p__Actinobacteriota; c__Thermoleophilia; o__Solirubrobacterales; f__Solirubrobacteraceae; g__Solirubrobacter	0.999998298
16S	5cd37e05111717fc8bbb6b94769a58f0	d__Bacteria; p__Acidobacteriota; c__Vicinamibacteria; o__Vicinamibacterales; f__uncultured; g__uncultured	0.999926289
16S	dab1160ee7a4ecf9945086ff09f99528	d__Bacteria; p__Proteobacteria; c__Gammaproteobacteria; o__Burkholderiales; f__Comamonadaceae	0.999999916
16S	c1af0c41eae4c5a3840340d0ac85c60c	d__Bacteria; p__Actinobacteriota; c__Actinobacteria; o__Micrococcales; f__Intrasporangiaceae; g__Oryzihumus; s__uncultured_bacterium	0.942724763
16S	f968254345bd05c204aee9646945cfa0	d__Bacteria; p__Actinobacteriota; c__Thermoleophilia; o__Gaiellales; f__Gaiellaceae; g__Gaiella; s__actinobacterium_WWH12	0.811121186
16S	2fac845da336657d55f1a9f350c6bc09	d__Bacteria; p__Proteobacteria; c__Alphaproteobacteria; o__Rhizobiales; f__Methyloligellaceae; g__uncultured	0.935718939
16S	cb2b3aa46919858c3108c39c73c95651	d__Bacteria; p__Myxococcota; c__Polyangia; o__Polyangiales; f__Sandaracinaceae; g__uncultured	0.999999954
16S	2141c7953f25a1c4be8b0a47a28a157f	d__Bacteria; p__Acidobacteriota; c__Vicinamibacteria; o__Vicinamibacterales; f__uncultured; g__uncultured; s__uncultured_bacterium	0.781321164
16S	c9dac1b01afbcbb851165547387c3f11	d__Bacteria; p__Verrucomicrobiota; c__Verrucomicrobiae; o__Pedosphaerales; f__Pedosphaeraceae; g__uncultured; s__metagenome	0.775294773
16S	e2700aefa86b128937c05f4f4dd45b71	d__Bacteria; p__Acidobacteriota; c__Vicinamibacteria; o__Vicinamibacterales; f__uncultured; g__uncultured; s__uncultured_Acidobacteria	0.829216862
16S	1d145835e7f0188562322f4eefb02657	d__Bacteria; p__Proteobacteria; c__Alphaproteobacteria; o__Rhizobiales; f__Xanthobacteraceae; g__uncultured	0.978703296
16S	df71de0e92459aa808364311135bb8fc	d__Bacteria; p__Proteobacteria; c__Gammaproteobacteria; o__Burkholderiales; f__Comamonadaceae; g__Variovorax	0.801064957
16S	b0546a8c6a38415c52d2dc916319d3fd	d__Bacteria; p__Verrucomicrobiota; c__Verrucomicrobiae; o__Chthoniobacterales; f__Chthoniobacteraceae; g__Candidatus_Udaeobacter	0.999999267
16S	c39e15de7f8295ecfed0969cd53b2126	d__Bacteria; p__Chloroflexi; c__KD4-96; o__KD4-96; f__KD4-96; g__KD4-96	1
16S	ad145b5c8b7c9b7ffb1c647fa0da640d	d__Bacteria; p__Acidobacteriota; c__Vicinamibacteria; o__Vicinamibacterales; f__uncultured; g__uncultured; s__uncultured_bacterium	0.727959371
16S	5b2529faa44a3679b887ecd91b6b4149	d__Bacteria; p__Chloroflexi; c__KD4-96; o__KD4-96; f__KD4-96; g__KD4-96	0.999999999
16S	7b7595f9b76cf1c37a9b7943d54f75c2	d__Bacteria; p__Actinobacteriota; c__Actinobacteria; o__Micrococcales; f__Microbacteriaceae; g__Cryobacterium	0.798806883
16S	6c5f4f9666d82b1bedf94e99acfe6741	d__Bacteria; p__Firmicutes; c__Bacilli; o__Bacillales	0.999973303
16S	40fa96a2f7fc7b939f5eb0d52d7e5b3c	d__Bacteria; p__Proteobacteria; c__Gammaproteobacteria; o__Burkholderiales; f__Nitrosomonadaceae; g__IS-44	0.999984578
16S	90aca794c7e30b8a77e87f13ffc9a5cc	d__Bacteria; p__Proteobacteria; c__Alphaproteobacteria; o__Rhizobiales; f__Xanthobacteraceae; g__uncultured	0.811934045
16S	86e14dd85367bf944f87fb172a7697ea	d__Bacteria; p__Actinobacteriota; c__Thermoleophilia; o__Gaiellales; f__uncultured; g__uncultured	0.86400175
16S	a9164d01308501b576afa06256a15b0f	d__Bacteria; p__Proteobacteria; c__Alphaproteobacteria; o__Rhizobiales; f__Rhizobiaceae; g__Allorhizobium-Neorhizobium-Pararhizobium-Rhizobium	0.994275384
16S	053c09f43a8ca677723e10f2650f95aa	d__Bacteria; p__Proteobacteria; c__Alphaproteobacteria; o__Rhizobiales; f__Methyloligellaceae; g__uncultured	0.976815051
16S	6571967f27f2fa6b370aa7e4ba7502d7	d__Bacteria; p__Methylomirabilota; c__Methylomirabilia; o__Rokubacteriales; f__Rokubacteriales; g__Rokubacteriales; s__uncultured_bacterium	0.925550045
16S	a140991b67f0edfbcf7d9433d958ec1f	d__Bacteria; p__Acidobacteriota; c__Vicinamibacteria; o__Vicinamibacterales; f__uncultured; g__uncultured	0.999608242
16S	8af9b72c1b3847562719d980e6cab6ef	d__Bacteria; p__Acidobacteriota; c__Vicinamibacteria; o__Vicinamibacterales; f__Vicinamibacteraceae; g__Vicinamibacteraceae	0.99699747
16S	8f90932836eec8eb89164f265ebd63f5	d__Bacteria; p__Proteobacteria; c__Alphaproteobacteria; o__Rhizobiales; f__Rhizobiaceae	0.996056695
16S	8aaaa8d82e84f0578c2ed71c52346da9	d__Bacteria; p__Chloroflexi; c__KD4-96; o__KD4-96; f__KD4-96; g__KD4-96	0.999999993
16S	35ed22e9fa79ab018326b68bd06b3bb0	d__Bacteria; p__Myxococcota; c__Polyangia; o__Polyangiales; f__Polyangiaceae; g__Aetherobacter; s__uncultured_bacterium	0.905294035
16S	dba682409a748b26ce327b1b112550e9	d__Bacteria; p__Acidobacteriota; c__Vicinamibacteria; o__Vicinamibacterales; f__uncultured; g__uncultured; s__uncultured_bacterium	0.96484439
16S	faf12d1e8ced164ada65be05df6962d1	d__Bacteria; p__Acidobacteriota; c__Vicinamibacteria; o__Subgroup_17; f__Subgroup_17; g__Subgroup_17	1
16S	f36c50279a8fa1c121cb9dda1ab1cb42	d__Bacteria; p__Proteobacteria; c__Gammaproteobacteria; o__Burkholderiales; f__Comamonadaceae	0.999999452
16S	225671ed33a06c9e372cb09428c37ff1	d__Bacteria; p__Actinobacteriota; c__Actinobacteria; o__Micrococcales; f__Intrasporangiaceae	0.999927224
16S	d36957a0d3172d2e5612266f417bbed6	d__Bacteria; p__Proteobacteria; c__Gammaproteobacteria; o__Burkholderiales; f__Nitrosomonadaceae; g__MND1	0.999999049
16S	8f0fb68673a8b3c26f3fd210e29b7916	d__Bacteria; p__Firmicutes; c__Clostridia; o__Clostridiales; f__Clostridiaceae; g__Clostridium_sensu_stricto_13	0.989176139
16S	403aa856cd248423fcd9f7242ef77099	d__Bacteria; p__Acidobacteriota; c__Vicinamibacteria; o__Vicinamibacterales; f__Vicinamibacteraceae; g__Vicinamibacteraceae	0.996847436
16S	a8b5dde81534db5b782adb6e50f46714	d__Bacteria; p__Proteobacteria; c__Gammaproteobacteria; o__Burkholderiales; f__Nitrosomonadaceae; g__Ellin6067	0.999998044
16S	83e948f389f9d97b0c975afc880989e8	d__Bacteria; p__Firmicutes; c__Bacilli; o__Bacillales; f__Bacillaceae; g__Bacillus	0.999395216
16S	09aa002a2f42aaa4bce28e5c6737e22a	d__Bacteria; p__Acidobacteriota; c__Vicinamibacteria; o__Vicinamibacterales; f__uncultured; g__uncultured; s__uncultured_bacterium	0.970355316
16S	e16d86b7fe770de88e7e8fd0fb6c8b5a	d__Bacteria; p__Proteobacteria; c__Gammaproteobacteria; o__Steroidobacterales; f__Steroidobacteraceae; g__Steroidobacter	0.931814982
16S	0b36c352632cb1346cdc7d73f9fb376c	d__Bacteria; p__Proteobacteria; c__Gammaproteobacteria; o__Pseudomonadales; f__Pseudomonadaceae; g__Pseudomonas	0.998765394
16S	8562afaf3955423d4eda6d71b8b277d8	d__Bacteria; p__Acidobacteriota; c__Blastocatellia; o__Pyrinomonadales; f__Pyrinomonadaceae; g__RB41	0.998410385
16S	c757ad670c5d796cb866c941c62c4e33	d__Bacteria; p__Bacteroidota; c__Bacteroidia; o__Flavobacteriales; f__Flavobacteriaceae; g__Flavobacterium	0.999995348
16S	c6f96c0b79d9a6b82fb53a5518bce977	d__Bacteria; p__Proteobacteria; c__Alphaproteobacteria; o__Rhizobiales; f__Xanthobacteraceae; g__uncultured	0.756279294
16S	cc60312357314937af544b9333c06feb	d__Bacteria; p__Actinobacteriota; c__Actinobacteria; o__Pseudonocardiales; f__Pseudonocardiaceae; g__Pseudonocardia	0.998695481
16S	10f0461cb8a244c14aa2fb73e127e9e5	d__Bacteria; p__Acidobacteriota; c__Vicinamibacteria; o__Vicinamibacterales; f__uncultured; g__uncultured	0.999008132
16S	d619ecfb9a3c486817c9d2ad54708066	d__Bacteria; p__Actinobacteriota; c__Acidimicrobiia; o__IMCC26256; f__IMCC26256; g__IMCC26256	0.999999855
16S	4027a1857865117ca02f6277aa2b37ac	d__Bacteria; p__Proteobacteria; c__Gammaproteobacteria; o__Burkholderiales; f__SC-I-84; g__SC-I-84	0.999999905
16S	337b14e1938677e488fda429b20b7e54	d__Bacteria; p__Acidobacteriota; c__Vicinamibacteria; o__Vicinamibacterales; f__uncultured; g__uncultured	0.998418599
16S	0ce51d2de5507edbeef6b4dd114e9447	d__Bacteria; p__Proteobacteria; c__Gammaproteobacteria; o__Burkholderiales; f__Nitrosomonadaceae; g__MND1	1
16S	a0b84d1e743c5c63fa472ebb0e5f920e	d__Bacteria; p__Myxococcota; c__Myxococcia; o__Myxococcales; f__Myxococcaceae	0.998671673
16S	384cc1ed47f9717cbaf2e9985e2576dc	d__Bacteria; p__Acidobacteriota; c__Vicinamibacteria; o__Vicinamibacterales; f__uncultured; g__uncultured; s__metagenome	0.76733659
16S	6cad158df7966582e3719c3822c427f6	d__Bacteria; p__Myxococcota; c__Polyangia; o__Polyangiales; f__Sandaracinaceae; g__uncultured	0.999993935
16S	7c7c7761ed1d350dd250d3bf1f131073	d__Bacteria; p__Chloroflexi; c__KD4-96; o__KD4-96; f__KD4-96; g__KD4-96	0.999999999
16S	c9de210c5a513e7749d7e67ce403d19a	d__Bacteria; p__Proteobacteria; c__Gammaproteobacteria; o__Burkholderiales; f__Comamonadaceae	0.999999991
16S	7d9b6f8940f870e598ed26f0fdece190	d__Bacteria; p__Actinobacteriota; c__Thermoleophilia; o__Solirubrobacterales; f__Solirubrobacteraceae; g__Conexibacter; s__uncultured_bacterium	0.735961659
16S	675c847bccbc53942ebb7b8cbb4efc4d	d__Bacteria; p__Bacteroidota; c__Bacteroidia; o__Bacteroidales; f__Prevotellaceae; g__Prevotella	0.999999989
16S	be6bd039791694bcdcc8920b2114c624	d__Bacteria; p__Proteobacteria; c__Gammaproteobacteria; o__Xanthomonadales; f__Rhodanobacteraceae; g__Rhodanobacter; s__uncultured_Xanthomonadaceae	0.943419704
16S	ceb36da1a26eecc6429aa5cefb368a09	d__Bacteria; p__Acidobacteriota; c__Acidobacteriae; o__Acidobacteriales; f__uncultured; g__uncultured	0.99999723
16S	db653c494148104707060c64900fe8f3	d__Bacteria; p__Actinobacteriota; c__MB-A2-108; o__MB-A2-108; f__MB-A2-108; g__MB-A2-108; s__metagenome	0.925351009
16S	fcc2ef30241633af4d9263274c95d6d6	d__Bacteria; p__Proteobacteria; c__Gammaproteobacteria; o__Gammaproteobacteria_Incertae_Sedis; f__Unknown_Family; g__Acidibacter; s__uncultured_proteobacterium	0.716324844
16S	1099e2ca8e67158bfb8e3670df1759af	d__Bacteria; p__Acidobacteriota; c__Vicinamibacteria; o__Vicinamibacterales; f__uncultured; g__uncultured	0.999924646
16S	1dc3a7cd36625f81a603740de6b3160b	d__Bacteria; p__Proteobacteria; c__Alphaproteobacteria; o__Rhizobiales; f__Rhizobiaceae	0.999599801
16S	4473ac847f597164696bc96da74ca753	d__Bacteria; p__Proteobacteria; c__Alphaproteobacteria; o__Rhizobiales; f__Beijerinckiaceae; g__Bosea	0.999999093
16S	c35553bc42a0a8d572bf5e99d2af0b4d	d__Bacteria; p__Proteobacteria; c__Gammaproteobacteria; o__Burkholderiales; f__Nitrosomonadaceae; g__MND1	0.99999827
16S	ede15fb563222a59b54464ff3857badb	d__Bacteria; p__Proteobacteria; c__Gammaproteobacteria; o__PLTA13; f__PLTA13; g__PLTA13	1
16S	b48a188a24ed126894db7d73bd6617cc	d__Bacteria; p__Actinobacteriota; c__Thermoleophilia; o__Gaiellales; f__Gaiellaceae; g__Gaiella; s__metagenome	0.793673996
16S	5940b83c470bce4d57cb52c35c4fab2e	d__Archaea; p__Crenarchaeota; c__Nitrososphaeria; o__Nitrososphaerales; f__Nitrososphaeraceae; g__Nitrososphaeraceae	0.999849374
16S	6de8fff163b98c8aa71aeec462c52f49	d__Bacteria; p__Proteobacteria; c__Alphaproteobacteria; o__Caulobacterales; f__Caulobacteraceae; g__Phenylobacterium	0.999872693
16S	1c2b8892a0d7f828d72808cd01cfd199	d__Bacteria; p__Proteobacteria; c__Alphaproteobacteria; o__Rhizobiales; f__Devosiaceae; g__Devosia	0.850281757
16S	922adcc46e047a579889a1541a87b614	d__Bacteria; p__Proteobacteria; c__Gammaproteobacteria; o__Burkholderiales; f__Nitrosomonadaceae; g__IS-44; s__metagenome	0.911368725
16S	f42372cf04666a2a78f7b3e12aa1c90a	d__Bacteria; p__Proteobacteria; c__Gammaproteobacteria; o__Burkholderiales; f__TRA3-20; g__TRA3-20	0.999996062
16S	ed4eb0c93690ed93b1306bbc507ef2ba	d__Bacteria; p__Proteobacteria; c__Gammaproteobacteria; o__Burkholderiales; f__Nitrosomonadaceae; g__mle1-7	0.999057985
16S	d15bc449222795a9ff230013aa633686	d__Bacteria; p__Proteobacteria; c__Gammaproteobacteria; o__Pseudomonadales; f__Moraxellaceae; g__Acinetobacter	0.997691443
16S	c50ef1f9d08b7358614c59f4561a1497	d__Bacteria; p__Actinobacteriota; c__Thermoleophilia; o__Solirubrobacterales; f__67-14; g__67-14; s__uncultured_Rubrobacteria	0.74986083
16S	3d7ea4dffab1130cdc0e3659dae0c1ef	d__Bacteria; p__Methylomirabilota; c__Methylomirabilia; o__Rokubacteriales; f__WX65; g__WX65	1
16S	b5403e3d3e7f5a219e1fbe3cceee2261	d__Bacteria; p__Proteobacteria; c__Alphaproteobacteria; o__Rhizobiales; f__Beijerinckiaceae; g__Microvirga	0.99930802
16S	120eba657e42a11a5c29f97b90f02035	d__Bacteria; p__Actinobacteriota; c__Actinobacteria; o__Streptomycetales; f__Streptomycetaceae; g__Streptomyces	0.999949076
16S	48fb88caf2671016c7c9f0bfca30b52e	d__Bacteria; p__Proteobacteria; c__Alphaproteobacteria; o__Rhizobiales; f__Xanthobacteraceae; g__Rhodoplanes	0.922105325
16S	7f625400e357bbd3023e39ec8583b464	d__Bacteria; p__Actinobacteriota; c__Actinobacteria; o__Frankiales; f__Nakamurellaceae; g__Nakamurella	0.999953732
16S	41300091835845bd9f0d2c9d5efa62e5	d__Bacteria; p__Actinobacteriota; c__Actinobacteria; o__Propionibacteriales; f__Nocardioidaceae; g__Nocardioides	0.997408311
16S	b17a2f19f4c913ea1af58c2cf5b3abbe	d__Bacteria; p__Actinobacteriota; c__Actinobacteria; o__Micrococcales; f__Intrasporangiaceae; g__Terrabacter	0.995910491
16S	d518fd608e4b4f041e8a0ace64a110b4	d__Bacteria; p__Myxococcota; c__Polyangia; o__Polyangiales; f__Sandaracinaceae; g__uncultured	0.999999996
16S	4c687e9abe11199b993e2ab668384d5c	d__Bacteria; p__Nitrospirota; c__Nitrospiria; o__Nitrospirales; f__Nitrospiraceae; g__Nitrospira	1
16S	bad02fb4b97f30182ffe6e934f54ad5f	d__Bacteria; p__Proteobacteria; c__Gammaproteobacteria; o__CCD24; f__CCD24; g__CCD24	0.999999972
16S	47f2617de53ce85d035fd4d1cc587272	d__Bacteria; p__Bacteroidota; c__Bacteroidia; o__Chitinophagales; f__Chitinophagaceae; g__uncultured	0.781425457
16S	ab82627e3e67b1b80c7154ca2b462940	d__Bacteria; p__Actinobacteriota; c__Thermoleophilia; o__Solirubrobacterales; f__67-14; g__67-14; s__metagenome	0.864650868
16S	bd24b7966ce594d3534ff34d53c3e8da	d__Bacteria; p__Acidobacteriota; c__Vicinamibacteria; o__Vicinamibacterales; f__uncultured; g__uncultured; s__uncultured_bacterium	0.723480799
16S	fe74fd714cefe90175f7aec710750fa5	d__Bacteria; p__Actinobacteriota; c__Thermoleophilia; o__Solirubrobacterales; f__Solirubrobacteraceae	0.999977764
16S	b758cde6d5121b176c6c64b571a41b02	d__Bacteria; p__Actinobacteriota; c__Actinobacteria; o__Micrococcales; f__Microbacteriaceae; g__Agromyces	0.999445073
16S	2a1b95f280310734ee9a73f6e4fe75e7	d__Bacteria; p__Acidobacteriota; c__Vicinamibacteria; o__Vicinamibacterales; f__Vicinamibacteraceae; g__Vicinamibacteraceae	0.999077636
16S	ae9920f9e604c4aa00ef7d5bc4bb27b8	d__Bacteria; p__Proteobacteria; c__Alphaproteobacteria; o__Azospirillales; f__Azospirillaceae; g__Skermanella	0.995773155
16S	d892d40bc79d0c356bd2886ce8d120ee	d__Bacteria; p__Actinobacteriota; c__Actinobacteria; o__Micrococcales; f__Cellulomonadaceae; g__Cellulomonas	0.997428261
16S	94e44251662880ffc5b82a1aca4ff1d8	d__Archaea; p__Crenarchaeota; c__Nitrososphaeria; o__Nitrososphaerales; f__Nitrososphaeraceae	0.999999998
16S	8940190f5b3ce9d7dfb6091aa42aabd8	d__Bacteria; p__Myxococcota; c__bacteriap25; o__bacteriap25; f__bacteriap25; g__bacteriap25	0.924187391
16S	a8377fd1db22cfbfa2ceb1d14d392dc2	d__Bacteria; p__Proteobacteria; c__Gammaproteobacteria; o__Burkholderiales; f__Oxalobacteraceae; g__Duganella	0.895991394
16S	2651bbe242103467a59a4144244139de	d__Bacteria; p__Acidobacteriota; c__Vicinamibacteria; o__Vicinamibacterales; f__uncultured; g__uncultured; s__uncultured_Acidobacteria	0.873632377
16S	0c12c2d486ebc2c8b4d14a8b523f5f8d	d__Bacteria; p__Actinobacteriota; c__Actinobacteria; o__Propionibacteriales; f__Nocardioidaceae	0.999894173
16S	27fa10fa9d28d303d1d3b695f24e9076	d__Bacteria; p__Actinobacteriota; c__Actinobacteria; o__Micrococcales; f__Intrasporangiaceae	0.994171428
16S	945184b6386c192c0066e0a98a154780	d__Bacteria; p__Proteobacteria; c__Gammaproteobacteria; o__Enterobacterales; f__Enterobacteriaceae	0.922886111
16S	d9ece75e4e10724cb07f46b9e8d33dd7	d__Bacteria; p__Latescibacterota; c__Latescibacteria; o__Latescibacterales; f__Latescibacteraceae; g__Latescibacteraceae; s__metagenome	0.999990578
16S	51aee664c21bd301061e44d482f6716c	d__Bacteria; p__Acidobacteriota; c__Vicinamibacteria; o__Vicinamibacterales; f__uncultured; g__uncultured; s__uncultured_Acidobacteria	0.814659002
16S	63afe8e6aac58bf0d670a82ca5bc574c	d__Bacteria; p__Proteobacteria; c__Gammaproteobacteria; o__Enterobacterales; f__Yersiniaceae	0.877083263
16S	0f5f48d793a468de8ec2131049a25f1e	d__Bacteria; p__Proteobacteria; c__Gammaproteobacteria; o__Burkholderiales; f__Oxalobacteraceae; g__Noviherbaspirillum	0.944037355
16S	277297d556cd1abee7d9101d84af6dc5	d__Bacteria; p__Acidobacteriota; c__Vicinamibacteria; o__Vicinamibacterales; f__uncultured; g__uncultured	0.999998569
16S	33b59ac7bf646a8a5b1129313c3cd6bc	d__Bacteria; p__Acidobacteriota; c__Subgroup_11; o__Subgroup_11; f__Subgroup_11; g__Subgroup_11; s__uncultured_bacterium	0.999999754
16S	4f856faa12011d6b010d1218d6af965c	d__Bacteria; p__Acidobacteriota; c__Vicinamibacteria; o__Vicinamibacterales; f__Vicinamibacteraceae; g__uncultured	0.974923466
16S	f79f931063a7450fc74d4f2e311431e5	d__Bacteria; p__Desulfobacterota; c__uncultured; o__uncultured; f__uncultured; g__uncultured	0.866627325
16S	4608fae4bbc9964cdd17af8782f2155e	d__Bacteria; p__Proteobacteria; c__Gammaproteobacteria; o__Burkholderiales; f__Oxalobacteraceae; g__Massilia	0.999104285
16S	2d16d001e21717f960cf771ae879b1dd	d__Bacteria; p__Proteobacteria; c__Alphaproteobacteria; o__Sphingomonadales; f__Sphingomonadaceae; g__Sphingomonas	0.99997896
16S	d50f18f4c668202cb6ab3331b783eb1b	d__Bacteria; p__Proteobacteria; c__Gammaproteobacteria; o__Burkholderiales; f__Nitrosomonadaceae; g__MND1	0.999999991
16S	3d8884f3e0e3b6decd0db35b6c77ca5d	d__Bacteria; p__Myxococcota; c__Polyangia; o__Haliangiales; f__Haliangiaceae; g__Haliangium; s__uncultured_Myxococcales	0.995286448
16S	b32c31cdf2e8499f2dcf74dc1dca50df	d__Bacteria; p__Actinobacteriota; c__Thermoleophilia; o__Solirubrobacterales; f__67-14; g__67-14; s__metagenome	0.832914539
16S	39ad699282d51b96d4f507f7ff11d8c6	d__Bacteria; p__Proteobacteria; c__Alphaproteobacteria; o__Rhizobiales; f__Xanthobacteraceae; g__uncultured	0.83600071
16S	06ad92b8571a601a6ba26f122d2b2a55	d__Bacteria; p__Proteobacteria; c__Gammaproteobacteria; o__Burkholderiales; f__Nitrosomonadaceae; g__Ellin6067	0.999999023
16S	496ecde24f9ab698992413d3d4f04b5f	d__Bacteria; p__Proteobacteria; c__Gammaproteobacteria; o__Xanthomonadales; f__Xanthomonadaceae; g__Stenotrophomonas; s__Stenotrophomonas_rhizophila	0.736605918
16S	7bf78221e41aba341193c6f004811ccd	d__Bacteria; p__Actinobacteriota; c__Actinobacteria; o__Micrococcales; f__Intrasporangiaceae	0.994027707
16S	48a25a351f673f799f73620221769bb5	d__Bacteria; p__Actinobacteriota; c__Thermoleophilia; o__Gaiellales; f__uncultured; g__uncultured; s__bacterium_Ellin6515	0.918637122
16S	e3620a87443a142150a1b20a237c48a2	d__Bacteria; p__Proteobacteria; c__Alphaproteobacteria; o__Rhizobiales; f__Xanthobacteraceae; g__Pseudolabrys	0.926626532
16S	d381b0c4baf4c092e37d645b910d42d7	d__Bacteria; p__Proteobacteria; c__Gammaproteobacteria; o__Burkholderiales; f__Nitrosomonadaceae; g__Ellin6067	0.999999957
16S	bf321c05d79f766c0099afb9ecc42f52	d__Bacteria; p__Actinobacteriota; c__Actinobacteria; o__Streptomycetales; f__Streptomycetaceae; g__Streptomyces	0.999148991
16S	d10c72b287f6e198757f9d267625d1ed	d__Bacteria; p__Acidobacteriota; c__Vicinamibacteria; o__Vicinamibacterales; f__Vicinamibacteraceae; g__Vicinamibacteraceae	0.999237023
16S	51f05dc40a66854173fe75db97a83f95	d__Bacteria; p__Actinobacteriota; c__Actinobacteria; o__Frankiales; f__Sporichthyaceae; g__uncultured; s__uncultured_bacterium	0.972183056
16S	1935b9726fc8e67ef0b72ec5208097ce	d__Bacteria; p__Actinobacteriota; c__Actinobacteria; o__Frankiales; f__Nakamurellaceae; g__Nakamurella; s__uncultured_bacterium	0.759593338
16S	b8c4ed03d7d91546b9f6ad80b80135a3	d__Bacteria; p__Actinobacteriota; c__Actinobacteria; o__Frankiales; f__Geodermatophilaceae; g__Blastococcus	0.99857861
16S	9847d2b1b764509d8fb3ec9fa2726d6c	d__Bacteria; p__Proteobacteria; c__Gammaproteobacteria; o__Burkholderiales; f__SC-I-84; g__SC-I-84; s__uncultured_Nitrosomonadaceae	0.911645548
16S	b8421298cddb3b0ef436bd84b3e289e2	d__Bacteria; p__Proteobacteria; c__Gammaproteobacteria; o__Burkholderiales; f__Nitrosomonadaceae; g__MND1	0.999987073
16S	1fd1f3fbc0437b678ede5a76465a1326	d__Bacteria; p__Proteobacteria; c__Alphaproteobacteria; o__Rhizobiales; f__Beijerinckiaceae; g__alphaI_cluster	0.946718515
16S	4d56ab10677542b64bfd38155d4e3305	d__Bacteria; p__Acidobacteriota; c__Vicinamibacteria; o__Vicinamibacterales; f__uncultured; g__uncultured; s__uncultured_Acidobacteria	0.834737466
16S	9dc1c66e5ca9abdbbbf47f6e9437a485	d__Bacteria; p__Acidobacteriota; c__Vicinamibacteria; o__Vicinamibacterales; f__uncultured; g__uncultured	0.999999889
16S	bd6abab03d3bd85dce828a07bc01694b	d__Bacteria; p__Actinobacteriota; c__Actinobacteria; o__Micromonosporales; f__Micromonosporaceae; g__Luedemannella; s__uncultured_bacterium	0.708565929
16S	1a56ad3ec2b87cfbeaba8976be08b4b9	d__Bacteria; p__Proteobacteria; c__Alphaproteobacteria; o__Rhizobiales; f__Xanthobacteraceae; g__uncultured	0.974032344
16S	12e2bb64d262590c8c32d2b090882e42	d__Bacteria; p__Actinobacteriota; c__Actinobacteria; o__Streptomycetales; f__Streptomycetaceae; g__Kitasatospora	0.727781162
16S	d3d472c89611f2b47bbe1b12747001e8	d__Bacteria; p__Proteobacteria; c__Alphaproteobacteria; o__Azospirillales; f__uncultured; g__uncultured; s__uncultured_bacterium	0.980937572
16S	dddee9f8b7d458f1c92c8b4d17275ec9	d__Bacteria; p__Proteobacteria; c__Gammaproteobacteria; o__Burkholderiales; f__SC-I-84; g__SC-I-84	0.999998533
16S	78071b43244e5ebd909b446a937d7c77	d__Bacteria; p__Actinobacteriota; c__Thermoleophilia; o__Gaiellales; f__Gaiellaceae; g__Gaiella	0.989586779
16S	9d908921e9d6c6aec8a1f066022aff55	d__Bacteria; p__Proteobacteria; c__Gammaproteobacteria; o__Burkholderiales; f__Nitrosomonadaceae; g__MND1	0.999956968
16S	25b7d72340d612b530455f3f2695d11a	d__Archaea; p__Crenarchaeota; c__Nitrososphaeria; o__Nitrososphaerales; f__Nitrososphaeraceae; g__Nitrososphaeraceae	0.999695915
16S	68c56896f754db932a51a88ebad5bc6a	d__Bacteria; p__Actinobacteriota; c__Actinobacteria; o__Propionibacteriales; f__Nocardioidaceae; g__Nocardioides	0.99993473
16S	752618de8c655033b311788feb2afa4e	d__Bacteria; p__Planctomycetota; c__Planctomycetes; o__Pirellulales; f__Pirellulaceae; g__uncultured; s__uncultured_Planctomycetaceae	0.864624795
16S	f90ab13dd16feced1c93a5cba742d47b	d__Bacteria; p__Proteobacteria; c__Alphaproteobacteria; o__Sphingomonadales; f__Sphingomonadaceae	0.999972953
16S	d4e34d4806bab09bcb2b94ebbdca1ed4	d__Bacteria; p__Actinobacteriota; c__Thermoleophilia; o__Gaiellales; f__uncultured; g__uncultured	0.998281011
16S	2380768d8d3c4fc10e775627034f0b45	d__Bacteria; p__Acidobacteriota; c__Vicinamibacteria; o__Vicinamibacterales; f__uncultured; g__uncultured	0.999996018
16S	23f93024240b1ad33e45d69154223fc5	d__Bacteria; p__Verrucomicrobiota; c__Verrucomicrobiae; o__Chthoniobacterales; f__Chthoniobacteraceae; g__Chthoniobacter	0.999999652
16S	460a23256a245f4cc2ad17b30d8db4b5	d__Bacteria; p__Verrucomicrobiota; c__Verrucomicrobiae; o__Chthoniobacterales; f__Chthoniobacteraceae; g__Chthoniobacter	0.999912216
16S	a21918b3d8ba1679e45d6082cbef089e	d__Bacteria; p__Verrucomicrobiota; c__Verrucomicrobiae; o__Chthoniobacterales; f__Chthoniobacteraceae; g__Chthoniobacter	0.999999989
16S	4804669ff00c7ec682696fdd03d60923	d__Bacteria; p__Proteobacteria; c__Gammaproteobacteria; o__Xanthomonadales; f__Xanthomonadaceae; g__Arenimonas	0.999999719
16S	5447387f2e042b426b272866c391f08d	d__Bacteria; p__Chloroflexi; c__KD4-96; o__KD4-96; f__KD4-96; g__KD4-96	1
16S	501bd824b52f85ecdeeb9ee95b68c914	d__Bacteria; p__Verrucomicrobiota; c__Verrucomicrobiae; o__Chthoniobacterales; f__Chthoniobacteraceae; g__Candidatus_Udaeobacter; s__uncultured_bacterium	0.857510374
16S	cbe5b99184744938bbdb386295c4788b	d__Bacteria; p__Verrucomicrobiota; c__Verrucomicrobiae; o__Chthoniobacterales; f__Chthoniobacteraceae; g__Candidatus_Udaeobacter	0.99999652
16S	c4a1bee8e5ab10c8edc57a3d08335689	d__Bacteria; p__Proteobacteria; c__Gammaproteobacteria; o__Burkholderiales; f__SC-I-84; g__SC-I-84; s__uncultured_beta	0.886710137
16S	ec4a2bc8654683fbd571417186a8d0e1	d__Bacteria; p__Actinobacteriota; c__Actinobacteria; o__Streptosporangiales; f__Streptosporangiaceae; g__Streptosporangium	0.999992725
16S	6e6ef3e31d9d37638c5247247c23df8f	d__Bacteria; p__Acidobacteriota; c__Vicinamibacteria; o__Vicinamibacterales; f__uncultured; g__uncultured; s__uncultured_bacterium	0.719123837
16S	da6a7cba87e0895b9cbe6037b9bd8b3b	d__Bacteria; p__Bacteroidota; c__Bacteroidia; o__Bacteroidales; f__Prevotellaceae; g__Prevotella	0.999999476
16S	497410d6fd55e49412a7aed1f2f9e0b6	d__Bacteria; p__Proteobacteria; c__Gammaproteobacteria; o__Burkholderiales; f__SC-I-84; g__SC-I-84; s__metagenome	0.919612398
16S	7ea4b157e51f38c83a0693ce6ea70f53	d__Bacteria; p__Proteobacteria; c__Alphaproteobacteria; o__Rhizobiales; f__Rhizobiaceae; g__Ochrobactrum	0.932840331
16S	70591b35ed664f271d3ccf22e9c564ee	d__Bacteria; p__Actinobacteriota; c__Actinobacteria; o__Micromonosporales; f__Micromonosporaceae; g__Catellatospora	0.940994077
16S	ee1b92672dce000a8e5756a08b83c34c	d__Bacteria; p__Acidobacteriota; c__Holophagae; o__Subgroup_7; f__Subgroup_7; g__Subgroup_7; s__uncultured_bacterium	0.87029431
16S	77c728b51dd512851473bf18a399ecf6	d__Bacteria; p__Acidobacteriota; c__Vicinamibacteria; o__Vicinamibacterales; f__uncultured; g__uncultured; s__uncultured_Acidobacteriaceae	0.770195376
16S	e7c2c171be5ef785791bb5a3a49fb3b5	d__Bacteria; p__Actinobacteriota; c__Thermoleophilia; o__Gaiellales; f__Gaiellaceae; g__Gaiella; s__uncultured_actinobacterium	0.888689596
16S	f37fc1dccfeba0004cbeb4f1ad6083c6	d__Bacteria; p__Proteobacteria; c__Gammaproteobacteria; o__Burkholderiales; f__Oxalobacteraceae; g__Duganella	0.966612928
16S	e8a67a096750c4342b000366de58df36	d__Bacteria; p__Proteobacteria; c__Gammaproteobacteria; o__Burkholderiales; f__Nitrosomonadaceae; g__MND1	0.999797413
16S	930bd976bb670c25f689d7d0c8a0e12e	d__Bacteria; p__Actinobacteriota; c__MB-A2-108; o__MB-A2-108; f__MB-A2-108; g__MB-A2-108; s__metagenome	0.862709201
16S	6472eb8b1e09f892aca2f23182962903	d__Bacteria; p__Proteobacteria; c__Alphaproteobacteria; o__Rhizobiales; f__Xanthobacteraceae	0.999999973
16S	b11bb11e69fd71abeb99bb750a3b478a	d__Bacteria; p__Actinobacteriota; c__Actinobacteria; o__Streptomycetales; f__Streptomycetaceae; g__Streptomyces	0.999976977
16S	df949d1b8db907b383c70c0a11be21ee	d__Bacteria; p__Acidobacteriota; c__Vicinamibacteria; o__Vicinamibacterales; f__Vicinamibacteraceae; g__Vicinamibacteraceae	0.781680415
16S	565122fd5d6528bd260adb60bdc04869	d__Bacteria; p__Myxococcota; c__Polyangia; o__Polyangiales; f__BIrii41; g__BIrii41	0.999999996
16S	1f6cf1d5418139ccc08e2bb80b6fd00d	d__Bacteria; p__Acidobacteriota; c__Subgroup_5; o__Subgroup_5; f__Subgroup_5; g__Subgroup_5; s__uncultured_bacterium	0.972022737
16S	dfd42bc974d222dd5ad90c5cb821ea9f	d__Bacteria; p__Actinobacteriota; c__Actinobacteria; o__Streptomycetales; f__Streptomycetaceae; g__Streptomyces	0.990249592
16S	86d6db0b6e15510fa5d27ceae8fd5e0d	d__Bacteria; p__Proteobacteria; c__Gammaproteobacteria; o__Pseudomonadales; f__Pseudomonadaceae; g__Pseudomonas	0.999712434
16S	636920ddf9771ae64e909891454298bd	d__Bacteria; p__Proteobacteria; c__Gammaproteobacteria; o__Burkholderiales; f__SC-I-84; g__SC-I-84	0.99999986
16S	659da96ce96645ffaa90c3a772b4c97a	d__Bacteria; p__Proteobacteria; c__Gammaproteobacteria; o__Burkholderiales; f__Oxalobacteraceae; g__[Aquaspirillum]_arcticum_group; s__uncultured_bacterium	0.919201128
16S	475466b882ed396887ccb3af92e5cccc	d__Bacteria; p__Methylomirabilota; c__Methylomirabilia; o__Rokubacteriales; f__Rokubacteriales; g__Rokubacteriales; s__metagenome	0.740063457
16S	e5841b2713289f05e7bc8221f7086b42	d__Bacteria; p__Proteobacteria; c__Alphaproteobacteria; o__Sphingomonadales; f__Sphingomonadaceae; g__Sphingomonas	0.990299491
16S	fd2899fba49792389b004ff5b4edc105	d__Bacteria; p__Proteobacteria; c__Gammaproteobacteria; o__Cellvibrionales; f__Cellvibrionaceae; g__Cellvibrio	0.999999995
16S	f44aedcb7fb81b5ed765dfea7da418df	d__Bacteria; p__Actinobacteriota; c__Thermoleophilia; o__Gaiellales; f__Gaiellaceae; g__Gaiella; s__uncultured_bacterium	0.770576349
16S	b2af2d86f64b5aa555813c2e5ccf5125	d__Bacteria; p__Proteobacteria; c__Gammaproteobacteria; o__Burkholderiales; f__Comamonadaceae; g__Ramlibacter	0.880454805
16S	8e4d509373a9b57ab5ecf4bb79e4724e	d__Bacteria; p__Actinobacteriota; c__Actinobacteria; o__Frankiales; f__Nakamurellaceae; g__Nakamurella	0.999966611
16S	6deb9786a896027ac4ee05f53554cc74	d__Bacteria; p__Proteobacteria; c__Alphaproteobacteria; o__Acetobacterales; f__Acetobacteraceae; g__uncultured	0.750084578
16S	5dfcb1335796f648429f69b546759b3f	d__Bacteria; p__Acidobacteriota; c__Vicinamibacteria; o__Vicinamibacterales; f__Vicinamibacteraceae; g__Vicinamibacteraceae	0.999978484
16S	f2fd9d7b74d80ad0cc6f3439e6325d27	d__Bacteria; p__Gemmatimonadota; c__Gemmatimonadetes; o__Gemmatimonadales; f__Gemmatimonadaceae; g__uncultured	0.999999914
16S	cb5ca9ea57b4297619b4459a0347252f	d__Bacteria; p__Proteobacteria; c__Gammaproteobacteria; o__Gammaproteobacteria_Incertae_Sedis; f__Unknown_Family; g__Acidibacter	0.998473516
16S	8adb9a4c5484ad31c1f176f92aa27302	d__Bacteria; p__Acidobacteriota; c__Vicinamibacteria; o__Vicinamibacterales; f__uncultured; g__uncultured	0.999891977
16S	c31a8652dd26b703c53b5e11ccaadc27	d__Bacteria; p__Chloroflexi; c__KD4-96; o__KD4-96; f__KD4-96; g__KD4-96	1
16S	3002b8e789986b369bf957e7a8a3290e	d__Bacteria; p__Proteobacteria; c__Alphaproteobacteria; o__Tistrellales; f__Geminicoccaceae; g__Candidatus_Alysiosphaera; s__metagenome	0.999605444
16S	8599524cec26e00cc7df72e7ecc01220	d__Bacteria; p__Acidobacteriota; c__Vicinamibacteria; o__Vicinamibacterales; f__Vicinamibacteraceae; g__Vicinamibacteraceae	0.999947307
16S	468eb79b4c5212d08c2cdfe8cebbff6d	d__Bacteria; p__Acidobacteriota; c__Vicinamibacteria; o__Subgroup_17; f__Subgroup_17; g__Subgroup_17; s__metagenome	0.997523971
16S	11cbfd2a4163315d40fd3a2a70044885	d__Bacteria; p__Myxococcota; c__Polyangia; o__Haliangiales; f__Haliangiaceae; g__Haliangium	0.999997824
16S	3f95aa1b372a657401dcde0038bfb884	d__Bacteria; p__Proteobacteria; c__Alphaproteobacteria; o__Rhizobiales; f__Hyphomicrobiaceae; g__Hyphomicrobium	0.981363867
16S	9b027dc19da67af65c2cb02092b7fff7	d__Bacteria; p__Gemmatimonadota; c__Gemmatimonadetes; o__Gemmatimonadales; f__Gemmatimonadaceae; g__uncultured; s__metagenome	0.999967784
16S	2dbc1777a3d602a5d81f1a8df3da37f7	d__Bacteria; p__Proteobacteria; c__Gammaproteobacteria; o__Steroidobacterales; f__Steroidobacteraceae; g__uncultured	0.999999913
16S	3f48c674bfb96d735ee09bd32ac101da	d__Bacteria; p__Acidobacteriota; c__Vicinamibacteria; o__Vicinamibacterales; f__uncultured; g__uncultured	0.999999869
16S	8ba51c6635722fbf0f62efb171b52770	d__Bacteria; p__Proteobacteria; c__Gammaproteobacteria; o__Burkholderiales; f__Nitrosomonadaceae; g__MND1	0.999999129
16S	87241688fe66505416dc9e9b8d6510bc	d__Bacteria; p__Nitrospirota; c__Nitrospiria; o__Nitrospirales; f__Nitrospiraceae; g__Nitrospira	1
16S	c3a5b811cc69691f5c5a8b4d72893522	d__Bacteria; p__Proteobacteria; c__Gammaproteobacteria; o__Burkholderiales; f__Nitrosomonadaceae; g__MND1	0.999999999
16S	34212dfed201b19a522d80ecc25a3024	d__Bacteria; p__Verrucomicrobiota; c__Verrucomicrobiae; o__Chthoniobacterales; f__Chthoniobacteraceae; g__Chthoniobacter; s__uncultured_Verrucomicrobia	0.800666801
16S	3d8e0daf08c57023c30962cfc0e51bb5	d__Bacteria; p__Acidobacteriota; c__Vicinamibacteria; o__Vicinamibacterales; f__Vicinamibacteraceae; g__Vicinamibacteraceae	0.999289813
16S	f4a8aff56ada61ec5fcd8223b4bdc289	d__Bacteria; p__Actinobacteriota; c__Thermoleophilia; o__Gaiellales	1
16S	46d99f09b9b4c58ca58cda72404768bb	d__Bacteria; p__Myxococcota; c__bacteriap25; o__bacteriap25; f__bacteriap25; g__bacteriap25	0.906282302
16S	edbff80f325a90217ae603a08363ccc8	d__Bacteria; p__Nitrospirota; c__Nitrospiria; o__Nitrospirales; f__Nitrospiraceae; g__Nitrospira; s__uncultured_organism	0.72714369
16S	ca3a23e08569cf875944dac81527e3c4	d__Bacteria; p__Verrucomicrobiota; c__Verrucomicrobiae; o__Chthoniobacterales; f__Chthoniobacteraceae; g__Chthoniobacter	0.999999203
16S	5c38e760f9f3be7306ed0cdd355c5df0	d__Bacteria	1
16S	f99ccaaf35afbf4166f84ccb6c357d31	d__Bacteria; p__Acidobacteriota; c__Vicinamibacteria; o__Vicinamibacterales; f__Vicinamibacteraceae; g__Vicinamibacteraceae	0.99999978
16S	80ff93a8347ed2e14717c2f4f0038b8c	d__Bacteria; p__Proteobacteria; c__Alphaproteobacteria; o__Elsterales; f__uncultured; g__uncultured	0.999997931
16S	c55df6cd40166d06b25d3a327bfb9dd4	d__Bacteria; p__Firmicutes; c__Bacilli; o__Alicyclobacillales; f__Alicyclobacillaceae; g__Tumebacillus	0.999999844
16S	a251ae02db5ed074ffc3acb72d5fbe33	d__Bacteria; p__Actinobacteriota; c__Thermoleophilia; o__Solirubrobacterales; f__Solirubrobacteraceae; g__Solirubrobacter	0.999978841
16S	471ba024525fd0000d9a1a5af02682a3	d__Bacteria; p__Proteobacteria; c__Gammaproteobacteria; o__Legionellales; f__Legionellaceae; g__Legionella	0.999999937
16S	0d46ccea29d8ee8e60903f6238962a07	d__Bacteria; p__Proteobacteria; c__Gammaproteobacteria; o__Pseudomonadales; f__Pseudomonadaceae; g__Pseudomonas	0.993752381
16S	5953630f87544c1ee4ca6011ad968077	d__Bacteria; p__Actinobacteriota; c__Thermoleophilia; o__Gaiellales; f__uncultured; g__uncultured	0.999329172
16S	35d20da789dde8d76e4389fd6d30cc9d	d__Bacteria; p__Actinobacteriota; c__Actinobacteria; o__Micromonosporales; f__Micromonosporaceae; g__Dactylosporangium	0.998958702
16S	52bf102a8ce5e5aa35a1b2be041bca12	d__Bacteria; p__Acidobacteriota; c__Vicinamibacteria; o__Vicinamibacterales; f__Vicinamibacteraceae; g__Vicinamibacteraceae	0.999999636
16S	89199f4476c074a5c5165daab20eb463	d__Bacteria; p__Myxococcota; c__Polyangia; o__Polyangiales; f__BIrii41; g__BIrii41	0.999999833
16S	a869b422007c6d75482b0e9e0338b95c	d__Bacteria; p__Acidobacteriota; c__Vicinamibacteria; o__Vicinamibacterales; f__Vicinamibacteraceae; g__Vicinamibacteraceae	0.999096496
16S	5143fb7763f5e216f42d16afa5a7312f	d__Bacteria; p__Myxococcota; c__bacteriap25; o__bacteriap25; f__bacteriap25; g__bacteriap25	0.999998217
16S	e53ef69e89c336a839eebcbe1a59fe0a	d__Bacteria; p__Myxococcota; c__Polyangia; o__Haliangiales; f__Haliangiaceae; g__Haliangium; s__uncultured_Myxococcales	0.994285077
16S	268d05830150f9f44ace6cae89d83924	d__Bacteria; p__Chloroflexi; c__Chloroflexia; o__Thermomicrobiales; f__JG30-KF-CM45; g__JG30-KF-CM45; s__uncultured_bacterium	0.985089117
16S	13873ba940c33a8b26244300b9cae5d9	d__Bacteria; p__Myxococcota; c__Polyangia; o__Polyangiales; f__BIrii41; g__BIrii41	0.999999815
16S	a29bbd45b8a08069b22f70e9c014bbd6	d__Bacteria; p__Proteobacteria; c__Gammaproteobacteria; o__Burkholderiales; f__SC-I-84; g__SC-I-84	0.99999783
16S	ea3de717c1d740df257a9fc7f39e4ebf	d__Bacteria; p__Acidobacteriota; c__Vicinamibacteria; o__Vicinamibacterales; f__uncultured; g__uncultured; s__uncultured_bacterium	0.800060199
16S	374a767b7934a9a4f2d15709b6dc3e3a	d__Bacteria; p__Gemmatimonadota; c__Gemmatimonadetes; o__Gemmatimonadales; f__Gemmatimonadaceae; g__uncultured	0.999999999
16S	8a01f67c1e585505f4f1dfdce7cd1295	d__Bacteria; p__Latescibacterota; c__Latescibacterota; o__Latescibacterota; f__Latescibacterota; g__Latescibacterota; s__uncultured_Acidobacterium	0.754290096
16S	701757b8b79cbd35735b92c85063311e	d__Bacteria; p__Acidobacteriota; c__Vicinamibacteria; o__Vicinamibacterales; f__uncultured; g__uncultured; s__uncultured_bacterium	0.785148146
16S	ef20b3cbed3170b3a8faf33cf0b1db59	d__Bacteria; p__Proteobacteria; c__Alphaproteobacteria; o__Sphingomonadales; f__Sphingomonadaceae; g__Sphingomonas	0.998330508
16S	03f059a924af8eaa44609cd373e6194e	d__Bacteria; p__Proteobacteria; c__Alphaproteobacteria; o__Rhizobiales; f__Hyphomicrobiaceae; g__Pedomicrobium; s__uncultured_bacterium	0.776489327
16S	5179747e877de4fda0e2be6ddf0c88ee	d__Bacteria; p__Acidobacteriota; c__Vicinamibacteria; o__Vicinamibacterales; f__uncultured; g__uncultured	0.997288395
16S	bca92bacb095b7b7038fa9db51eecb3a	d__Bacteria; p__Actinobacteriota; c__Actinobacteria; o__Corynebacteriales; f__Mycobacteriaceae; g__Mycobacterium	0.999999354
16S	64585f574df8b513e0d630bde8b46097	d__Bacteria; p__Actinobacteriota; c__Acidimicrobiia; o__Microtrichales; f__uncultured; g__uncultured	0.72657052
16S	3cd692cbfd486ccfd14de795006258b0	d__Bacteria; p__Proteobacteria; c__Alphaproteobacteria; o__Rhizobiales; f__Xanthobacteraceae; g__uncultured; s__uncultured_Bradyrhizobiaceae	0.843208099
16S	8fa39047c917141ed4966b56c232ec74	d__Bacteria; p__Proteobacteria; c__Alphaproteobacteria; o__Rhizobiales; f__uncultured; g__uncultured	0.999996028
16S	e3385d97b90194f00086c22b419540dd	d__Bacteria; p__Proteobacteria; c__Gammaproteobacteria; o__Burkholderiales; f__Burkholderiaceae; g__Burkholderia-Caballeronia-Paraburkholderia	0.998668895
16S	2e62f39d6a7c47247244e3d243283855	d__Bacteria; p__Actinobacteriota; c__Actinobacteria; o__Corynebacteriales; f__Mycobacteriaceae; g__Mycobacterium	0.999996066
16S	c229fbec5771ec55a02faa28f0bb204d	d__Bacteria; p__Actinobacteriota; c__Thermoleophilia; o__Gaiellales; f__Gaiellaceae; g__Gaiella; s__uncultured_Conexibacteraceae	0.923185085
16S	0001d123420b59585627edf5a1292ae8	d__Bacteria; p__Proteobacteria; c__Alphaproteobacteria; o__Rhizobiales; f__Beijerinckiaceae; g__Microvirga	0.99971184
16S	4c87523f07695269d1e32dc3c5acbdd5	d__Bacteria; p__Verrucomicrobiota; c__Verrucomicrobiae; o__Chthoniobacterales; f__Chthoniobacteraceae; g__Chthoniobacter	0.999999802
16S	c6c3ab4e828fb40d6e05967b7aac9338	d__Bacteria; p__Firmicutes; c__Clostridia; o__Lachnospirales; f__Lachnospiraceae; g__Blautia	0.986677562
16S	9c08c840f7d836db55f238f53ef61680	d__Bacteria; p__Proteobacteria; c__Gammaproteobacteria; o__Burkholderiales; f__TRA3-20; g__TRA3-20	0.999643187
16S	d19dbb0e1566e9a2d91adda6f64e0232	d__Bacteria; p__Actinobacteriota; c__Actinobacteria; o__Corynebacteriales; f__Nocardiaceae; g__Williamsia	0.99999462
16S	e02ba31fc84c0d52ec17f12f467629cf	d__Bacteria; p__Planctomycetota; c__Planctomycetes; o__Gemmatales; f__Gemmataceae; g__uncultured; s__uncultured_Zavarzinella	0.999619014
16S	810d24ee924214144b5ce85d1626f9cd	d__Bacteria; p__Bacteroidota; c__Bacteroidia; o__Sphingobacteriales; f__Sphingobacteriaceae; g__Sphingobacterium	0.999999976
16S	5890296c3d918b59269be7d9f1866840	d__Bacteria; p__Actinobacteriota; c__MB-A2-108; o__MB-A2-108; f__MB-A2-108; g__MB-A2-108; s__uncultured_actinobacterium	0.995916506
16S	ca062221b62b696374ab9857e0e08144	d__Bacteria; p__Proteobacteria; c__Alphaproteobacteria; o__Azospirillales; f__Azospirillaceae; g__Skermanella; s__uncultured_bacterium	0.701941882
16S	119d688b0937024a3181de0e34078042	d__Bacteria; p__Chloroflexi; c__KD4-96; o__KD4-96; f__KD4-96; g__KD4-96; s__uncultured_bacterium	0.929024113
16S	987869ff61a2f9aa291a016392a0b72d	d__Bacteria; p__Acidobacteriota; c__Blastocatellia; o__Blastocatellales; f__Blastocatellaceae	0.999993942
16S	a84eef94878eaf4c4c2cea701c595e7f	d__Bacteria; p__MBNT15; c__MBNT15; o__MBNT15; f__MBNT15; g__MBNT15; s__delta_proteobacterium	0.963567389
16S	17a1d3358531d7af882a245410ba3ca6	d__Bacteria; p__Firmicutes; c__Bacilli; o__Bacillales; f__Bacillaceae; g__Bacillus; s__Bacillus_funiculus	0.948557036
16S	1d007fe07d60841dfb6eb1b1ca53c615	d__Bacteria; p__Gemmatimonadota; c__Gemmatimonadetes; o__Gemmatimonadales; f__Gemmatimonadaceae; g__uncultured	0.999997777
16S	448e74d63da54607ae8d0acb389c7acf	d__Bacteria; p__Actinobacteriota; c__Actinobacteria; o__Propionibacteriales; f__Nocardioidaceae; g__Aeromicrobium; s__uncultured_bacterium	0.941430385
16S	df130141fd4b304ed2f47abf608786dc	d__Bacteria; p__Proteobacteria; c__Alphaproteobacteria; o__Elsterales; f__uncultured; g__uncultured	0.999460429
16S	f49b08f55306299038d1227b6d158b26	d__Bacteria; p__Proteobacteria; c__Alphaproteobacteria; o__Rhizobiales; f__Xanthobacteraceae; g__Bradyrhizobium	0.934085479
16S	2743823e7602e70cfa467627e69d2774	d__Bacteria; p__Proteobacteria; c__Alphaproteobacteria; o__Rhizobiales; f__Rhizobiaceae; g__Allorhizobium-Neorhizobium-Pararhizobium-Rhizobium	0.99710683
16S	d3530350480a2196e24a004fa0027558	d__Bacteria; p__Proteobacteria; c__Gammaproteobacteria; o__Burkholderiales; f__Comamonadaceae	0.999998594
16S	3f4fade3d72382892e13187a5008ad23	d__Bacteria; p__Acidobacteriota; c__Vicinamibacteria; o__Subgroup_17; f__Subgroup_17; g__Subgroup_17	0.999999999
16S	f963be2062b9a088c922feb4752b2de6	d__Bacteria; p__Actinobacteriota; c__Acidimicrobiia; o__Microtrichales; f__Iamiaceae; g__Iamia	0.999996156
16S	463fd7d87b0ddd0b6baf70ce9e582601	d__Bacteria; p__Myxococcota; c__Polyangia; o__Polyangiales; f__BIrii41; g__BIrii41; s__uncultured_delta	0.844237229
16S	bf3a1a4c1b84ea31505d1050de6beab1	d__Bacteria; p__Proteobacteria; c__Alphaproteobacteria; o__Rhizobiales; f__Methyloligellaceae; g__Methyloligellaceae; s__uncultured_bacterium	0.940101667
16S	f6d44eba28d8c38d75229f89f7248efb	d__Bacteria; p__Myxococcota; c__Polyangia; o__Polyangiales; f__Polyangiaceae; g__Pajaroellobacter	0.999998615
16S	1845147963cd510356415ead4dd51a54	d__Bacteria; p__Chloroflexi; c__Gitt-GS-136; o__Gitt-GS-136; f__Gitt-GS-136; g__Gitt-GS-136; s__uncultured_bacterium	0.749909499
16S	2e4a2e5ad75f2d321aadefddacb2fca7	d__Bacteria; p__Proteobacteria; c__Gammaproteobacteria; o__Gammaproteobacteria_Incertae_Sedis; f__Unknown_Family; g__Acidibacter	0.999625206
16S	78618372301d54643a16afcc2ff4a2c1	d__Bacteria; p__Acidobacteriota; c__Vicinamibacteria; o__Vicinamibacterales; f__uncultured; g__uncultured	0.999969489
16S	8abdf967e5b46a4af2dc34923219a392	d__Bacteria; p__Verrucomicrobiota; c__Verrucomicrobiae; o__Chthoniobacterales; f__Chthoniobacteraceae; g__Candidatus_Udaeobacter	0.999999927
16S	676ae92eadfa1697d60887f8f393a334	d__Bacteria; p__Acidobacteriota; c__Vicinamibacteria; o__Vicinamibacterales; f__uncultured; g__uncultured	0.998605285
16S	b6c9516887bd3b1c1ff2f7b2d6c70ccd	d__Bacteria; p__Myxococcota; c__Polyangia; o__Haliangiales; f__Haliangiaceae; g__Haliangium	0.882876186
16S	e38663083dd8daa1c7c26dac3deb16eb	d__Bacteria; p__Acidobacteriota; c__Vicinamibacteria; o__Vicinamibacterales; f__uncultured; g__uncultured	0.987925136
16S	135c54fd0b2c2cd074f7be044efce948	d__Bacteria; p__Acidobacteriota; c__Vicinamibacteria; o__Vicinamibacterales; f__Vicinamibacteraceae; g__Luteitalea	0.979678376
16S	d4cb29080e56a06ef36f99b209f2b225	d__Bacteria; p__Proteobacteria; c__Gammaproteobacteria; o__Burkholderiales; f__Nitrosomonadaceae; g__MND1	0.999999999
16S	69f38f9e79867a0a88b172de2543b59d	d__Bacteria; p__Planctomycetota; c__Planctomycetes; o__Planctomycetales; f__uncultured; g__uncultured; s__uncultured_Planctomyces	0.929049448
16S	292104ae1b9831ac2626ea867852e92f	d__Bacteria; p__Acidobacteriota; c__Vicinamibacteria; o__Vicinamibacterales; f__uncultured; g__uncultured; s__uncultured_Acidobacteria	0.790510006
16S	d80e00d4de223fcfffbb6defe9e54eaf	d__Bacteria; p__Proteobacteria; c__Alphaproteobacteria; o__Rhizobiales; f__Xanthobacteraceae; g__uncultured	0.784623758
16S	c4def24d4e9cea12f3f0a8a0ca43afda	d__Bacteria; p__Actinobacteriota; c__Acidimicrobiia; o__IMCC26256; f__IMCC26256; g__IMCC26256	0.999999327
16S	cc050b1b0f7b0c1feacf98f34d741a1b	d__Bacteria; p__Proteobacteria; c__Gammaproteobacteria; o__Burkholderiales; f__Nitrosomonadaceae; g__MND1	0.999999998
16S	0952299d87618319b70016986c74ab69	d__Bacteria; p__Myxococcota; c__Polyangia; o__Polyangiales; f__Polyangiaceae; g__Pajaroellobacter; s__metagenome	0.79272327
16S	bd2e3264223c500d91c7f824ddc83694	d__Bacteria; p__Verrucomicrobiota; c__Verrucomicrobiae; o__Pedosphaerales; f__Pedosphaeraceae; g__Pedosphaeraceae	0.999765787
16S	702af9e944edfd5a1a7f0dce0d566376	d__Bacteria; p__Actinobacteriota; c__Actinobacteria; o__Micrococcales; f__Microbacteriaceae	0.99988959
16S	46f4436af04bcd98a7cc1a443d6f219c	d__Bacteria; p__Proteobacteria; c__Alphaproteobacteria; o__Rhizobiales; f__Hyphomicrobiaceae; g__Hyphomicrobium; s__uncultured_Hyphomicrobiaceae	0.950258035
16S	a5bd2ac00bad76428e03093098dcde44	d__Bacteria; p__Gemmatimonadota; c__Gemmatimonadetes; o__Gemmatimonadales; f__Gemmatimonadaceae; g__uncultured	0.999994057
16S	c7a766d06d80ef6e2ad150327a7cd0e9	d__Bacteria; p__Acidobacteriota; c__Vicinamibacteria; o__Vicinamibacterales; f__uncultured; g__uncultured	0.999998377
16S	0a60184eb11318c87e1a2328f8c95582	d__Bacteria; p__Acidobacteriota; c__Vicinamibacteria; o__Vicinamibacterales; f__uncultured; g__uncultured	0.999999848
16S	263e41ea2c25dc87bd2ff5910cf30d40	d__Bacteria; p__Firmicutes; c__Clostridia; o__Lachnospirales; f__Lachnospiraceae; g__Agathobacter	0.911542233
16S	67aa187e7915900cc6979df994fc867c	d__Bacteria; p__Bacteroidota; c__Bacteroidia; o__Chitinophagales; f__Chitinophagaceae; g__Flavihumibacter; s__uncultured_bacterium	0.973724005
16S	bdfb970b8e1ecedffb9c0d90755ffa0d	d__Bacteria; p__Acidobacteriota; c__Blastocatellia; o__Pyrinomonadales; f__Pyrinomonadaceae; g__RB41	0.999542804
16S	1629a0bd7bfde2f46b81caeb2ebe1c5c	d__Bacteria; p__Desulfobacterota; c__uncultured; o__uncultured; f__uncultured; g__uncultured	0.988467966
16S	11f0558dca37009cbf1a6083b0b658e5	d__Bacteria; p__Proteobacteria; c__Gammaproteobacteria; o__Enterobacterales; f__Morganellaceae; g__Providencia	0.999775988
16S	66aad2f0fbf557ceb0f2a75cf515eac1	d__Bacteria; p__Proteobacteria; c__Alphaproteobacteria; o__Rhizobiales; f__Rhizobiaceae; g__Allorhizobium-Neorhizobium-Pararhizobium-Rhizobium	0.930119685
16S	3b9df034761d4b17029c14b5d605fa25	d__Bacteria; p__Proteobacteria; c__Gammaproteobacteria; o__Burkholderiales; f__SC-I-84; g__SC-I-84; s__metagenome	0.771125748
16S	a08ee4a8aa1ece798d78fae2b9ad0401	d__Bacteria; p__Acidobacteriota; c__Blastocatellia; o__11-24; f__11-24; g__11-24; s__uncultured_Acidobacteria	0.936502962
16S	b9f154663a53f22cd5766279276ad03b	d__Bacteria; p__Bacteroidota; c__Bacteroidia; o__Cytophagales; f__Microscillaceae; g__OLB12; s__uncultured_bacterium	0.995435288
16S	e1c7d97fe13e9127d225d76a1feb8c78	d__Bacteria; p__Proteobacteria; c__Alphaproteobacteria; o__Rhizobiales; f__Rhizobiaceae; g__Allorhizobium-Neorhizobium-Pararhizobium-Rhizobium	0.846825158
16S	66bd28d611893701f6c754c5cc073374	d__Bacteria; p__Planctomycetota; c__OM190; o__OM190; f__OM190; g__OM190; s__uncultured_bacterium	0.796434354
16S	f6be1fbaaae460e16e2d80bd89d8d52f	d__Bacteria; p__Proteobacteria; c__Gammaproteobacteria; o__Burkholderiales; f__Nitrosomonadaceae; g__Nitrosospira	0.996344137
16S	11fb0c3ae9d7d1fa08dd025a98213ef0	d__Bacteria; p__Planctomycetota; c__Planctomycetes; o__Planctomycetales; f__uncultured; g__uncultured; s__uncultured_Planctomyces	0.941086297
16S	f8b8173289056f3442317b4669562a60	d__Bacteria; p__Proteobacteria; c__Gammaproteobacteria; o__Burkholderiales; f__TRA3-20; g__TRA3-20; s__metagenome	0.72872248
16S	e6134de6ee1fbf97dd1aebb95130e58b	d__Bacteria; p__Verrucomicrobiota; c__Verrucomicrobiae; o__Pedosphaerales; f__Pedosphaeraceae; g__Pedosphaeraceae; s__uncultured_soil	0.918283621
16S	fd33575f24bb348932e400a2de36a502	d__Bacteria; p__Actinobacteriota; c__Actinobacteria; o__Micrococcales; f__Cellulomonadaceae; g__Cellulomonas	0.877517125
16S	a3fe6144bb655c43f48abfa8bc92709d	d__Archaea; p__Crenarchaeota; c__Nitrososphaeria; o__Nitrososphaerales; f__Nitrososphaeraceae; g__Nitrososphaeraceae	0.999932426
16S	2dc5fd180c636133b23766eb9b397d94	d__Bacteria; p__Acidobacteriota; c__Vicinamibacteria; o__Vicinamibacterales; f__uncultured; g__uncultured; s__uncultured_Acidobacteria	0.741531057
16S	2441df25a74c49a2d0e4e2e6a9fdf22b	d__Bacteria; p__Proteobacteria; c__Alphaproteobacteria; o__Rhodobacterales; f__Rhodobacteraceae; g__Amaricoccus; s__uncultured_bacterium	0.885718076
16S	8ff310c7994aacace35ac3c33e425abd	d__Bacteria; p__Actinobacteriota; c__Thermoleophilia; o__Solirubrobacterales; f__Solirubrobacteraceae; g__Conexibacter; s__metagenome	0.941296247
16S	3ac4e6d2bf411194b3df70b4cf78e1bc	d__Bacteria; p__Bacteroidota; c__Bacteroidia; o__Cytophagales; f__Hymenobacteraceae; g__Adhaeribacter; s__metagenome	0.972011278
16S	7d217addfd80cb5393d81dae5f160367	d__Bacteria; p__Proteobacteria; c__Gammaproteobacteria; o__Burkholderiales; f__Comamonadaceae; g__Schlegelella; s__uncultured_bacterium	0.788456635
16S	ede70890da5b558d2489225d080fabc5	d__Bacteria; p__Myxococcota; c__Polyangia; o__Polyangiales; f__Sandaracinaceae; g__uncultured; s__uncultured_bacterium	0.872319593
16S	bdc6b2e04197cd0807b9642cb29259df	d__Bacteria; p__Proteobacteria; c__Alphaproteobacteria; o__Rhizobiales; f__Xanthobacteraceae; g__uncultured	0.995677319
16S	39c0f33d036310d7fad1b94bb277aaee	d__Bacteria; p__Actinobacteriota; c__Thermoleophilia; o__Solirubrobacterales; f__Solirubrobacteraceae; g__Conexibacter; s__metagenome	0.713943082
16S	fbdd455568b037d1882f72f12314a9a6	d__Bacteria; p__Proteobacteria; c__Gammaproteobacteria; o__Xanthomonadales; f__Xanthomonadaceae; g__Lysobacter	0.880876263
16S	97eb54466883e7bf01e0903cc2cfc1d1	d__Bacteria; p__Actinobacteriota; c__Thermoleophilia; o__Solirubrobacterales; f__Solirubrobacteraceae	0.996401612
16S	9d8e73fc7f9a2a593416016a873ffc89	d__Bacteria; p__Proteobacteria; c__Gammaproteobacteria; o__Burkholderiales; f__SC-I-84; g__SC-I-84; s__uncultured_bacterium	0.830445888
16S	df4ff260c5074d4e2ffe0cba9257f266	d__Bacteria; p__Proteobacteria; c__Gammaproteobacteria; o__Burkholderiales; f__SC-I-84; g__SC-I-84	0.99995403
16S	685dd0f87613215c3152e8d122ec4faa	d__Bacteria; p__Verrucomicrobiota; c__Verrucomicrobiae; o__Chthoniobacterales; f__Chthoniobacteraceae; g__Candidatus_Udaeobacter	0.999998412
16S	6e4b50a611f333bfb12f3b9a4a9e8b61	d__Bacteria; p__Acidobacteriota; c__Blastocatellia; o__Blastocatellales; f__Blastocatellaceae; g__uncultured	0.912320283
16S	e31f81b36052eea3148a36f0572ed27f	d__Bacteria; p__Myxococcota; c__Myxococcia; o__Myxococcales; f__Myxococcaceae; g__uncultured; s__uncultured_bacterium	0.722804443
16S	9082c1085e0571a19813d6a33bbe7156	d__Bacteria; p__Proteobacteria; c__Gammaproteobacteria; o__Steroidobacterales; f__Steroidobacteraceae; g__uncultured; s__metagenome	0.998244201
16S	f57b142c70813523e8a0bcd5e016479a	d__Bacteria; p__Proteobacteria; c__Alphaproteobacteria; o__Rhizobiales; f__Methyloligellaceae; g__uncultured	0.94695449
16S	5fd44bd7efaf9f841fc03a7cc89319ad	d__Bacteria; p__Proteobacteria; c__Gammaproteobacteria; o__Gammaproteobacteria_Incertae_Sedis; f__Unknown_Family; g__Acidibacter; s__uncultured_proteobacterium	0.91923299
16S	ba9ecb28932826e70d43988826679fbc	d__Bacteria; p__Bacteroidota; c__Bacteroidia; o__Cytophagales; f__Microscillaceae; g__uncultured; s__metagenome	0.959622593
16S	2b59b12eab282e1b24f417f0fe94274c	d__Bacteria; p__Verrucomicrobiota; c__Verrucomicrobiae; o__Pedosphaerales; f__Pedosphaeraceae; g__uncultured; s__uncultured_bacterium	0.887374365
16S	f6cb6b0713e4298664b338a70872e12c	d__Bacteria; p__Proteobacteria; c__Alphaproteobacteria; o__Micropepsales; f__Micropepsaceae; g__uncultured	0.859051252
16S	db1433090ed021c7ba8c284943f6c3cb	d__Bacteria; p__Proteobacteria; c__Alphaproteobacteria; o__Rhizobiales; f__Rhizobiales_Incertae_Sedis; g__Bauldia; s__uncultured_bacterium	0.737724176
16S	a206cc680cb24a8575d7c26e9d73b6ce	d__Bacteria; p__Proteobacteria; c__Alphaproteobacteria; o__Dongiales; f__Dongiaceae; g__Dongia; s__uncultured_bacterium	0.750214745
16S	7a96fa67cd206b25d10a0416df03296e	d__Bacteria; p__Gemmatimonadota; c__Gemmatimonadetes; o__Gemmatimonadales; f__Gemmatimonadaceae; g__uncultured	0.999999974
16S	1dee37af80dc9c024668fd6d41babd54	d__Bacteria; p__Actinobacteriota; c__Thermoleophilia; o__uncultured; f__uncultured; g__uncultured; s__uncultured_bacterium	0.999996976
16S	9094f39bc33a26e3c004e464482fdec1	d__Bacteria; p__Actinobacteriota; c__Thermoleophilia; o__Gaiellales; f__uncultured; g__uncultured	0.925842856
16S	4e067994467e0164d93a61a11783a0fa	d__Bacteria; p__Myxococcota; c__Myxococcia; o__Myxococcales; f__Anaeromyxobacteraceae; g__Anaeromyxobacter; s__uncultured_bacterium	0.946226648
16S	3872f985f67cbd4663c3696418de8e7e	d__Bacteria; p__Actinobacteriota; c__Thermoleophilia; o__Gaiellales; f__uncultured; g__uncultured	0.99844342
16S	4542e210503a0deaa85d8f51bd802105	d__Bacteria; p__Acidobacteriota; c__Subgroup_5; o__Subgroup_5; f__Subgroup_5; g__Subgroup_5; s__uncultured_Acidobacteria	0.999969496
16S	eb28b1a40981d38e6a0aab251174dae1	d__Bacteria; p__Actinobacteriota; c__Actinobacteria; o__Kineosporiales; f__Kineosporiaceae; g__Kineosporia	0.84185381
16S	509700c80c0423a97f1edc48f1f7ee9d	d__Bacteria; p__Acidobacteriota; c__Vicinamibacteria; o__Vicinamibacterales; f__uncultured; g__uncultured; s__uncultured_bacterium	0.724536672
16S	d2534f598d640616d9fe4cfb5ef9624a	d__Bacteria; p__Proteobacteria; c__Alphaproteobacteria; o__Rhizobiales; f__Hyphomicrobiaceae; g__Hyphomicrobium	0.98935004
16S	df14ed79583b7b54bd7c109a02e8dace	d__Bacteria; p__Proteobacteria; c__Alphaproteobacteria; o__Sphingomonadales; f__Sphingomonadaceae; g__Novosphingobium	0.999524748
16S	8735f92a7f18db944bc862777fbd3222	d__Bacteria; p__Proteobacteria; c__Gammaproteobacteria; o__Burkholderiales; f__Comamonadaceae	0.999999408
16S	077965e0aac3e3a499d9653169446a7d	d__Bacteria; p__Proteobacteria; c__Alphaproteobacteria; o__Rhizobiales; f__Hyphomicrobiaceae; g__Pedomicrobium	0.999974383
16S	e23f78cbe0dca06a6cb5469998b08d4d	d__Bacteria; p__Gemmatimonadota; c__Gemmatimonadetes; o__Gemmatimonadales; f__Gemmatimonadaceae; g__uncultured; s__uncultured_proteobacterium	0.964792163
16S	bdf8a26094624622d68509a87fa75ba7	d__Bacteria; p__Firmicutes; c__Bacilli; o__Bacillales; f__Bacillaceae; g__Bacillus	0.988956215
16S	606a0ad989c4c21c573dea0dced69f55	d__Bacteria; p__Proteobacteria; c__Gammaproteobacteria; o__Steroidobacterales; f__Steroidobacteraceae; g__uncultured; s__metagenome	0.997175435
16S	4648743c3449e0cb14e3777c2eab5e89	d__Bacteria; p__Bdellovibrionota; c__Oligoflexia; o__Oligoflexales; f__Oligoflexales; g__Oligoflexus; s__uncultured_delta	0.704519838
16S	4ba6bad752253e930876e8c688e4d9fb	d__Bacteria; p__Proteobacteria; c__Alphaproteobacteria; o__Rhizobiales; f__Rhizobiaceae; g__Allorhizobium-Neorhizobium-Pararhizobium-Rhizobium	0.9802637
16S	39a7bc7ec26143d58766e1dbb531fed1	d__Bacteria; p__Proteobacteria; c__Alphaproteobacteria; o__Rhodobacterales; f__Rhodobacteraceae; g__Amaricoccus	0.754982348
16S	5648dccee530d68ceb3e4d7d22cf8756	d__Bacteria; p__Proteobacteria; c__Gammaproteobacteria; o__Pseudomonadales; f__Pseudomonadaceae; g__Pseudomonas	0.999932004
16S	f82282ed93f6b7a2b219d02d43546fa7	d__Bacteria; p__Proteobacteria; c__Gammaproteobacteria; o__Burkholderiales; f__Nitrosomonadaceae; g__Ellin6067	0.999999739
16S	76b1f7dab47b1370281b0e31b488bc6d	d__Bacteria; p__Bacteroidota; c__Bacteroidia; o__Chitinophagales; f__Chitinophagaceae; g__Terrimonas	0.987459298
16S	6112d362565c5797eb555106a550d353	d__Bacteria; p__Proteobacteria; c__Gammaproteobacteria; o__Cellvibrionales; f__Cellvibrionaceae; g__Cellvibrio	0.999999946
16S	720fb3169b81decf883ac4460daa438d	d__Bacteria; p__Verrucomicrobiota; c__Verrucomicrobiae; o__Verrucomicrobiales; f__Verrucomicrobiaceae; g__Roseimicrobium; s__uncultured_Verrucomicrobia	0.993823336
16S	bedc19dc7aecb75eec21e80eddbadb54	d__Bacteria; p__Proteobacteria; c__Alphaproteobacteria; o__Rhizobiales; f__Hyphomicrobiaceae; g__Pedomicrobium	0.999480311
16S	1867d6abe99842bf580a3bf0b9a9e348	d__Bacteria; p__Proteobacteria; c__Alphaproteobacteria; o__Rhizobiales; f__Rhizobiales_Incertae_Sedis; g__Nordella	0.999998931
16S	0756172fb8de9373789b64946fcf7c9b	d__Bacteria; p__Nitrospirota; c__Nitrospiria; o__Nitrospirales; f__Nitrospiraceae; g__Nitrospira; s__Nitrospirae_bacterium	0.90892919
16S	a834cea63ff560fae27ac1690069cb9e	d__Bacteria; p__Proteobacteria; c__Gammaproteobacteria; o__Burkholderiales; f__Nitrosomonadaceae; g__Ellin6067	0.999999931
16S	33518e48b174ac428cb7be1a216c6c6e	d__Bacteria; p__Firmicutes; c__Clostridia; o__Lachnospirales; f__Lachnospiraceae; g__Anaerostipes	0.99999914
16S	1613297d7039651ed6c9c367ea48ff11	d__Bacteria; p__Actinobacteriota; c__Thermoleophilia; o__Gaiellales; f__uncultured; g__uncultured	0.999284407
16S	0683f913ecd6befa2e067ceeffe180ad	d__Bacteria; p__Acidobacteriota; c__Vicinamibacteria; o__Vicinamibacterales; f__Vicinamibacteraceae; g__Vicinamibacteraceae	0.999948644
16S	0be31311933b0d26d811dd5df11c8116	d__Bacteria; p__Acidobacteriota; c__Vicinamibacteria; o__Vicinamibacterales; f__uncultured; g__uncultured; s__uncultured_Acidobacteriales	0.802063744
16S	31b6d495db332a8725a67e6cba15865c	d__Bacteria; p__Myxococcota; c__Polyangia; o__Polyangiales; f__Phaselicystidaceae; g__Phaselicystis; s__uncultured_Byssovorax	0.956558311
16S	cc4fa9a30fb72ffe2170c798191b1aba	d__Bacteria; p__Myxococcota; c__Polyangia; o__Polyangiales; f__BIrii41; g__BIrii41; s__metagenome	0.81898385
16S	035cc171672d5f840ef23ae3c553acb6	d__Bacteria; p__Planctomycetota; c__Planctomycetes; o__Gemmatales; f__Gemmataceae; g__Fimbriiglobus	0.999917565
16S	30242ff322d5761fc7c180f70f895606	d__Bacteria; p__Chloroflexi; c__Chloroflexia; o__Thermomicrobiales; f__JG30-KF-CM45; g__JG30-KF-CM45; s__metagenome	0.99301146
16S	eef66829d5fc7df94d378640e68cdaa8	d__Bacteria; p__Proteobacteria; c__Gammaproteobacteria; o__Gammaproteobacteria_Incertae_Sedis; f__Unknown_Family; g__Acidibacter; s__uncultured_bacterium	0.715513171
16S	0b3789cde0ceac33e5accb3c7a7bd0f9	d__Bacteria; p__Proteobacteria; c__Gammaproteobacteria; o__Burkholderiales; f__SC-I-84; g__SC-I-84	0.999750796
16S	5597870404ec5373f4eacb7aec80a2c5	d__Bacteria; p__Acidobacteriota; c__Vicinamibacteria; o__Vicinamibacterales; f__uncultured; g__uncultured; s__uncultured_bacterium	0.821903166
16S	12afae8577bf5b00fffd1cad076c7017	d__Bacteria; p__Proteobacteria; c__Gammaproteobacteria; o__Burkholderiales; f__Rhodocyclaceae; g__Uliginosibacterium; s__metagenome	0.925399418
16S	08e9deb629589e775f212d80b68d7e59	d__Bacteria; p__Proteobacteria; c__Gammaproteobacteria; o__Burkholderiales; f__SC-I-84; g__SC-I-84	0.999990472
16S	b701af8d98ca714dab16ab6724bb631a	d__Bacteria; p__Actinobacteriota; c__Actinobacteria; o__Micrococcales; f__Microbacteriaceae	0.999964617
16S	a1af1932f736869ced05f2e1e8f655f5	d__Bacteria; p__Proteobacteria; c__Gammaproteobacteria; o__Burkholderiales; f__Nitrosomonadaceae; g__Ellin6067	0.999999967
16S	2bce2c03a49a801da9460b2b3b98bc70	d__Bacteria; p__Proteobacteria; c__Alphaproteobacteria; o__Reyranellales; f__Reyranellaceae; g__Reyranella; s__uncultured_Alphaproteobacteria	0.887102649
16S	6851a4ee264b56be2fff4686ce269907	d__Bacteria; p__Firmicutes; c__Clostridia; o__Lachnospirales; f__Lachnospiraceae; g__[Eubacterium]_hallii_group	0.999999911
16S	d1cc0f94717cb81a471577fb5cb0ccbe	d__Bacteria; p__Acidobacteriota; c__Blastocatellia; o__11-24; f__11-24; g__11-24; s__uncultured_Acidobacteria	0.912063587
16S	fc4c7674a479c48d84d853e6c7e3a2aa	d__Bacteria; p__Actinobacteriota; c__Thermoleophilia; o__Gaiellales; f__uncultured; g__uncultured	0.999922026
16S	91878d7c16811333ee5db6102c3be33e	d__Bacteria; p__Proteobacteria; c__Gammaproteobacteria; o__Burkholderiales; f__Nitrosomonadaceae; g__Ellin6067	0.999999989
16S	f858ea8b480cf6b79e7fb6b362ff5630	d__Bacteria; p__Actinobacteriota; c__Thermoleophilia; o__Solirubrobacterales; f__67-14; g__67-14	0.999545837
16S	ad36ba34f1ae1060ca5723530f55760f	d__Bacteria; p__Proteobacteria; c__Alphaproteobacteria; o__Rhizobiales; f__Xanthobacteraceae; g__Rhodoplanes	0.921361568
16S	00360e9b675235e3ba5f1e6cf402cd73	d__Bacteria; p__Proteobacteria; c__Gammaproteobacteria; o__Burkholderiales; f__SC-I-84; g__SC-I-84	0.999999758
16S	65782696001ea5b83ce6da81e5a5105f	d__Bacteria; p__Bdellovibrionota; c__Bdellovibrionia; o__Bdellovibrionales; f__Bdellovibrionaceae; g__OM27_clade; s__metagenome	0.886460695
16S	0dc604ec0afb867721bec814b50999ae	d__Bacteria; p__Chloroflexi; c__KD4-96; o__KD4-96; f__KD4-96; g__KD4-96; s__uncultured_bacterium	0.94125301
16S	07b9db0375df4a5e63c8a479145d4478	d__Bacteria; p__Proteobacteria; c__Gammaproteobacteria; o__Burkholderiales; f__Comamonadaceae	0.999999839
16S	b87dd99d1b6ea3281b8cf7bbb77e0ccd	d__Bacteria; p__Acidobacteriota; c__Vicinamibacteria; o__Subgroup_17; f__Subgroup_17; g__Subgroup_17; s__uncultured_Acidobacteria	0.954728102
16S	b63a83e0ea6c6363d47ab90c607e9bfe	d__Bacteria; p__Actinobacteriota; c__Actinobacteria; o__Propionibacteriales; f__Nocardioidaceae; g__Nocardioides; s__uncultured_organism	0.964204594
16S	1146ba70583ee01c973696c7e9bc4ef0	d__Bacteria; p__Actinobacteriota; c__Thermoleophilia; o__Gaiellales; f__uncultured; g__uncultured	0.997943737
16S	f14388bd5131a0442f1660b724081acd	d__Bacteria; p__Gemmatimonadota; c__Gemmatimonadetes; o__Gemmatimonadales; f__Gemmatimonadaceae; g__uncultured; s__uncultured_Gemmatimonadales	0.770314876
16S	542fd53e35f2df4824e53684151a3d33	d__Bacteria; p__Actinobacteriota; c__Thermoleophilia; o__Solirubrobacterales; f__67-14; g__67-14	0.999999933
16S	e898c0ba9ab36ee80455b617f488d895	d__Bacteria; p__Proteobacteria; c__Gammaproteobacteria; o__Burkholderiales; f__Nitrosomonadaceae; g__Ellin6067	0.999996503
16S	0a68ec564e278b0246c920ad7de41880	d__Bacteria; p__Firmicutes; c__Clostridia; o__Lachnospirales; f__Lachnospiraceae; g__Blautia	0.981831136
16S	eccd4ec473687cb840159f8d4036ca15	d__Bacteria; p__Actinobacteriota; c__Thermoleophilia; o__Solirubrobacterales; f__Solirubrobacteraceae; g__Conexibacter; s__uncultured_bacterium	0.916002447
16S	62ccd20bf4acaca2228384ddb6270da5	d__Bacteria; p__Actinobacteriota; c__Thermoleophilia; o__Gaiellales; f__uncultured; g__uncultured; s__uncultured_bacterium	0.841068051
16S	e0a376e38762f1d0e3112afdf0658641	d__Bacteria; p__Proteobacteria; c__Gammaproteobacteria; o__Burkholderiales; f__Nitrosomonadaceae; g__MND1; s__uncultured_Burkholderiaceae	0.801296031
16S	f27e87e66cc341bb2dbf1a166ffb9ef8	d__Bacteria; p__Verrucomicrobiota; c__Verrucomicrobiae; o__Chthoniobacterales; f__Chthoniobacteraceae; g__Chthoniobacter	0.999998475
16S	44ea12782614eea7f6fdd4f0ab6ed693	d__Bacteria; p__Gemmatimonadota; c__Gemmatimonadetes; o__Gemmatimonadales; f__Gemmatimonadaceae; g__uncultured; s__uncultured_Gemmatimonadales	0.832655927
16S	d3ac14e193d870746f08f2e205a904d2	d__Bacteria; p__Actinobacteriota; c__Actinobacteria; o__Streptosporangiales; f__Streptosporangiaceae; g__Nonomuraea	0.998395675
16S	b8da0de4ae6b49e77f3666c1f43352ca	d__Bacteria; p__Myxococcota; c__Polyangia; o__Polyangiales; f__Polyangiaceae; g__uncultured	0.994602125
16S	242c056ae5b376b3600c4b132b493568	d__Bacteria; p__Gemmatimonadota; c__Gemmatimonadetes; o__Gemmatimonadales; f__Gemmatimonadaceae; g__uncultured; s__metagenome	0.996241413
16S	ca1fe70202213a0522f8b97c6d8b1720	d__Bacteria; p__Actinobacteriota; c__Actinobacteria; o__Micrococcales; f__Microbacteriaceae	0.999965971
16S	d5ba1ce7a93877eaa4a1b1142b93a9d6	d__Bacteria; p__Acidobacteriota; c__Vicinamibacteria; o__Vicinamibacterales; f__uncultured; g__uncultured	0.999990516
16S	ce0344ff7d5d917934ed67afd7533465	d__Bacteria; p__Proteobacteria; c__Alphaproteobacteria; o__Rhizobiales; f__Labraceae; g__Labrys	0.999999489
16S	00c905253e84aab5042613bcc22d568c	d__Bacteria; p__Proteobacteria; c__Gammaproteobacteria; o__Burkholderiales; f__Comamonadaceae	0.999999178
16S	3a54d4e72af90b9c2fd50d7d1bb0336b	d__Bacteria; p__Actinobacteriota; c__Acidimicrobiia; o__Microtrichales; f__Ilumatobacteraceae; g__Ilumatobacter	0.995422846
16S	b50009f064c75cae58ed289c1534b2ce	d__Bacteria; p__Dependentiae; c__Babeliae; o__Babeliales; f__Vermiphilaceae; g__Vermiphilaceae	0.963711262
16S	5a85851196cf28506943318a2b3d5114	d__Bacteria; p__Firmicutes; c__Bacilli; o__Bacillales; f__Bacillaceae; g__Bacillus; s__Bacillus_gibsonii	0.796804361
16S	07da22cab5c55a4badb462bcbbded642	d__Bacteria; p__Proteobacteria; c__Alphaproteobacteria; o__Rhizobiales; f__Rhizobiaceae; g__Phyllobacterium	0.987114542
16S	443a1b6e9bb8b8434623dbabf8c5a719	d__Bacteria; p__Proteobacteria; c__Alphaproteobacteria; o__Dongiales; f__Dongiaceae; g__Dongia	0.999917247
16S	a1d4ea124d36a3e4968aab975ba8b6cf	d__Bacteria; p__Gemmatimonadota; c__Gemmatimonadetes; o__Gemmatimonadales; f__Gemmatimonadaceae; g__Gemmatimonas	0.999951993
16S	59aca3465b3ff57d042c7d8a6109a4de	d__Bacteria; p__Proteobacteria; c__Gammaproteobacteria; o__Steroidobacterales; f__Steroidobacteraceae; g__uncultured	0.999987819
16S	a6039ea0b8cabb057d1233b68f383853	d__Bacteria; p__Myxococcota; c__Polyangia; o__Polyangiales; f__Sandaracinaceae; g__uncultured; s__delta_proteobacterium	0.896016708
16S	6f89bb754b27c481adaf2ad51bf3a5b1	d__Bacteria; p__Proteobacteria; c__Gammaproteobacteria; o__Burkholderiales; f__Comamonadaceae	0.999998959
16S	e539784f681f91106e037ea3a07723e2	d__Bacteria; p__Proteobacteria; c__Gammaproteobacteria; o__KF-JG30-C25; f__KF-JG30-C25; g__KF-JG30-C25; s__uncultured_bacterium	0.970697463
16S	581d47e597c62716475aaf024802ee58	d__Bacteria; p__Proteobacteria; c__Alphaproteobacteria; o__Rhizobiales; f__Rhizobiales_Incertae_Sedis; g__Bauldia	0.99998557
16S	20b2a1cd685acf58314fb59252a14448	d__Bacteria; p__Proteobacteria; c__Alphaproteobacteria; o__Sphingomonadales; f__Sphingomonadaceae; g__Novosphingobium	0.997239172
16S	b4788399a9ed6861e5c1bcb3e1966dd4	d__Bacteria; p__Actinobacteriota; c__Acidimicrobiia; o__Microtrichales; f__Microtrichaceae; g__uncultured	0.999674201
16S	93a299b4f0a27d63080dedea3a7d049d	d__Bacteria; p__Actinobacteriota; c__Actinobacteria; o__Micrococcales; f__Intrasporangiaceae	0.986200817
16S	287a2e5fa9f125510b4a438570b2ad81	d__Bacteria; p__Myxococcota; c__Polyangia; o__Haliangiales; f__Haliangiaceae; g__Haliangium	0.99877103
16S	d6f7959d85d91e6889fa46c675650463	d__Bacteria; p__Proteobacteria; c__Gammaproteobacteria; o__KI89A_clade; f__KI89A_clade; g__KI89A_clade	0.99414551
16S	2851d4f4db34365d076ca6125dd848c4	d__Bacteria; p__Verrucomicrobiota; c__Verrucomicrobiae; o__Chthoniobacterales; f__Xiphinematobacteraceae; g__Candidatus_Xiphinematobacter; s__uncultured_Verrucomicrobia	0.827705018
16S	41d805e2db29652574f6652fa1e8cd59	d__Bacteria; p__Proteobacteria; c__Alphaproteobacteria; o__Rhizobiales; f__Methyloligellaceae; g__uncultured; s__uncultured_Rhodobium	0.877051991
16S	89283bcad7e33127420f76e6c255e12d	d__Bacteria; p__Planctomycetota; c__Planctomycetes; o__Gemmatales; f__Gemmataceae; g__uncultured; s__uncultured_bacterium	0.996409381
16S	1308f792b8526c646ec8232bc7e398de	d__Bacteria; p__Acidobacteriota; c__Vicinamibacteria; o__Vicinamibacterales; f__uncultured; g__uncultured	0.999994471
16S	ed42c63e4a061ea5c9e3543bcadd1724	d__Bacteria; p__Proteobacteria; c__Alphaproteobacteria; o__Rhizobiales; f__Hyphomicrobiaceae; g__Pedomicrobium	0.997184128
16S	890533f93a880175b24acc8d5afa5a73	d__Bacteria; p__Acidobacteriota; c__AT-s3-28; o__AT-s3-28; f__AT-s3-28; g__AT-s3-28; s__uncultured_Acidobacteriaceae	0.959611673
16S	29115e7bd8ef43044853d0193cf6f622	d__Bacteria; p__Actinobacteriota; c__Actinobacteria; o__Corynebacteriales; f__Mycobacteriaceae; g__Mycobacterium	0.999999341
16S	d0fbc9aff818121519652ff493a83314	d__Bacteria; p__Proteobacteria; c__Gammaproteobacteria; o__Burkholderiales; f__Oxalobacteraceae; g__Massilia	0.741024657
16S	0dbb63d9aee197333df0c4a7ef521939	d__Bacteria; p__Actinobacteriota; c__Actinobacteria; o__Micrococcales; f__Microbacteriaceae; g__Pseudoclavibacter	0.853303323
16S	9df831846e20faa5faaabd736b2502c2	d__Bacteria; p__Bacteroidota; c__Bacteroidia; o__Cytophagales; f__Microscillaceae; g__uncultured; s__uncultured_Flexibacter	0.835008004
16S	62372b5d13d788a207859c34cffd7e50	d__Bacteria; p__Verrucomicrobiota; c__Verrucomicrobiae; o__Pedosphaerales; f__Pedosphaeraceae; g__Pedosphaeraceae; s__uncultured_bacterium	0.913822228
16S	cc66ff5b4af8f9bed97f5ad29ee40fba	d__Bacteria; p__Myxococcota; c__Polyangia; o__Haliangiales; f__Haliangiaceae; g__Haliangium; s__uncultured_prokaryote	0.911176769
16S	8aa37429cdc95e04c6241fd2b9162d89	d__Bacteria; p__Proteobacteria; c__Alphaproteobacteria; o__Tistrellales; f__Geminicoccaceae; g__Candidatus_Alysiosphaera	0.94228789
16S	6951f019b54720fc3b7137c34d90b91d	d__Bacteria; p__Proteobacteria; c__Alphaproteobacteria; o__Rhizobiales; f__Beijerinckiaceae; g__alphaI_cluster	0.955993582
16S	0c769ae5a5f5385b06fd00039a641169	d__Bacteria; p__Myxococcota; c__Myxococcia; o__Myxococcales; f__Myxococcaceae; g__uncultured; s__metagenome	0.736614337
16S	0a2a2f2a4a7630620a3db052275ea388	d__Bacteria; p__Acidobacteriota; c__Thermoanaerobaculia; o__Thermoanaerobaculales; f__Thermoanaerobaculaceae; g__Subgroup_10; s__metagenome	0.998265732
16S	44874e4cee4ca7e72a7053ae59b7c55c	d__Bacteria; p__Planctomycetota; c__Planctomycetes; o__Planctomycetales; f__uncultured; g__uncultured	0.999908116
16S	1221c9d83db3bc9cdd85aedbf040173e	d__Bacteria; p__Acidobacteriota; c__Vicinamibacteria; o__Vicinamibacterales; f__uncultured; g__uncultured	0.999996986
16S	f03c1ff4c0f4f52f62810ed5ccf71fe1	d__Bacteria; p__Actinobacteriota; c__Acidimicrobiia; o__Microtrichales; f__uncultured; g__uncultured; s__uncultured_bacterium	0.818279602
16S	164b4b1b6d1a6c2e218b9e067048c729	d__Bacteria; p__Actinobacteriota; c__Thermoleophilia; o__Solirubrobacterales; f__67-14; g__67-14	0.996986829
16S	1975f0f2b6531e29f1c84e99f1b51ef8	d__Bacteria; p__Actinobacteriota; c__Actinobacteria; o__Frankiales; f__Acidothermaceae; g__Acidothermus	0.999787577
16S	891f4e188fadbc3661081d172cdc6b0d	d__Bacteria; p__Methylomirabilota; c__Methylomirabilia; o__Rokubacteriales; f__Rokubacteriales; g__Rokubacteriales; s__uncultured_bacterium	0.999829686
16S	c06ccd1f7d57566ef669942328b1a946	d__Bacteria; p__Proteobacteria; c__Gammaproteobacteria; o__Pseudomonadales; f__Pseudomonadaceae; g__Pseudomonas	0.999219039
16S	3a7bcfd3dd1c23c2efae4b6b3fcd36a3	d__Bacteria; p__Proteobacteria; c__Alphaproteobacteria; o__Rhizobiales; f__Xanthobacteraceae; g__Bradyrhizobium	0.991590285
16S	d0b9c330738973d81ad218cf04665972	d__Bacteria; p__Actinobacteriota; c__Thermoleophilia; o__Solirubrobacterales; f__Solirubrobacteraceae; g__Solirubrobacter; s__uncultured_bacterium	0.753912763
16S	f37f7eeff6d38f4daeb399085ff2773a	d__Bacteria; p__Proteobacteria; c__Gammaproteobacteria; o__Enterobacterales; f__Enterobacteriaceae	0.957458119
16S	fc5fdac6909aeec525bb0539537afcfe	d__Bacteria; p__Myxococcota; c__Myxococcia; o__Myxococcales; f__Myxococcaceae	0.999878558
16S	fc7b257064027e1bc2b6fbfb4584677d	d__Bacteria; p__Proteobacteria; c__Gammaproteobacteria; o__Burkholderiales; f__Comamonadaceae	0.999999797
16S	f527af6b382d2df2e1ba7a1abec8e04e	d__Bacteria; p__Actinobacteriota; c__Actinobacteria; o__Micrococcales; f__Intrasporangiaceae	0.999978519
16S	e38bafa6321bd4ed4b15f934c3eb652c	d__Bacteria; p__Nitrospirota; c__Nitrospiria; o__Nitrospirales; f__Nitrospiraceae; g__Nitrospira; s__Nitrospira_defluvii	0.74038325
16S	ba2e745eeb2157a20a5d721980729880	d__Bacteria; p__Bacteroidota; c__Bacteroidia; o__Chitinophagales; f__Chitinophagaceae; g__Ferruginibacter	0.998660698
16S	01912447ad92145b161d723cf52513dd	d__Bacteria; p__Gemmatimonadota; c__Gemmatimonadetes; o__Gemmatimonadales; f__Gemmatimonadaceae; g__uncultured; s__uncultured_Gemmatimonadales	0.735291149
16S	eec5ed94c1896a746f72a038a0d008b8	d__Bacteria; p__Acidobacteriota; c__Vicinamibacteria; o__Subgroup_17; f__Subgroup_17; g__Subgroup_17	0.999999999
16S	26811c0b58cdd682d23be5211529b4c5	d__Bacteria; p__Myxococcota; c__Polyangia; o__Polyangiales; f__Sandaracinaceae; g__uncultured	0.999738497
16S	bbedf87703e87e89d177b821c0f8ea34	d__Bacteria; p__Acidobacteriota; c__Thermoanaerobaculia; o__Thermoanaerobaculales; f__Thermoanaerobaculaceae; g__Subgroup_10	0.999999843
16S	fe416c72555516ceb55c78ab742fef48	d__Bacteria; p__Actinobacteriota; c__Actinobacteria; o__Streptomycetales; f__Streptomycetaceae; g__Streptomyces	0.999950954
16S	7cdcabc75fe5b2bea88fc4d4dee269e9	d__Bacteria; p__Verrucomicrobiota; c__Verrucomicrobiae; o__Chthoniobacterales; f__Chthoniobacteraceae; g__Candidatus_Udaeobacter; s__uncultured_Verrucomicrobia	0.783096498
16S	6f0edee0d35c512189e308de87bb89bf	d__Bacteria; p__Verrucomicrobiota; c__Verrucomicrobiae; o__Chthoniobacterales; f__Chthoniobacteraceae; g__Candidatus_Udaeobacter	0.998256923
16S	ed23d4da7c77b72df7d30b25c0d8bb91	d__Bacteria; p__Myxococcota; c__Polyangia; o__Polyangiales; f__Polyangiaceae; g__Pajaroellobacter	0.999867227
16S	82a97987ae06230f2baa86c3e6a944cc	d__Bacteria; p__Actinobacteriota; c__Thermoleophilia; o__Solirubrobacterales; f__Solirubrobacteraceae; g__Conexibacter	0.999995303
16S	ce88479c67c424bd1b2d977d099ce325	d__Bacteria; p__Acidobacteriota; c__Blastocatellia; o__Pyrinomonadales; f__Pyrinomonadaceae; g__RB41	0.986483624
16S	e8724520788bb38a7f9d22c91318f016	d__Bacteria; p__Proteobacteria; c__Gammaproteobacteria; o__Burkholderiales; f__Comamonadaceae; g__Rhizobacter	0.855965803
16S	643ae54f1cbcb16a28657d5edb3032ec	d__Bacteria; p__Proteobacteria; c__Alphaproteobacteria; o__Elsterales; f__uncultured; g__uncultured	0.999991271
16S	d6fe9d5d5f59fdca1965768fec8e930c	d__Bacteria; p__Bacteroidota; c__Bacteroidia; o__Cytophagales; f__Microscillaceae; g__uncultured; s__metagenome	0.81004208
16S	5ad573ee1dc4c3b5c5525aa09ac89f14	d__Bacteria; p__Proteobacteria; c__Alphaproteobacteria; o__Elsterales; f__uncultured; g__uncultured; s__metagenome	0.775069249
16S	f4eba47d5f1d4d4d98df4a058be55fd1	d__Bacteria; p__Gemmatimonadota; c__Gemmatimonadetes; o__Gemmatimonadales; f__Gemmatimonadaceae; g__Gemmatimonas	0.999303575
16S	60fad8aa16c6d740a03277cfe10f6892	d__Bacteria; p__Gemmatimonadota; c__Gemmatimonadetes; o__Gemmatimonadales; f__Gemmatimonadaceae; g__uncultured; s__metagenome	0.980502648
16S	f39426b3c4a8c5a412fc9ea45b19de57	d__Bacteria; p__Proteobacteria; c__Alphaproteobacteria; o__Rhizobiales; f__Xanthobacteraceae	0.999877731
16S	00d4306620fb956f4cb8ea6616da13a3	d__Bacteria; p__Proteobacteria; c__Alphaproteobacteria; o__Rhizobiales; f__Rhizobiales_Incertae_Sedis; g__uncultured; s__metagenome	0.800447233
16S	7e04c0db6a4ea753ef50e4849fab41c2	d__Bacteria; p__Acidobacteriota; c__Thermoanaerobaculia; o__Thermoanaerobaculales; f__Thermoanaerobaculaceae; g__Subgroup_10	0.999999975
16S	c130baecd35f08a8f79bdfbdc0abb6c0	d__Bacteria; p__Proteobacteria; c__Alphaproteobacteria; o__Rhizobiales; f__Rhizobiaceae; g__Allorhizobium-Neorhizobium-Pararhizobium-Rhizobium	0.959063455
16S	107273e73071282e4d0f4a0b46548da5	d__Bacteria; p__Proteobacteria; c__Gammaproteobacteria; o__Aeromonadales; f__Aeromonadaceae; g__Aeromonas	0.970847009
16S	33601b41307f257a9c0aae6bbb41b694	d__Bacteria; p__Acidobacteriota; c__Vicinamibacteria; o__Vicinamibacterales; f__Vicinamibacteraceae; g__Vicinamibacteraceae	0.718661991
16S	0e070507abba4160021ce83993fa8988	d__Bacteria; p__Verrucomicrobiota; c__Verrucomicrobiae; o__Chthoniobacterales; f__Chthoniobacteraceae; g__Chthoniobacter; s__uncultured_Spartobacteria	0.979388809
16S	bde88b8c446819903503e7c9b14347c1	d__Bacteria; p__Acidobacteriota; c__Vicinamibacteria; o__Vicinamibacterales; f__uncultured; g__uncultured; s__uncultured_Acidobacteriales	0.75453802
16S	f4e02ec0242b8d3731f2eb480154c315	d__Bacteria; p__Acidobacteriota; c__Acidobacteriae; o__Bryobacterales; f__Bryobacteraceae; g__Bryobacter	0.999166567
16S	be84c03cac017c9547a57fb317f0bfc9	d__Bacteria; p__Proteobacteria; c__Alphaproteobacteria; o__Sphingomonadales; f__Sphingomonadaceae; g__Novosphingobium	0.993188929
16S	b4289ab0a9a00034c1fbce477b2c4ded	d__Bacteria; p__Proteobacteria; c__Gammaproteobacteria; o__Pseudomonadales; f__Pseudomonadaceae; g__Pseudomonas	0.99986313
16S	96dccb53652b1339d3b3642a5876d8f1	d__Bacteria; p__Proteobacteria; c__Alphaproteobacteria; o__Micropepsales; f__Micropepsaceae; g__uncultured; s__metagenome	0.729683416
16S	4aebcc69b46614d3365683ba49d95dc1	d__Bacteria; p__Proteobacteria; c__Gammaproteobacteria; o__Burkholderiales; f__Comamonadaceae	0.999999939
16S	3c70a6836188aa560a2d934414dbde9c	d__Bacteria; p__Actinobacteriota; c__Thermoleophilia; o__Gaiellales; f__uncultured; g__uncultured; s__uncultured_bacterium	0.708069185
16S	11c18457aeb0716245485fc46fcf6d0d	d__Bacteria; p__Methylomirabilota; c__Methylomirabilia; o__Rokubacteriales; f__Rokubacteriales; g__Rokubacteriales; s__uncultured_bacterium	0.987079771
16S	b75f4e4be1ea661ebfc56b87813c6a4b	d__Bacteria; p__Acidobacteriota; c__Blastocatellia; o__Pyrinomonadales; f__Pyrinomonadaceae; g__RB41	0.991675702
16S	25d8dabba32d8995ceb6d7317e9f53da	d__Bacteria; p__Planctomycetota; c__Planctomycetes; o__Planctomycetales; f__uncultured; g__uncultured	0.999997565
16S	7827d172fdf2185978863eb87542dd41	d__Bacteria; p__Verrucomicrobiota; c__Verrucomicrobiae; o__Verrucomicrobiales; f__Verrucomicrobiaceae; g__Roseimicrobium; s__metagenome	0.900385514
16S	a7da93a9744a7863292bcf97d47b6a10	d__Bacteria; p__Actinobacteriota; c__Actinobacteria; o__Micrococcales; f__Intrasporangiaceae	0.997223085
16S	f8b6d2a553f0df1c667529b281cdac3f	d__Bacteria; p__Proteobacteria; c__Alphaproteobacteria; o__Rhizobiales; f__Hyphomicrobiaceae; g__Pedomicrobium	0.998949474
16S	2c676706f893fdcab412998e8fe65c9c	d__Bacteria; p__Verrucomicrobiota; c__Verrucomicrobiae; o__Pedosphaerales; f__Pedosphaeraceae; g__ADurb.Bin063-1	0.994094432
16S	b91422d01ad20870ee66b20727e6eb32	d__Bacteria; p__Proteobacteria; c__Alphaproteobacteria; o__Rhizobiales; f__Rhizobiales_Incertae_Sedis; g__uncultured; s__uncultured_bacterium	0.92906416
16S	0a235150df1d7cb6f3c0160667ab4154	d__Bacteria; p__Bdellovibrionota; c__Oligoflexia; o__0319-6G20; f__0319-6G20; g__0319-6G20; s__uncultured_Syntrophobacteraceae	0.989907682
16S	5958fd2b7ec972907e061e8f4d0c49b8	d__Bacteria; p__Acidobacteriota; c__Subgroup_22; o__Subgroup_22; f__Subgroup_22; g__Subgroup_22; s__uncultured_Holophaga	0.924503342
16S	b89940c2100df2b1097de6daa13e80d1	d__Bacteria; p__Acidobacteriota; c__Vicinamibacteria; o__Vicinamibacterales; f__uncultured; g__uncultured; s__uncultured_Acidobacteria	0.815175443
16S	fecd78f10ca0ffdc793be60dfbec59b2	d__Bacteria; p__Nitrospirota; c__Nitrospiria; o__Nitrospirales; f__Nitrospiraceae; g__Nitrospira; s__uncultured_Green	0.990251213
16S	03fc7e3cbdb7ce40f6b2391a75ca000f	d__Bacteria; p__Planctomycetota; c__Planctomycetes; o__Gemmatales; f__Gemmataceae; g__uncultured; s__uncultured_bacterium	0.815348652
16S	0adff9f8d713645f601df7ca2c2b6f3e	d__Bacteria; p__Myxococcota; c__Polyangia; o__Polyangiales; f__Sandaracinaceae; g__uncultured; s__metagenome	0.996956365
16S	e7ea4ef7fe6e1cc345375299a81fceba	d__Bacteria; p__Actinobacteriota; c__Actinobacteria; o__Corynebacteriales; f__Nocardiaceae; g__Rhodococcus	0.999122876
16S	6e6f962fbb19a5362217c98dff79df75	d__Bacteria; p__Proteobacteria; c__Alphaproteobacteria; o__Rhodobacterales; f__Rhodobacteraceae; g__Amaricoccus; s__uncultured_bacterium	0.840594684
16S	ea76649e2f07d4d840fe26a599a516f9	d__Bacteria; p__Acidobacteriota; c__Vicinamibacteria; o__Vicinamibacterales; f__uncultured; g__uncultured; s__uncultured_Acidobacteria	0.990876228
16S	4f078b6dbcc3d5423a5cb2003e577957	d__Bacteria; p__Actinobacteriota; c__Actinobacteria; o__Micrococcales; f__Intrasporangiaceae	0.99798012
16S	e68c674b1a1a7605afd87276062dc93e	d__Bacteria; p__Proteobacteria; c__Gammaproteobacteria; o__Burkholderiales; f__Nitrosomonadaceae; g__Ellin6067	0.99999998
16S	0cd8acaf21d7292540e4c9e84cb40e6b	d__Bacteria; p__Bacteroidota; c__Bacteroidia; o__Sphingobacteriales; f__env.OPS_17; g__env.OPS_17; s__uncultured_Bacteroidetes	0.727653634
16S	efbe1f58b1e2984ddc53a64f047d94ff	d__Bacteria; p__Proteobacteria; c__Gammaproteobacteria; o__Burkholderiales; f__Oxalobacteraceae; g__Janthinobacterium	0.860802927
16S	7625543d02304c6a42e1c6d0dfe96791	d__Bacteria; p__Acidobacteriota; c__Subgroup_22; o__Subgroup_22; f__Subgroup_22; g__Subgroup_22	0.999999996
16S	3f282c31ab8fa5627f850118a0e0a178	d__Bacteria; p__Proteobacteria; c__Alphaproteobacteria; o__Sphingomonadales; f__Sphingomonadaceae; g__Novosphingobium	0.999202522
16S	249621361237480fe592ee63989393f8	d__Bacteria; p__Nitrospirota; c__Nitrospiria; o__Nitrospirales; f__Nitrospiraceae; g__Nitrospira; s__uncultured_Green	0.856391135
16S	e5eaa05194ef09c2a62c1c3ef86b205f	d__Bacteria; p__Gemmatimonadota; c__Gemmatimonadetes; o__Gemmatimonadales; f__Gemmatimonadaceae; g__uncultured	0.999998653
16S	4b5648c8630f90b170d9e716829ec119	d__Bacteria; p__Actinobacteriota; c__Thermoleophilia; o__Solirubrobacterales; f__67-14; g__67-14; s__metagenome	0.976502358
16S	15d56c1957f615a428b92ab2d5f3e1ee	d__Bacteria; p__Proteobacteria; c__Alphaproteobacteria; o__Rhizobiales; f__Rhizobiaceae	0.999972776
16S	cdf2b7893a7c66be2475defd929d7c02	d__Bacteria; p__Proteobacteria; c__Alphaproteobacteria; o__Rhodobacterales; f__Rhodobacteraceae; g__Amaricoccus	0.710147849
16S	1304d00d26e53920f83310145cbe6663	d__Bacteria; p__Acidobacteriota; c__Thermoanaerobaculia; o__Thermoanaerobaculales; f__Thermoanaerobaculaceae; g__Subgroup_10; s__uncultured_bacterium	0.92589929
16S	57a3a1dc8b44bc66323c2f9f69e2f1c1	d__Bacteria; p__Proteobacteria; c__Gammaproteobacteria; o__Burkholderiales; f__Comamonadaceae; g__Comamonas	0.92146101
16S	4b7c868af146d3de677b92c516b49db2	d__Bacteria; p__Verrucomicrobiota; c__Verrucomicrobiae; o__Chthoniobacterales; f__Chthoniobacteraceae; g__Chthoniobacter	0.999999498
16S	684cdea42f3b78d598184f998c4ae1c3	d__Bacteria; p__Proteobacteria; c__Gammaproteobacteria; o__Burkholderiales; f__SC-I-84; g__SC-I-84	0.999999114
16S	cf369995b88434f7a532c1e34bb84884	d__Bacteria; p__Verrucomicrobiota; c__Verrucomicrobiae; o__Pedosphaerales; f__Pedosphaeraceae; g__uncultured	0.999937184
16S	d59668e479c38469a1b2b96494292954	d__Bacteria; p__Bacteroidota; c__Bacteroidia; o__Chitinophagales; f__Chitinophagaceae; g__Edaphobaculum; s__uncultured_Bacteroidetes	0.713196485
16S	167942f34d78cc1bbfdc1f2712658aec	d__Bacteria; p__Myxococcota; c__Polyangia; o__Polyangiales; f__BIrii41; g__BIrii41; s__metagenome	0.760413023
16S	d14368ceff3dfd711843aee819334418	d__Bacteria; p__Bdellovibrionota; c__Oligoflexia; o__Oligoflexales; f__Oligoflexales; g__Oligoflexus	0.999999999
16S	3a72502b1bd13796dae57ff709b6ec4c	d__Bacteria; p__Acidobacteriota; c__Holophagae; o__Subgroup_7; f__Subgroup_7; g__Subgroup_7; s__metagenome	0.732141321
16S	f4be2f08546d37a21f58a82ff64fa989	d__Bacteria; p__Chloroflexi; c__Chloroflexia; o__Thermomicrobiales; f__JG30-KF-CM45; g__JG30-KF-CM45; s__uncultured_anaerobic	0.982564168
16S	784091fb35ae9199014b843afe756c1c	d__Bacteria; p__Proteobacteria; c__Alphaproteobacteria; o__Sphingomonadales; f__Sphingomonadaceae; g__Sphingomonas	0.992907665
16S	370295c983f1c440d896c7c117035fbe	d__Bacteria; p__Acidobacteriota; c__Thermoanaerobaculia; o__Thermoanaerobaculales; f__Thermoanaerobaculaceae; g__Subgroup_10	0.999999975
16S	7d1b5c9f8e311e178e641713ee854fe8	d__Bacteria; p__Myxococcota; c__Polyangia; o__Polyangiales; f__BIrii41; g__BIrii41; s__uncultured_delta	0.955406815
16S	78759aee1330b0d214374c456e72d3e4	d__Bacteria; p__Proteobacteria; c__Gammaproteobacteria; o__Salinisphaerales; f__Solimonadaceae; g__Polycyclovorans	0.999999992
16S	999dbd5384f5a0cd4f5dc4a67999a9b3	d__Bacteria; p__Planctomycetota; c__Planctomycetes; o__Gemmatales; f__Gemmataceae; g__Gemmata; s__uncultured_bacterium	0.999159343
16S	1ec867096e7d1195275aba48ad763c1b	d__Bacteria; p__Acidobacteriota; c__Vicinamibacteria; o__Vicinamibacterales; f__Vicinamibacteraceae; g__Vicinamibacteraceae	0.999999441
16S	2ad143514d243c59c7e9a2f1e76a2d97	d__Bacteria; p__Verrucomicrobiota; c__Verrucomicrobiae; o__Chthoniobacterales; f__Chthoniobacteraceae; g__Chthoniobacter; s__bacterium_Ellin506	0.999956156
16S	e234c0d07b0652afe259ec8b7d551ecb	d__Bacteria; p__Myxococcota; c__Myxococcia; o__Myxococcales; f__Myxococcaceae; g__P3OB-42; s__metagenome	0.884369155
16S	00b3b2150e42e194ffe3b073aea99750	d__Bacteria; p__Desulfobacterota; c__uncultured; o__uncultured; f__uncultured; g__uncultured; s__delta_proteobacterium	0.999624151
16S	462ba34fb70bcaf21c13f072311ced43	d__Bacteria; p__Proteobacteria; c__Gammaproteobacteria; o__Burkholderiales; f__Comamonadaceae	0.999996312
16S	15231e7e6dbe95b904dc2e1fd73cfc6f	d__Bacteria; p__Bacteroidota; c__Bacteroidia; o__Flavobacteriales; f__Weeksellaceae; g__Chryseobacterium	0.998158974
16S	0380c1326d8afbb5bc9d0c33caaef2d9	d__Bacteria; p__Planctomycetota; c__Phycisphaerae; o__Tepidisphaerales; f__WD2101_soil_group; g__WD2101_soil_group; s__uncultured_bacterium	0.951095621
16S	d15bd1dcb9de71d7452648673a59f5b8	d__Bacteria; p__Bacteroidota; c__Bacteroidia; o__Sphingobacteriales; f__Sphingobacteriaceae; g__Pedobacter	0.992210983
16S	65284813caf63b04c1eefd23e7a29eff	d__Bacteria; p__Actinobacteriota; c__Acidimicrobiia; o__IMCC26256; f__IMCC26256; g__IMCC26256	0.999999971
16S	ed56f5a06d3ad03cda9c8c992220b7f1	d__Bacteria; p__Acidobacteriota; c__Thermoanaerobaculia; o__Thermoanaerobaculales; f__Thermoanaerobaculaceae; g__Subgroup_10	0.995905959
16S	9d8e4fa7231db78c882430378b190364	d__Bacteria; p__Bdellovibrionota; c__Oligoflexia; o__0319-6G20; f__0319-6G20; g__0319-6G20	1
16S	3777c1e75f49dddf9252d83fdcb01834	d__Bacteria; p__Actinobacteriota; c__Thermoleophilia; o__Gaiellales; f__uncultured; g__uncultured	0.999999988
16S	b3b10cbeb3fd6e735a0e71661136fc54	d__Bacteria; p__Actinobacteriota; c__Actinobacteria; o__Corynebacteriales; f__Nocardiaceae; g__Rhodococcus	0.978026583
16S	305a0856b1f46052bcbaf5d453128fd1	d__Bacteria; p__Actinobacteriota; c__Thermoleophilia; o__Gaiellales; f__uncultured; g__uncultured; s__bacterium_Ellin6515	0.878201375
16S	4b33522f5e5325271b522497cc6ff873	d__Bacteria; p__Acidobacteriota; c__Vicinamibacteria; o__Subgroup_17; f__Subgroup_17; g__Subgroup_17; s__uncultured_bacterium	0.985993425
16S	00f22fe0aa7d9b976a6a884f493a1b75	d__Bacteria; p__Proteobacteria; c__Alphaproteobacteria; o__Rhizobiales; f__Xanthobacteraceae	0.999985046
16S	e7b2dea799ec7d376d2a8c7e20ef6dc3	d__Bacteria; p__Actinobacteriota; c__Actinobacteria; o__Frankiales; f__Geodermatophilaceae; g__Geodermatophilus	0.767649141
16S	e416d0916760d2fc17b616e2ac3ad855	d__Bacteria; p__Proteobacteria; c__Gammaproteobacteria; o__Burkholderiales; f__Methylophilaceae; g__Methylotenera	0.865239151
16S	5a6c87d6a4eb5e114959f6192f29b641	d__Bacteria; p__Actinobacteriota; c__Actinobacteria; o__Bifidobacteriales; f__Bifidobacteriaceae; g__Bifidobacterium	0.999999926
16S	62dac641388a5e35664258eb17d91043	d__Bacteria; p__Myxococcota; c__Polyangia; o__Polyangiales; f__Sandaracinaceae; g__uncultured; s__metagenome	0.95703374
16S	e9545cc5d58b98d95f826c8b3a897e78	d__Bacteria; p__Proteobacteria; c__Gammaproteobacteria; o__Pseudomonadales; f__Pseudomonadaceae; g__Pseudomonas	0.998115074
16S	5796fefe8b75c947becab077f45aa923	d__Bacteria; p__Proteobacteria; c__Gammaproteobacteria; o__Burkholderiales; f__SC-I-84; g__SC-I-84	0.999983583
16S	9098a3a121b2fbcd967bc1dcd45796b1	d__Bacteria; p__Bacteroidota; c__Bacteroidia; o__Chitinophagales; f__Saprospiraceae; g__uncultured	0.999988885
16S	e4d9699729e0e056a0c772efc6dd6005	d__Bacteria; p__Proteobacteria; c__Gammaproteobacteria; o__Steroidobacterales; f__Steroidobacteraceae; g__uncultured; s__metagenome	0.995310052
16S	dfb29ec040a43ef8358181cec3ef0581	d__Bacteria; p__Proteobacteria; c__Gammaproteobacteria; o__Burkholderiales; f__Nitrosomonadaceae; g__MND1	0.999988726
16S	159444bc0b813da46a659d21a4d714fe	d__Bacteria; p__Verrucomicrobiota; c__Verrucomicrobiae; o__Opitutales; f__Opitutaceae; g__Lacunisphaera	0.99999958
16S	8eb6132e2a35ac36eb9ba852bb10ec6e	d__Bacteria; p__Actinobacteriota; c__Actinobacteria; o__Propionibacteriales; f__Nocardioidaceae; g__Marmoricola	0.780438279
16S	140318c59bcb263c7ae99cd0a7484ab9	d__Bacteria; p__Verrucomicrobiota; c__Verrucomicrobiae; o__Pedosphaerales; f__Pedosphaeraceae; g__ADurb.Bin063-1; s__uncultured_soil	0.781233826
16S	74084792a04247b6a2f28ab7b5cafa77	d__Bacteria; p__Proteobacteria; c__Gammaproteobacteria; o__Cellvibrionales; f__Cellvibrionaceae; g__Cellvibrio; s__uncultured_bacterium	0.903156005
16S	12c69e5e0036ed5b242874f1a54a3d3c	d__Bacteria; p__Actinobacteriota; c__Acidimicrobiia; o__Microtrichales; f__Iamiaceae; g__Iamia	0.998169819
16S	54e920999a65a173d3fc598d9df4097f	d__Bacteria; p__Acidobacteriota; c__Blastocatellia; o__Pyrinomonadales; f__Pyrinomonadaceae; g__RB41	0.999348269
16S	4beeeb8dd9fe45306580a2be657a0e76	d__Bacteria; p__Verrucomicrobiota; c__Verrucomicrobiae; o__Chthoniobacterales; f__Chthoniobacteraceae; g__Chthoniobacter	0.999999194
16S	700b01967b3ff426d4f2259a29822815	d__Bacteria; p__Proteobacteria; c__Gammaproteobacteria; o__Xanthomonadales; f__Xanthomonadaceae; g__Arenimonas; s__Arenimonas_oryziterrae	0.912947119
16S	d0f01662dce2f1c98151e1f3e9dccde0	d__Bacteria; p__Proteobacteria; c__Alphaproteobacteria; o__Rhizobiales; f__Beijerinckiaceae; g__Microvirga	0.991740626
16S	0d63b0dd4bc6e3fe86b6c4cc6186be46	d__Archaea; p__Crenarchaeota; c__Nitrososphaeria; o__Nitrosopumilales; f__Nitrosopumilaceae; g__Nitrosarchaeum; s__uncultured_archaeon	0.978983106
16S	817725950d1e7e63b3d8d62ea796d24e	d__Bacteria; p__Actinobacteriota; c__Thermoleophilia; o__Solirubrobacterales; f__Solirubrobacteraceae; g__Conexibacter	0.999634019
16S	19cfae49439c1146c19fe4c686804250	d__Bacteria; p__Actinobacteriota; c__Actinobacteria; o__Corynebacteriales; f__Nocardiaceae; g__Rhodococcus	0.999694261
16S	c4388fd62ab35895315e5109cb0a2081	d__Bacteria; p__Acidobacteriota; c__Thermoanaerobaculia; o__Thermoanaerobaculales; f__Thermoanaerobaculaceae; g__Subgroup_10; s__uncultured_soil	0.914035864
16S	1012f7a7dfc2529576774bda607cb47b	d__Bacteria; p__Acidobacteriota; c__Vicinamibacteria; o__Vicinamibacterales; f__Vicinamibacteraceae; g__Vicinamibacteraceae	0.999877898
16S	2d609f4ca22f60c7e2261a03d6066fff	d__Bacteria; p__Acidobacteriota; c__Acidobacteriae; o__Acidobacteriales; f__uncultured; g__uncultured	0.999990892
16S	e920c3b4a58cc61e408bc4fbf269e9b5	d__Bacteria; p__Bdellovibrionota; c__Oligoflexia; o__0319-6G20; f__0319-6G20; g__0319-6G20	1
16S	26000e55d919f659c689abc36e27bb58	d__Bacteria; p__Proteobacteria; c__Alphaproteobacteria; o__Rhizobiales; f__Xanthobacteraceae	0.999905706
16S	071df3b97c7d960d1df120e95cf3fc38	d__Bacteria; p__Chloroflexi; c__Anaerolineae; o__Anaerolineales; f__Anaerolineaceae; g__uncultured; s__uncultured_soil	0.994895608
16S	bd4cd162642968377898c87a2ab9af7f	d__Bacteria; p__Acidobacteriota; c__Vicinamibacteria; o__Vicinamibacterales; f__Vicinamibacteraceae; g__Vicinamibacteraceae; s__uncultured_Acidobacteria	0.707187424
16S	99deb3c5ecb022ec05609ebd1112a557	d__Bacteria; p__Bacteroidota; c__Bacteroidia; o__Bacteroidales; f__Bacteroidaceae; g__Bacteroides; s__Bacteroides_vulgatus	0.937591561
16S	acbd9af25075285c382477086e0e6560	d__Bacteria; p__Actinobacteriota; c__Thermoleophilia; o__Gaiellales; f__uncultured; g__uncultured	0.994844535
16S	fd7a29a224c0789cd1cd690a83fe9054	d__Bacteria; p__Proteobacteria; c__Alphaproteobacteria; o__Caulobacterales; f__Hyphomonadaceae; g__SWB02	1
16S	4190ed51766525ed6d51574a2c850a88	d__Bacteria; p__Actinobacteriota; c__Actinobacteria; o__Propionibacteriales; f__Nocardioidaceae; g__Nocardioides	0.999913721
16S	3bd915847ab555eeb0973bf9366580ee	d__Bacteria; p__Planctomycetota; c__BD7-11; o__BD7-11; f__BD7-11; g__BD7-11; s__uncultured_bacterium	0.999999998
16S	89df4eba23365b3a08d774a527d7a0bf	d__Bacteria; p__Actinobacteriota; c__Thermoleophilia; o__Solirubrobacterales; f__67-14; g__67-14; s__uncultured_bacterium	0.979830195
16S	c0bcf7e96430d61108868a152d0d7ff0	d__Bacteria; p__Acidobacteriota; c__Blastocatellia; o__Pyrinomonadales; f__Pyrinomonadaceae; g__RB41	0.999904101
16S	c9dbb35225e833872bcde3e6ef77743f	d__Bacteria; p__Proteobacteria; c__Gammaproteobacteria; o__Burkholderiales; f__Nitrosomonadaceae; g__MND1	0.99998809
16S	8b5884acc8c736df09c4260b50dc9297	d__Bacteria; p__Proteobacteria; c__Gammaproteobacteria; o__Pseudomonadales; f__Pseudomonadaceae; g__Pseudomonas	0.999773922
16S	6e93ba2bd97442f38b96bf7a8609843e	d__Bacteria; p__Proteobacteria; c__Alphaproteobacteria; o__Rhizobiales; f__Hyphomicrobiaceae; g__Pedomicrobium	0.988369567
16S	a42169662126c6edd2810735cd53528c	d__Bacteria; p__Desulfobacterota; c__uncultured; o__uncultured; f__uncultured; g__uncultured	0.99263741
16S	b461e537f5abfae7d3b1a74ce6548155	d__Bacteria; p__Latescibacterota; c__Latescibacterota; o__Latescibacterota; f__Latescibacterota; g__Latescibacterota; s__metagenome	0.983311133
16S	14d05bcb6de5774c6a83affe499761f1	d__Bacteria; p__Proteobacteria; c__Gammaproteobacteria; o__Xanthomonadales; f__Xanthomonadaceae	0.999999341
16S	cff60bed359051dd65fe850fd0bd07e1	d__Bacteria; p__Actinobacteriota; c__Actinobacteria; o__Corynebacteriales; f__Nocardiaceae; g__Rhodococcus	0.99999665
16S	8367584082144d22c37f1d36028ae9a7	d__Bacteria; p__Acidobacteriota; c__Vicinamibacteria; o__Vicinamibacterales; f__uncultured; g__uncultured; s__uncultured_bacterium	0.892210171
16S	3fbb78e2175c1052099a98ec05cbdf2b	d__Bacteria; p__Myxococcota; c__Polyangia; o__Polyangiales; f__Polyangiaceae; g__Pajaroellobacter	0.999996824
16S	446bf77dde080dd65049ca9d15a47abb	d__Bacteria; p__Actinobacteriota; c__Thermoleophilia; o__Solirubrobacterales; f__Solirubrobacteraceae	0.99985301
16S	94b2b5966d9e160713ab248417dc4203	d__Bacteria; p__Proteobacteria; c__Alphaproteobacteria; o__Rhizobiales; f__Xanthobacteraceae; g__Bradyrhizobium	0.829824007
16S	fa677708e8598dfb37999db825311f46	d__Bacteria; p__Verrucomicrobiota; c__Verrucomicrobiae; o__Pedosphaerales; f__Pedosphaeraceae; g__uncultured	0.999997717
16S	f5f5e0da89730462abaf6301a9557193	d__Bacteria; p__Firmicutes; c__Clostridia; o__Oscillospirales; f__Ruminococcaceae; g__Faecalibacterium	0.998988948
16S	a79b5a4fb96c45cf91594f44750a4033	d__Bacteria; p__Acidobacteriota; c__Holophagae; o__Subgroup_7; f__Subgroup_7; g__Subgroup_7	0.999987955
16S	c2a9d4834022dd841235bc93fbecae12	d__Bacteria; p__Acidobacteriota; c__Blastocatellia; o__Blastocatellales; f__Blastocatellaceae; g__uncultured	0.7845264
16S	c7f520eaa89e52378d5f7ece9454005b	d__Bacteria; p__Myxococcota; c__Myxococcia; o__Myxococcales; f__Myxococcaceae; g__P3OB-42; s__uncultured_bacterium	0.997819854
16S	1bc59e441462b353ac435587fb3b9b34	d__Bacteria; p__Proteobacteria; c__Gammaproteobacteria; o__R7C24; f__R7C24; g__R7C24; s__metagenome	0.905711207
16S	5ef0c1c1f6031f7e4641d9a7cc40aa49	d__Bacteria; p__Proteobacteria; c__Gammaproteobacteria; o__Burkholderiales; f__Alcaligenaceae; g__Paenalcaligenes	0.999145876
16S	fbc887a3d00761f9c6477a608af6c729	d__Bacteria; p__Proteobacteria; c__Alphaproteobacteria; o__Rhizobiales; f__Beijerinckiaceae; g__Bosea	0.999999349
16S	41aecb6c1c7399be7429bcd6584f823f	d__Bacteria; p__Actinobacteriota; c__Thermoleophilia; o__Solirubrobacterales; f__67-14; g__67-14; s__uncultured_Rubrobacteraceae	0.98899883
16S	dd8229814f2d127e61ac92c5d275db8b	d__Bacteria; p__Proteobacteria; c__Gammaproteobacteria; o__Burkholderiales; f__Comamonadaceae	0.999999346
16S	4ed24ed29069d9303580b218e2808c0d	d__Bacteria; p__Proteobacteria; c__Gammaproteobacteria; o__Burkholderiales; f__A21b; g__A21b	0.999999974
16S	06201419387b9de1d0cfd85df261347b	d__Bacteria; p__Verrucomicrobiota; c__Verrucomicrobiae; o__Chthoniobacterales; f__Chthoniobacteraceae; g__Chthoniobacter	0.999982489
16S	a3c6f40afb8cd6842823971e125f660c	d__Bacteria; p__Acidobacteriota; c__Subgroup_5; o__Subgroup_5; f__Subgroup_5; g__Subgroup_5; s__uncultured_bacterium	0.999998093
16S	fba11e8d7823756872b38d16287f63a7	d__Bacteria; p__Actinobacteriota; c__Actinobacteria; o__Frankiales; f__Geodermatophilaceae; g__Geodermatophilus	0.973371727
16S	05a82b5fb95c3bd004734e4080ff59ec	d__Bacteria; p__Planctomycetota; c__Phycisphaerae; o__Tepidisphaerales; f__WD2101_soil_group; g__WD2101_soil_group	0.999999981
16S	79f07f0deda4be566c899e1b5238c3b3	d__Bacteria; p__Myxococcota; c__Polyangia; o__mle1-27; f__mle1-27; g__mle1-27; s__uncultured_delta	0.993255826
16S	73dcdd061227768577c2330f55b45ecd	d__Bacteria; p__Verrucomicrobiota; c__Verrucomicrobiae; o__Pedosphaerales; f__Pedosphaeraceae; g__Pedosphaeraceae; s__uncultured_Prosthecobacter	0.763688277
16S	c1d2e35608d3749dfb0bdfc1662c4873	d__Bacteria; p__Chloroflexi; c__Anaerolineae; o__SBR1031; f__SBR1031; g__SBR1031; s__uncultured_bacterium	0.983225295
16S	655c4e26812b8a7e6fdf8d39bacae072	d__Bacteria; p__Actinobacteriota; c__Actinobacteria; o__Micromonosporales; f__Micromonosporaceae	0.999999363
16S	900633c1d0b7bbb0a527981f122c9493	d__Bacteria; p__Chloroflexi; c__TK10; o__TK10; f__TK10; g__TK10; s__uncultured_Chloroflexus	0.720203254
16S	d10d39ccbe5df52a07da60799d79ebac	d__Bacteria; p__Acidobacteriota; c__Vicinamibacteria; o__Vicinamibacterales; f__Vicinamibacteraceae; g__Vicinamibacteraceae	0.993772658
16S	49bf6ded80fa9670ae77aaa2dca2e20d	d__Bacteria; p__Desulfobacterota; c__uncultured; o__uncultured; f__uncultured; g__uncultured	0.98958193
16S	acc6343bd9e45df1490094a923761d77	d__Bacteria; p__Myxococcota; c__Myxococcia; o__Myxococcales; f__Myxococcaceae; g__Cystobacter; s__Cystobacter_fuscus	0.768472287
16S	ef8f72781dc49e5fb82b65f7c666be67	d__Bacteria; p__Actinobacteriota; c__Actinobacteria; o__Frankiales; f__Frankiaceae; g__Jatrophihabitans	0.999996167
16S	f6a6d568071d44e612854548340d94c2	d__Bacteria; p__Actinobacteriota; c__Actinobacteria; o__Corynebacteriales; f__Nocardiaceae; g__Rhodococcus	0.998027947
16S	fa59f4b4636d2577f2151e2e4743fb78	d__Bacteria; p__Proteobacteria; c__Alphaproteobacteria; o__Sphingomonadales; f__Sphingomonadaceae; g__Sphingomonas	0.999810839
16S	3b85dc79386362e93f5385a08f99dbb2	d__Bacteria; p__Planctomycetota; c__Pla4_lineage; o__Pla4_lineage; f__Pla4_lineage; g__Pla4_lineage	1
16S	1bf28b748e78c1e80fc6df716c119bf6	d__Bacteria; p__Desulfobacterota; c__Desulfuromonadia; o__Geobacterales; f__Geobacteraceae; g__Geobacter	0.99784597
16S	01a3e936fa63f11bb1e215da327e5c44	d__Bacteria; p__Bacteroidota; c__Bacteroidia; o__Chitinophagales; f__Chitinophagaceae; g__Ferruginibacter	0.999854711
16S	b86c762bd0cae2776073bd1d89b9d016	d__Bacteria; p__Actinobacteriota; c__Thermoleophilia; o__Solirubrobacterales; f__Solirubrobacteraceae; g__Conexibacter; s__metagenome	0.949013771
16S	5cb13ebfc9a90a2610a5c58c387293e0	d__Bacteria; p__Proteobacteria; c__Gammaproteobacteria; o__Burkholderiales; f__Comamonadaceae	0.999994703
16S	816e178dd4d96e7d7c110f4ceb7ec2bf	d__Bacteria; p__Proteobacteria; c__Alphaproteobacteria; o__Rhizobiales; f__Rhizobiales_Incertae_Sedis; g__Nordella; s__uncultured_bacterium	0.964845949
16S	d6e308f5799590c3dd517894a1e332ac	d__Bacteria; p__Proteobacteria; c__Alphaproteobacteria; o__Sphingomonadales; f__Sphingomonadaceae; g__Altererythrobacter	0.999880903
16S	586a73244cb4559ceb38775717d1a087	d__Bacteria; p__Actinobacteriota; c__Actinobacteria; o__Micrococcales; f__Demequinaceae; g__Demequina; s__uncultured_bacterium	0.935330744
16S	ff836ceb31404b3a37e52a4af998742b	d__Bacteria; p__Proteobacteria; c__Alphaproteobacteria; o__Rhizobiales; f__Rhizobiaceae	0.999896073
16S	2387ae5882575e4a5120236ad3c8208a	d__Bacteria; p__Acidobacteriota; c__Vicinamibacteria; o__Vicinamibacterales; f__uncultured; g__uncultured	0.999999987
16S	167177802ba8c61c6caaaf29113a0ff0	d__Bacteria; p__Proteobacteria; c__Gammaproteobacteria; o__Xanthomonadales; f__Rhodanobacteraceae; g__Dokdonella; s__uncultured_Dokdonella	0.892679704
16S	494db538559fffe9f1233e228cf3b4e0	d__Bacteria; p__Bacteroidota; c__Bacteroidia; o__Cytophagales; f__Cytophagaceae; g__Cytophaga	0.999999997
16S	1285fdac7a480978fa1b9e2363361d31	d__Bacteria; p__Actinobacteriota; c__Thermoleophilia; o__Solirubrobacterales; f__67-14; g__67-14	0.997058783
16S	dff03b3202999a290f6b8b125da89e91	d__Bacteria; p__Proteobacteria; c__Alphaproteobacteria; o__Acetobacterales; f__Acetobacteraceae; g__uncultured; s__metagenome	0.751190942
16S	e5ffe2b234e4019af30c0972f697b614	d__Bacteria; p__Proteobacteria; c__Gammaproteobacteria; o__Burkholderiales; f__SC-I-84; g__SC-I-84	0.999399211
16S	0859cb4ff1e99c0c79f5b5e13200f0f0	d__Bacteria; p__Proteobacteria; c__Alphaproteobacteria; o__Rhizobiales; f__Beijerinckiaceae; g__Microvirga	0.997730496
16S	113e5cb2dbb0b2086e230fc9d845310f	d__Bacteria; p__Proteobacteria; c__Gammaproteobacteria; o__Pseudomonadales; f__Pseudomonadaceae; g__Pseudomonas	0.999781715
16S	abca34d3f46ee1af5c154ab909fd55c9	d__Bacteria; p__Bacteroidota; c__Bacteroidia; o__Bacteroidales; f__Prevotellaceae; g__Prevotella	0.999997517
16S	637dad3cc29d5c0f8d07f99f269ce868	d__Bacteria; p__Acidobacteriota; c__Subgroup_22; o__Subgroup_22; f__Subgroup_22; g__Subgroup_22; s__uncultured_bacterium	0.949137756
16S	79029fa983ec4eda60117a273a52cfc0	d__Bacteria; p__Proteobacteria; c__Alphaproteobacteria; o__Caulobacterales; f__Caulobacteraceae; g__Caulobacter	0.996208969
16S	2f5a22680fc733973cff34cec9ffb1e7	d__Bacteria; p__Proteobacteria; c__Alphaproteobacteria; o__Acetobacterales; f__Acetobacteraceae; g__uncultured	0.759773061
16S	6727bb2c91a7a6b0489e814af3bb9cbc	d__Bacteria; p__Actinobacteriota; c__Thermoleophilia; o__Solirubrobacterales; f__67-14; g__67-14; s__metagenome	0.959624807
16S	d9fea624d07bbda08db629a8d1d5bab6	d__Bacteria; p__Proteobacteria; c__Gammaproteobacteria; o__Xanthomonadales; f__Rhodanobacteraceae; g__Ahniella; s__uncultured_bacterium	0.995732807
16S	aae4858bf4affd08dc8c71722d0f2d20	d__Bacteria; p__Planctomycetota; c__Planctomycetes; o__Pirellulales; f__Pirellulaceae; g__Pirellula; s__uncultured_Pasteuria	0.931753
16S	2e26c467a2ec95e28ba3ec52e968ecac	d__Bacteria; p__Proteobacteria; c__Alphaproteobacteria; o__Reyranellales; f__Reyranellaceae; g__Reyranella	1
16S	cec6368afbd6427acd86327b28bf7f22	d__Bacteria; p__Proteobacteria; c__Alphaproteobacteria; o__Sphingomonadales; f__Sphingomonadaceae; g__Ellin6055	0.762079439
16S	4544fc965f6ef98a6e08c014dbefcea1	d__Bacteria; p__Acidobacteriota; c__Thermoanaerobaculia; o__Thermoanaerobaculales; f__Thermoanaerobaculaceae; g__Subgroup_10; s__uncultured_soil	0.928607191
16S	6e378ef161afd018ce9d0e5485022861	d__Bacteria; p__Proteobacteria; c__Gammaproteobacteria; o__Burkholderiales; f__Nitrosomonadaceae; g__MND1	1
16S	30f585ed28d83a6398636e5e8de7540f	d__Bacteria; p__Proteobacteria; c__Alphaproteobacteria; o__Sphingomonadales; f__Sphingomonadaceae; g__Parablastomonas; s__uncultured_bacterium	0.938353538
16S	cbc8e5de1de8b8c6f3a295bb39de7676	d__Bacteria; p__Proteobacteria; c__Gammaproteobacteria; o__Burkholderiales; f__SC-I-84; g__SC-I-84	0.999999345
16S	2e06d4c0f62f533edfd1224f4dbb46b2	d__Bacteria; p__Proteobacteria; c__Gammaproteobacteria; o__Burkholderiales	0.999983052
16S	b47cccc769dfc2b8a01fafe9d7e1c489	d__Bacteria; p__Bacteroidota; c__Bacteroidia; o__Chitinophagales; f__Chitinophagaceae	0.999999984
16S	12e5e2e9f4fb3656a23ee83be7837ee4	d__Bacteria; p__Proteobacteria; c__Gammaproteobacteria; o__Burkholderiales; f__SC-I-84; g__SC-I-84	0.999999273
16S	68d5901376043b0cf4f847284b53b740	d__Bacteria; p__Proteobacteria; c__Alphaproteobacteria; o__Rhizobiales; f__Rhizobiales_Incertae_Sedis; g__Nordella; s__uncultured_Alphaproteobacteria	0.746525009
16S	6b3d28bff608acfdbe79584160334460	d__Bacteria; p__Proteobacteria; c__Alphaproteobacteria; o__Rhodobacterales; f__Rhodobacteraceae; g__uncultured	0.705897783
16S	0ddcd311e02f742e2e0e61ce02cf9c29	d__Bacteria; p__Proteobacteria; c__Gammaproteobacteria; o__Pseudomonadales; f__Pseudomonadaceae; g__Pseudomonas	0.996034075
16S	68cfe5f1b57359769a13b37fe274e8ff	d__Bacteria; p__Acidobacteriota; c__Vicinamibacteria; o__Vicinamibacterales; f__Vicinamibacteraceae; g__Vicinamibacteraceae	0.999731944
16S	160cb0f55038adbaa074f30a1b1f0d00	d__Bacteria; p__Acidobacteriota; c__Vicinamibacteria; o__Vicinamibacterales; f__uncultured; g__uncultured	0.999805078
16S	ee59c6ea0f5b70dcc6e15a3067ea67ce	d__Bacteria; p__Actinobacteriota; c__Actinobacteria; o__Micrococcales; f__Microbacteriaceae; g__Agromyces	0.939226249
16S	717e6182253f059237eb5caacd914ba4	d__Bacteria; p__Acidobacteriota; c__Blastocatellia; o__Pyrinomonadales; f__Pyrinomonadaceae; g__RB41	0.999639086
16S	0032ab5da12fadd744023dc9bbba5169	d__Bacteria; p__Proteobacteria; c__Gammaproteobacteria; o__Burkholderiales; f__A21b; g__A21b; s__uncultured_Rhodocyclaceae	0.741721642
16S	3a243c419f242f78d33de701e1c590d0	d__Bacteria; p__Bacteroidota; c__Bacteroidia; o__Chitinophagales; f__Chitinophagaceae	1
16S	d19e83a3fe31e4e73be63d33b218d78c	d__Bacteria; p__Planctomycetota; c__Phycisphaerae; o__Tepidisphaerales; f__WD2101_soil_group; g__WD2101_soil_group	0.999998996
16S	2e4f2b53b856c4def6d021d01f5abb70	d__Bacteria; p__Firmicutes; c__Clostridia; o__Lachnospirales; f__Lachnospiraceae; g__Dorea; s__uncultured_bacterium	0.721120216
16S	e07719f4be1c88d455837c0779481019	d__Bacteria; p__Bacteroidota; c__Bacteroidia; o__Chitinophagales; f__Chitinophagaceae; g__Dinghuibacter; s__uncultured_bacterium	0.90537461
16S	4f824a5d5b0df86eb1225e6abfce7a93	d__Bacteria; p__Proteobacteria; c__Gammaproteobacteria; o__Burkholderiales; f__A21b; g__A21b; s__uncultured_Rhodocyclaceae	0.722839657
16S	af60465b929fc5a97a6d12299238bf21	d__Bacteria; p__Verrucomicrobiota; c__Verrucomicrobiae; o__Pedosphaerales; f__Pedosphaeraceae; g__Ellin517	1
16S	f4e8a794522df7d82e59fdbf2b52df81	d__Bacteria; p__Bdellovibrionota; c__Oligoflexia; o__0319-6G20; f__0319-6G20; g__0319-6G20	1
16S	243073247f56a4c4231f971a3f8a1a7a	d__Bacteria; p__Verrucomicrobiota; c__Verrucomicrobiae; o__Pedosphaerales; f__Pedosphaeraceae; g__Pedosphaeraceae; s__uncultured_bacterium	0.938905039
16S	ca019dc1f7991a3f2a30faf861bee144	d__Bacteria; p__Acidobacteriota; c__Vicinamibacteria; o__Subgroup_17; f__Subgroup_17; g__Subgroup_17; s__metagenome	0.994734477
16S	e6d66620ba678a1359ce019177a3fa62	d__Bacteria; p__Proteobacteria; c__Alphaproteobacteria; o__Tistrellales; f__Geminicoccaceae; g__Candidatus_Alysiosphaera; s__metagenome	0.769236311
16S	7fdfd6d73eb6e3c97085888f620d4bfc	d__Bacteria; p__NB1-j; c__NB1-j; o__NB1-j; f__NB1-j; g__NB1-j	0.999999329
16S	b91c8ffc4ebca94dbee0915dc6d73b5c	d__Bacteria; p__Actinobacteriota; c__Actinobacteria; o__Kineosporiales; f__Kineosporiaceae; g__Kineococcus; s__uncultured_bacterium	0.914820523
16S	811eed89c489d7a53217f656d059d3b1	d__Bacteria; p__Acidobacteriota; c__Blastocatellia; o__Blastocatellales; f__Blastocatellaceae; g__JGI_0001001-H03	0.872278269
16S	524f945306ac2c325b6027df82cc10c2	d__Bacteria; p__Proteobacteria; c__Gammaproteobacteria; o__Steroidobacterales; f__Steroidobacteraceae; g__uncultured	0.999995315
16S	0a5740687fb20f80a8da363cdb8e0f21	d__Bacteria; p__Verrucomicrobiota; c__Verrucomicrobiae; o__Verrucomicrobiales; f__Verrucomicrobiaceae; g__uncultured; s__uncultured_Verrucomicrobia	0.983230643
16S	5725a3cf5bc2a845cf21e6f2f554346f	d__Bacteria; p__Actinobacteriota; c__Actinobacteria; o__Pseudonocardiales; f__Pseudonocardiaceae; g__Pseudonocardia	0.9997578
16S	670961077e4d0b41b0cc7da185c42565	d__Bacteria; p__Proteobacteria; c__Alphaproteobacteria; o__Sphingomonadales; f__Sphingomonadaceae; g__Sphingomonas	0.999899006
16S	244382c98df5aa7472e983ad2a7bf116	d__Bacteria; p__Proteobacteria; c__Alphaproteobacteria; o__Rhizobiales; f__Rhizobiales_Incertae_Sedis; g__Bauldia; s__metagenome	0.733676321
16S	0f87b2e1cfa29b9e154cfa4a13d1721b	d__Bacteria; p__Proteobacteria; c__Alphaproteobacteria; o__Acetobacterales; f__Acetobacteraceae	0.999998983
16S	e898620b82d3ae5814a1888c8888639a	d__Bacteria; p__Proteobacteria; c__Gammaproteobacteria; o__Pseudomonadales; f__Pseudomonadaceae; g__Pseudomonas	0.998000366
16S	9e8e9ad79dcd2677c7e792f7df2f212e	d__Bacteria; p__Proteobacteria; c__Alphaproteobacteria; o__Sphingomonadales; f__Sphingomonadaceae; g__Sphingomonas	0.999568615
16S	fc7dfd77001ae2cad4d6b150e0100fc2	d__Bacteria; p__Proteobacteria; c__Alphaproteobacteria; o__Rhizobiales; f__Rhodomicrobiaceae; g__Rhodomicrobium; s__uncultured_Rhodomicrobium	0.868868421
16S	0ed1352e52fc11ca21135001fcb0b1cb	d__Bacteria; p__Cyanobacteria; c__Cyanobacteriia; o__Chloroplast; f__Chloroplast; g__Chloroplast	1
16S	9e08e2323bc03298e6e2f1cc1ebfa530	d__Bacteria; p__Proteobacteria; c__Alphaproteobacteria; o__Rhizobiales	0.999999778
16S	e54512f81fcccad5c3ba4c19362ded20	d__Bacteria; p__Myxococcota; c__Polyangia; o__Haliangiales; f__Haliangiaceae; g__Haliangium; s__uncultured_proteobacterium	0.97731406
16S	9341b8bdaf26236af77e6e025b883bc2	d__Bacteria; p__Actinobacteriota; c__Actinobacteria; o__Frankiales; f__Nakamurellaceae; g__Nakamurella	0.999949799
16S	3562db1d345723d60bd7eab0868ab18e	d__Bacteria; p__Proteobacteria; c__Alphaproteobacteria; o__Elsterales; f__uncultured; g__uncultured	0.99999799
16S	6b5f7498ca0e47fa6ebde3795b8e683a	d__Bacteria; p__Myxococcota; c__Polyangia; o__Haliangiales; f__Haliangiaceae; g__Haliangium; s__uncultured_Myxococcales	0.994979773
16S	3221d2e1a067c47780cd1cdc056e0a83	d__Bacteria; p__Proteobacteria; c__Gammaproteobacteria; o__Burkholderiales; f__SC-I-84; g__SC-I-84	0.99983606
16S	08bdc6c81f6b9daab3d132b54e1d45bc	d__Bacteria; p__Actinobacteriota; c__Actinobacteria; o__Corynebacteriales; f__Nocardiaceae; g__Rhodococcus	0.999999774
16S	595c8b8e312c12524cc06f2b7fda2a76	d__Bacteria; p__Planctomycetota; c__Planctomycetes; o__Pirellulales; f__Pirellulaceae; g__Pir4_lineage; s__metagenome	0.99955735
16S	930bba6cd782b65529ea3db04e75cf22	d__Bacteria; p__Proteobacteria; c__Gammaproteobacteria; o__Xanthomonadales; f__Xanthomonadaceae; g__Arenimonas	0.999997525
16S	eaaa8468052658318c7d254c725be445	d__Bacteria; p__Proteobacteria; c__Gammaproteobacteria; o__Burkholderiales; f__Nitrosomonadaceae; g__Ellin6067	0.999999953
16S	69612abc525d617712cdcd88fa1feeee	d__Bacteria; p__Proteobacteria; c__Gammaproteobacteria; o__Xanthomonadales; f__Rhodanobacteraceae; g__Tahibacter; s__uncultured_bacterium	0.854903603
16S	eb0c1770f8003ef04e74ce5daed81b65	d__Bacteria; p__Proteobacteria; c__Alphaproteobacteria; o__Rhizobiales; f__Rhizobiaceae; g__Mesorhizobium	0.988198587
16S	9014864adc2e5eea0970f54e3669f0f4	d__Bacteria; p__Myxococcota; c__Polyangia; o__Polyangiales; f__BIrii41; g__BIrii41; s__metagenome	0.93721194
16S	46cf60e0b01163efa09cb3f9be29ccaa	d__Bacteria; p__Proteobacteria; c__Gammaproteobacteria; o__PLTA13; f__PLTA13; g__PLTA13	0.999980361
16S	a0da28e69c4aad7ace92a6a674cda5dc	d__Bacteria; p__Actinobacteriota; c__MB-A2-108; o__MB-A2-108; f__MB-A2-108; g__MB-A2-108	0.948286703
16S	2c7b9638dc765be57bae60a26ec48cf6	d__Bacteria; p__Verrucomicrobiota; c__Verrucomicrobiae; o__Chthoniobacterales; f__Chthoniobacteraceae; g__Candidatus_Udaeobacter	0.999990535
16S	38ce83ce2922ff43032f70fa5adad3a6	d__Bacteria; p__Planctomycetota; c__vadinHA49; o__vadinHA49; f__vadinHA49; g__vadinHA49; s__uncultured_Planctomycetales	0.999404644
16S	19f9f30d5492ed1f3f968da3d20389b1	d__Bacteria; p__Planctomycetota; c__Planctomycetes; o__Gemmatales; f__Gemmataceae; g__uncultured; s__uncultured_bacterium	0.988885877
16S	32935146e1792f6b87dee4909e73bca0	d__Bacteria; p__Methylomirabilota; c__Methylomirabilia; o__Rokubacteriales; f__Rokubacteriales; g__Rokubacteriales; s__uncultured_bacterium	0.781408263
16S	a6fb21b58a7483e49338bc06e4721900	d__Bacteria; p__Actinobacteriota; c__Thermoleophilia; o__Gaiellales; f__uncultured; g__uncultured; s__bacterium_Ellin6515	0.984116189
16S	08c9c697b5d73e94bb4b2be0c83f348d	d__Bacteria; p__Actinobacteriota; c__Actinobacteria; o__Frankiales; f__Sporichthyaceae; g__uncultured; s__uncultured_bacterium	0.955466329
16S	a6a8ad96c9374e85f15b4bc1dec2c662	d__Bacteria; p__Chloroflexi; c__OLB14; o__OLB14; f__OLB14; g__OLB14; s__uncultured_bacterium	0.888618182
16S	a5964cd2c9141945761b9252c8d37b49	d__Bacteria; p__Acidobacteriota; c__Vicinamibacteria; o__Vicinamibacterales; f__uncultured; g__uncultured; s__uncultured_Acidobacteria	0.961383231
16S	7596a2dfe4737fa5a3f4a0d22a3b864d	d__Bacteria; p__Actinobacteriota; c__Thermoleophilia; o__Solirubrobacterales; f__67-14; g__67-14	0.999999762
16S	0fa9b44d52836d2f173f4ac532f8a013	d__Bacteria; p__Proteobacteria; c__Alphaproteobacteria; o__Azospirillales; f__Azospirillaceae; g__Skermanella	0.999854086
16S	d1f4babdfa6aa29532c66b9b1b30c201	d__Bacteria; p__Proteobacteria; c__Alphaproteobacteria; o__Rhizobiales; f__Rhizobiales_Incertae_Sedis; g__Nordella; s__Nordella_oligomobilis	0.892813917
16S	69e5637a9b443c758194939d5e25d0ad	d__Bacteria; p__Myxococcota; c__Myxococcia; o__Myxococcales; f__Myxococcaceae; g__P3OB-42; s__uncultured_bacterium	0.971157085
16S	1bf42d923549b1c12507733c841ca0fc	d__Bacteria; p__Acidobacteriota; c__Vicinamibacteria; o__Subgroup_17; f__Subgroup_17; g__Subgroup_17	0.999999998
16S	a3ecaf12f2ee922f83ce92e95dd701f4	d__Bacteria; p__Proteobacteria; c__Alphaproteobacteria; o__Acetobacterales; f__Acetobacteraceae	0.999999972
16S	69f502de8061943a80a1e0233fcea621	d__Bacteria; p__Proteobacteria; c__Gammaproteobacteria; o__Steroidobacterales; f__Woeseiaceae; g__JTB255_marine_benthic_group; s__uncultured_bacterium	0.991531671
16S	98bad1ae4a7478e92a5b345fa98f1377	d__Bacteria; p__Acidobacteriota; c__Vicinamibacteria; o__Subgroup_17; f__Subgroup_17; g__Subgroup_17; s__uncultured_bacterium	0.796217761
16S	fc5e060d51ea9675d302de7153d3755d	d__Bacteria; p__Verrucomicrobiota; c__Verrucomicrobiae; o__Pedosphaerales; f__Pedosphaeraceae; g__ADurb.Bin063-1	0.991417863
16S	f8cbd01fbcfb8ffce638df01a74626d9	d__Bacteria; p__Proteobacteria; c__Gammaproteobacteria; o__Salinisphaerales; f__Solimonadaceae; g__Polycyclovorans; s__uncultured_bacterium	0.991911075
16S	cc761daf51f27c423da57f3f1f0ff5cc	d__Bacteria; p__Proteobacteria; c__Gammaproteobacteria; o__Enterobacterales; f__Erwiniaceae; g__Pantoea	0.768087495
16S	e7042f5ab73df71ce0746260c0aa4c96	d__Bacteria; p__Myxococcota; c__Polyangia; o__Polyangiales; f__BIrii41; g__BIrii41	0.999999925
16S	50fb93dad525b440dc193bc631872eba	d__Bacteria; p__Actinobacteriota; c__Actinobacteria; o__Propionibacteriales; f__Nocardioidaceae; g__Nocardioides	0.999999182
16S	6287e7342d667dd04dc536fadc64b2f0	d__Bacteria; p__Myxococcota; c__Polyangia; o__Haliangiales; f__Haliangiaceae; g__Haliangium	0.999946858
16S	3125694452d98013214919bea3df321d	d__Bacteria; p__Bacteroidota; c__Bacteroidia; o__Cytophagales; f__Microscillaceae; g__uncultured	0.998136914
16S	f53f24ce700a7eeb5c1c7ad49d669fd8	d__Bacteria; p__Latescibacterota; c__Latescibacterota; o__Latescibacterota; f__Latescibacterota; g__Latescibacterota; s__metagenome	0.746788008
16S	80b3bde5d31b53587c2ad6e56369961b	d__Bacteria; p__Proteobacteria; c__Alphaproteobacteria; o__Rhodobacterales; f__Rhodobacteraceae; g__Amaricoccus	0.974213272
16S	a53038d674361bacb4c2b5210f481235	d__Bacteria; p__Proteobacteria; c__Gammaproteobacteria; o__Xanthomonadales; f__Rhodanobacteraceae; g__Dokdonella; s__uncultured_Dokdonella	0.827335647
16S	ef2dd8a060824d38a4857bdcb74d75a4	d__Bacteria; p__Gemmatimonadota; c__Gemmatimonadetes; o__Gemmatimonadales; f__Gemmatimonadaceae; g__uncultured	0.99999948
16S	6ec789b056e236743ddb8d87b415227f	d__Bacteria; p__Proteobacteria; c__Gammaproteobacteria; o__R7C24; f__R7C24; g__R7C24; s__metagenome	0.805176648
16S	d07e967320ed77e0492f86fb2674398f	d__Bacteria; p__Proteobacteria; c__Gammaproteobacteria; o__Burkholderiales; f__SC-I-84; g__SC-I-84	0.999999868
16S	bcba47620c299fd34809f143e3d26dff	d__Bacteria; p__Proteobacteria; c__Alphaproteobacteria; o__Sphingomonadales; f__Sphingomonadaceae; g__Sphingomonas	0.834228439
16S	8a02db3a2d9a07bba43794ea8b4e0475	d__Bacteria; p__Bacteroidota; c__Bacteroidia; o__Flavobacteriales; f__Flavobacteriaceae; g__Flavobacterium; s__Flavobacterium_ummariense	0.946303297
16S	a1e77f5745d3c0faa4b15daf974a5fdb	d__Bacteria; p__MBNT15; c__MBNT15; o__MBNT15; f__MBNT15; g__MBNT15; s__uncultured_bacterium	0.933915993
16S	1b1afd9e6e4434271c5c0ffc91af8f6f	d__Bacteria; p__Gemmatimonadota; c__Gemmatimonadetes; o__Gemmatimonadales; f__Gemmatimonadaceae; g__uncultured; s__uncultured_bacterium	0.808772704
16S	5eeba282d7986c47d11ec620e6d0ef79	d__Bacteria; p__Actinobacteriota; c__Actinobacteria; o__Streptosporangiales; f__Streptosporangiaceae; g__Microbispora	0.983996361
16S	adbda4915419b8f4cd4a001a04cdfc02	d__Bacteria; p__Proteobacteria; c__Alphaproteobacteria; o__Rhizobiales; f__Xanthobacteraceae	0.999999998
16S	ea6fb1315087e3095bbae913cca0e005	d__Bacteria; p__Myxococcota; c__Myxococcia; o__Myxococcales; f__Myxococcaceae; g__P3OB-42	0.999949825
16S	4ad08edc0f9036d5f772204edf4b9d53	d__Bacteria; p__Myxococcota; c__Polyangia; o__Polyangiales; f__Sandaracinaceae; g__uncultured; s__metagenome	0.900786359
16S	a1f3ff2a522d28314dbd68e181004126	d__Bacteria; p__Proteobacteria; c__Gammaproteobacteria; o__Burkholderiales; f__Oxalobacteraceae	0.999066497
16S	e2883c80ad609c3a91bc5f14d8931447	d__Bacteria; p__Proteobacteria; c__Gammaproteobacteria; o__Burkholderiales; f__Oxalobacteraceae; g__uncultured	0.928780021
16S	fccbdff8fac6bb4a77fa3e3d96e7ec2a	d__Bacteria; p__Bacteroidota; c__Bacteroidia; o__Flavobacteriales; f__Weeksellaceae; g__Chryseobacterium	0.999994788
16S	bde251162ad0cea92c6d0dfacda4ac10	d__Bacteria; p__Proteobacteria; c__Gammaproteobacteria; o__KF-JG30-C25; f__KF-JG30-C25; g__KF-JG30-C25	0.999999903
16S	983c574efaeeecce1307f8fd4cac0ea4	d__Bacteria; p__Actinobacteriota; c__Acidimicrobiia; o__IMCC26256; f__IMCC26256; g__IMCC26256	0.999991653
16S	77df0926f5eaecb440d29f08359d3593	d__Bacteria; p__Chloroflexi; c__Chloroflexia; o__Thermomicrobiales; f__JG30-KF-CM45; g__JG30-KF-CM45	1
16S	092e5bf4beabee9db376529667e157f3	d__Bacteria; p__Proteobacteria; c__Gammaproteobacteria; o__Steroidobacterales; f__Steroidobacteraceae; g__uncultured; s__metagenome	0.984421728
16S	d985c003014265470bf1b678a7a7d186	d__Bacteria; p__Verrucomicrobiota; c__Verrucomicrobiae; o__Pedosphaerales; f__Pedosphaeraceae; g__uncultured; s__uncultured_bacterium	0.949383746
16S	33de363e60eb3df80908130500c3c55d	d__Bacteria; p__Gemmatimonadota; c__Gemmatimonadetes; o__Gemmatimonadales; f__Gemmatimonadaceae; g__Gemmatimonas; s__metagenome	0.745131175
16S	3a386d23ac85f2ac4264641c2beaf8d0	d__Bacteria; p__Acidobacteriota; c__Blastocatellia; o__11-24; f__11-24; g__11-24; s__uncultured_Acidobacteria	0.963742475
16S	db71e335bc263a02d10d6331d567e4ba	d__Bacteria; p__Proteobacteria; c__Gammaproteobacteria; o__Xanthomonadales; f__Xanthomonadaceae; g__Stenotrophomonas	0.999938626
16S	e2a35867731fb073463f823bb3f063d2	d__Bacteria; p__Desulfobacterota; c__Desulfuromonadia; o__Geobacterales; f__Geobacteraceae; g__Geobacter	0.999057968
16S	c45c6e1940b6d8f8686a2efbfefbc43e	d__Bacteria; p__Proteobacteria; c__Alphaproteobacteria; o__Sphingomonadales; f__Sphingomonadaceae; g__Ellin6055	0.865727462
16S	9af3467db68cf6063627304cecd46a65	d__Bacteria; p__Proteobacteria; c__Gammaproteobacteria; o__Pseudomonadales; f__Pseudomonadaceae; g__Pseudomonas	0.999957994
16S	b06dcaf957d9d4808c4ed36069a4822f	d__Bacteria; p__Verrucomicrobiota; c__Verrucomicrobiae; o__Chthoniobacterales; f__Chthoniobacteraceae; g__Chthoniobacter; s__metagenome	0.967876649
16S	fc0de58842825d65ab7af7689078ff0b	d__Bacteria; p__Actinobacteriota; c__Thermoleophilia; o__Solirubrobacterales; f__67-14; g__67-14	0.999999838
16S	4d394d5e4f5a7ab434e545a800dfa963	d__Bacteria; p__Actinobacteriota; c__Thermoleophilia; o__Gaiellales; f__uncultured; g__uncultured; s__uncultured_Rubrobacteria	0.795195916
16S	3ea5743cba5ece368f07e1b33d53e54c	d__Bacteria; p__Verrucomicrobiota; c__Verrucomicrobiae; o__Chthoniobacterales; f__Chthoniobacteraceae; g__Chthoniobacter; s__uncultured_bacterium	0.984330678
16S	ed583e8e0d9788eb73f12e9964217e90	d__Bacteria; p__Gemmatimonadota; c__Gemmatimonadetes; o__Gemmatimonadales; f__Gemmatimonadaceae; g__Gemmatimonas	0.999604172
16S	4736f95b1fe9d435bf94e2b913e6d82d	d__Bacteria; p__Proteobacteria; c__Gammaproteobacteria; o__Burkholderiales; f__Nitrosomonadaceae; g__IS-44; s__uncultured_bacterium	0.937783691
16S	7e93ce006c0e6cf3bcdf82b2268b6436	d__Bacteria; p__Proteobacteria; c__Gammaproteobacteria; o__Steroidobacterales; f__Steroidobacteraceae; g__uncultured; s__metagenome	0.874546613
16S	b97cc384b5aa281af6ec85c0d3e6af66	d__Bacteria; p__Myxococcota; c__Myxococcia; o__Myxococcales; f__Myxococcaceae; g__P3OB-42; s__uncultured_bacterium	0.904674171
16S	c0c0fd60a887713923e9ab2db602524d	d__Bacteria; p__Acidobacteriota; c__Blastocatellia; o__Blastocatellales; f__Blastocatellaceae; g__JGI_0001001-H03	0.942869998
16S	e1ea685dd9a539c4b099d250b73b4e72	d__Bacteria; p__Verrucomicrobiota; c__Verrucomicrobiae; o__Chthoniobacterales; f__Chthoniobacteraceae; g__Candidatus_Udaeobacter; s__uncultured_bacterium	0.920957242
16S	2d3118dde18609dd3256690688ca4cfb	d__Bacteria; p__Latescibacterota; c__Latescibacterota; o__Latescibacterota; f__Latescibacterota; g__Latescibacterota	0.999999966
16S	c7d57892d6bf8efa95f97d6102d0ca9a	d__Bacteria; p__Actinobacteriota; c__Thermoleophilia; o__Gaiellales; f__Gaiellaceae; g__Gaiella	0.999913801
16S	155693d5fdd8bd34bba0acf5a1ab5329	d__Bacteria; p__Latescibacterota; c__Latescibacterota; o__Latescibacterota; f__Latescibacterota; g__Latescibacterota; s__uncultured_bacterium	0.765031805
16S	7fe64b7a636fd6ef3b17daaeb6079a4a	d__Bacteria; p__Proteobacteria; c__Alphaproteobacteria; o__Rickettsiales; f__SM2D12; g__SM2D12; s__metagenome	0.967003435
16S	c964880d454887448dc229c31d9b4c6d	d__Bacteria; p__Chloroflexi; c__TK10; o__TK10; f__TK10; g__TK10; s__uncultured_Chloroflexus	0.916916619
16S	54658c5cabc3c6c07f1e6556120cc99c	d__Bacteria; p__Proteobacteria; c__Gammaproteobacteria; o__Burkholderiales; f__Comamonadaceae; g__Rhizobacter	0.796284711
16S	4b3af5bed2f0e490ac1463b41c53d950	d__Bacteria; p__Verrucomicrobiota; c__Verrucomicrobiae; o__Chthoniobacterales; f__Chthoniobacteraceae; g__Chthoniobacter	0.890380034
16S	945f562bda86790338922e12f9854407	d__Bacteria; p__Bacteroidota; c__Bacteroidia; o__Flavobacteriales; f__Flavobacteriaceae; g__Flavobacterium	0.999993671
16S	e12de4010395c726defc6981583db1d8	d__Bacteria; p__Bacteroidota; c__Bacteroidia; o__Sphingobacteriales; f__env.OPS_17; g__env.OPS_17	1
16S	234285882fe715f9b29fa8faaebd9a12	d__Bacteria; p__Myxococcota; c__Myxococcia; o__Myxococcales; f__Anaeromyxobacteraceae; g__Anaeromyxobacter	0.999376125
16S	1b8d0a9f0c0ee386f3c029a62e8eadfa	d__Bacteria; p__Actinobacteriota; c__Thermoleophilia; o__Solirubrobacterales; f__67-14; g__67-14; s__metagenome	0.836985981
16S	3eec0ce64b656f27306dc84b37f150bb	d__Bacteria; p__Actinobacteriota; c__Actinobacteria; o__Micromonosporales; f__Micromonosporaceae; g__Virgisporangium; s__uncultured_bacterium	0.848656604
16S	f67c0a7ce186033c703ce4699491cbe2	d__Bacteria; p__Actinobacteriota; c__Thermoleophilia; o__Gaiellales; f__Gaiellaceae; g__Gaiella; s__uncultured_bacterium	0.761089849
16S	43e7568ca9f141c79b1104cc520c679f	d__Bacteria; p__Planctomycetota; c__Planctomycetes; o__Pirellulales; f__Pirellulaceae; g__Pirellula; s__agricultural_soil	0.999750378
16S	2fb9e35c8914755bd972c15a87c7c79c	d__Bacteria; p__Actinobacteriota; c__Thermoleophilia; o__Gaiellales	1
16S	6e8ebb774db591ab6077fcdd84080efd	d__Archaea; p__Crenarchaeota; c__Nitrososphaeria; o__Nitrosopumilales; f__Nitrosopumilaceae; g__Candidatus_Nitrosotenuis	0.999999998
16S	70bc96670362b46f2029cd3f27c72edb	d__Bacteria; p__Acidobacteriota; c__Vicinamibacteria; o__Vicinamibacterales; f__uncultured; g__uncultured	1
16S	37ed382d5f056e818b7753ed4b7922c7	d__Bacteria; p__Acidobacteriota; c__Vicinamibacteria; o__Vicinamibacterales; f__uncultured; g__uncultured; s__uncultured_Acidobacteria	0.713140314
16S	416f34d5dbeb6be750440745d452ac1f	d__Bacteria; p__Planctomycetota; c__Planctomycetes; o__Isosphaerales; f__Isosphaeraceae	1
16S	21acd242bd185504ae1a7c7612b30044	d__Bacteria; p__Proteobacteria; c__Alphaproteobacteria; o__Rhizobiales; f__Xanthobacteraceae; g__Rhodoplanes	0.901243065
16S	d76d59ec71de0e3b22da0c9cd564d41a	d__Bacteria; p__Firmicutes; c__Clostridia; o__Lachnospirales; f__Lachnospiraceae; g__Fusicatenibacter	0.999689204
16S	1c0a3725f25027e98ff6aea763fbb4d2	d__Bacteria; p__Actinobacteriota; c__Actinobacteria; o__Micromonosporales; f__Micromonosporaceae	0.99999982
16S	ab45b15586ed915aaff3b2af4896478e	d__Bacteria; p__Bacteroidota; c__Bacteroidia; o__Flavobacteriales; f__Weeksellaceae; g__Chryseobacterium	0.999999762
16S	90c9ab785a5a9756f23fa6f12d2af33a	d__Bacteria; p__Actinobacteriota; c__Actinobacteria; o__Micromonosporales; f__Micromonosporaceae; g__Micromonospora	0.972834659
16S	13801e7bc71636162780bd7b6d06bf65	d__Bacteria; p__Myxococcota; c__Polyangia; o__Polyangiales; f__Phaselicystidaceae; g__Phaselicystis; s__uncultured_Polyangiaceae	0.976507293
16S	94a362dc977462371a071949bbd58cc9	d__Bacteria; p__Acidobacteriota; c__Vicinamibacteria; o__Vicinamibacterales; f__uncultured; g__uncultured; s__uncultured_Acidobacteriales	0.923489413
16S	65f3bc04e6d68755f1b889edc8f64cc8	d__Bacteria; p__Proteobacteria; c__Alphaproteobacteria; o__Reyranellales; f__Reyranellaceae; g__Reyranella	1
16S	3bc282a2dfd5b9cc433db13f9bc91b73	d__Bacteria; p__Acidobacteriota; c__Blastocatellia; o__11-24; f__11-24; g__11-24; s__uncultured_bacterium	0.995614518
16S	4855ee3548a9e01dceb4b62d432a5c88	d__Bacteria; p__Proteobacteria; c__Gammaproteobacteria; o__Burkholderiales; f__Burkholderiaceae; g__Burkholderia-Caballeronia-Paraburkholderia	0.999999525
16S	c4b069153ae53489ea1cbfb2de1cfb1d	d__Bacteria; p__Actinobacteriota; c__Actinobacteria; o__Corynebacteriales; f__Mycobacteriaceae; g__Mycobacterium	0.999996891
16S	0236d83b5659cd340e545b548078c937	d__Bacteria; p__Proteobacteria; c__Gammaproteobacteria; o__Burkholderiales; f__Burkholderiaceae; g__Burkholderia-Caballeronia-Paraburkholderia	0.99989584
16S	be210ce5fa0e21f19bd41d45cf252ff9	d__Bacteria; p__Myxococcota; c__Polyangia; o__Polyangiales; f__BIrii41; g__BIrii41	0.999999702
16S	d24d1c1e1ce6563176b0ebc4a7b621c5	d__Bacteria; p__Acidobacteriota; c__Vicinamibacteria; o__Vicinamibacterales; f__Vicinamibacteraceae; g__Luteitalea; s__uncultured_bacterium	0.885664283
16S	8fe082ca2a9e48e72fa4263990d308fc	d__Bacteria; p__MBNT15; c__MBNT15; o__MBNT15; f__MBNT15; g__MBNT15; s__uncultured_bacterium	0.880047546
16S	b7ab93369308f0ed3b69d48de250d3bb	d__Bacteria; p__Proteobacteria; c__Alphaproteobacteria; o__Reyranellales; f__Reyranellaceae; g__Reyranella	1
16S	2f031a61a320cf2abf5952f3deedcb36	d__Bacteria; p__Chloroflexi; c__Dehalococcoidia; o__S085; f__S085; g__S085; s__metagenome	0.989826588
16S	c309aef7b6abaa62cc4b81130261d724	d__Bacteria; p__Actinobacteriota; c__Thermoleophilia; o__Solirubrobacterales; f__67-14; g__67-14; s__metagenome	0.9971744
16S	fdf353bfe36c3a3c1901c494319512eb	d__Bacteria; p__Proteobacteria; c__Gammaproteobacteria; o__Burkholderiales; f__Rhodocyclaceae; g__uncultured	0.843657354
16S	cef91809ffcf73f85863f1c2a4a2b3ab	d__Bacteria; p__Proteobacteria; c__Gammaproteobacteria; o__Cellvibrionales; f__Halieaceae; g__OM60(NOR5)_clade	0.987664055
16S	e6d25cbb6b5f07011ba1ad8a7e44ea0f	d__Bacteria; p__Bacteroidota; c__Bacteroidia; o__Sphingobacteriales; f__Sphingobacteriaceae; g__Pedobacter	0.99775116
16S	8bd39e77b37d568d4e43583211bcc76c	d__Bacteria; p__Proteobacteria; c__Alphaproteobacteria; o__uncultured; f__uncultured; g__uncultured	0.768306507
16S	332864e3168e91e2d124d018a0f71974	d__Bacteria; p__Proteobacteria; c__Gammaproteobacteria; o__Burkholderiales; f__SC-I-84; g__SC-I-84; s__uncultured_bacterium	0.845515972
16S	6a3a97cdeaf071d6870e8f6d997d9e3b	d__Bacteria; p__Planctomycetota; c__Planctomycetes; o__Gemmatales; f__Gemmataceae; g__uncultured; s__uncultured_bacterium	0.969813151
16S	aed191bac0b1c3264208a084af848bed	d__Bacteria; p__Proteobacteria; c__Gammaproteobacteria; o__Burkholderiales; f__Comamonadaceae	0.999999778
16S	87f952f8424bb9db679e1a9261d04c88	d__Bacteria; p__Proteobacteria; c__Gammaproteobacteria; o__Burkholderiales; f__TRA3-20; g__TRA3-20	0.986460537
16S	540e04eb50350920063f25b701d7308d	d__Bacteria; p__Proteobacteria; c__Gammaproteobacteria; o__Burkholderiales; f__Oxalobacteraceae	0.999997484
16S	4b28af181bc2249bc4f987b5136f7a99	d__Bacteria; p__Myxococcota; c__Polyangia; o__Polyangiales; f__Polyangiaceae; g__Pajaroellobacter; s__uncultured_bacterium	0.721647459
16S	f9addd8a736ba8f99f715836c4086005	d__Bacteria; p__Bacteroidota; c__Bacteroidia; o__Cytophagales; f__Microscillaceae; g__Chryseolinea; s__uncultured_bacterium	0.964573851
16S	5c569a4a28462e3c10e5ac1c5891e6af	d__Bacteria; p__Proteobacteria; c__Alphaproteobacteria; o__Sphingomonadales; f__Sphingomonadaceae; g__Altererythrobacter	0.999340694
16S	d2af52fc6f48ab4d05c96dad9527d8a2	d__Bacteria; p__Actinobacteriota; c__Actinobacteria; o__Micrococcales; f__Microbacteriaceae	0.999802967
16S	317cf5539c79255fbc3b0eb1d95fff92	d__Bacteria; p__Acidobacteriota; c__Blastocatellia; o__DS-100; f__DS-100; g__DS-100; s__uncultured_bacterium	0.902847805
16S	5901d848a9dc04b3c0236b4011412a50	d__Bacteria; p__Myxococcota; c__Polyangia; o__Polyangiales; f__BIrii41; g__BIrii41; s__uncultured_bacterium	0.705310413
16S	1fa4aecbb95f7fee5facfcbe397fb379	d__Bacteria; p__Actinobacteriota; c__Thermoleophilia; o__Solirubrobacterales; f__67-14; g__67-14; s__uncultured_soil	0.982872608
16S	8593660aa4576daa01b50948917bfabf	d__Bacteria; p__Planctomycetota; c__Planctomycetes; o__Gemmatales; f__Gemmataceae; g__uncultured	0.996730415
16S	684230a86eeb088c52a2b4c6ce8e4761	d__Bacteria; p__Proteobacteria; c__Alphaproteobacteria; o__Rhizobiales; f__Rhizobiaceae	0.999735689
16S	94ee4b5af727c67e8cca33272729569a	d__Bacteria; p__Acidobacteriota; c__Vicinamibacteria; o__Vicinamibacterales; f__Vicinamibacteraceae; g__Vicinamibacteraceae	0.999970873
16S	903ffc35a09fc0ccef9815bcae58a517	d__Bacteria; p__Myxococcota; c__Polyangia; o__Haliangiales; f__Haliangiaceae; g__Haliangium	0.99992993
16S	8e1d89fe8d3e84fb63d5a4b49cf9afe3	d__Bacteria; p__Proteobacteria; c__Alphaproteobacteria; o__Sphingomonadales; f__Sphingomonadaceae	0.999999701
16S	9bd0b3d325ef26f9bc4cc406c5586abe	d__Bacteria; p__Chloroflexi; c__Anaerolineae; o__Anaerolineales; f__Anaerolineaceae; g__uncultured; s__uncultured_soil	0.84275709
16S	92d04a8bfcbe9ddcc1bda03897b95251	d__Bacteria; p__Actinobacteriota; c__Thermoleophilia; o__Solirubrobacterales; f__Solirubrobacteraceae; g__Conexibacter; s__metagenome	0.955607574
16S	fc6622c636a5210293fb2873fc4761d9	d__Bacteria; p__Proteobacteria; c__Alphaproteobacteria; o__Rhizobiales; f__Rhizobiaceae; g__Allorhizobium-Neorhizobium-Pararhizobium-Rhizobium	0.981423812
16S	1865ee441d9816183553ac2d979af801	d__Bacteria; p__Acidobacteriota; c__Vicinamibacteria; o__Vicinamibacterales; f__uncultured; g__uncultured	0.999999997
16S	a1c82e28b86e87e25f3aee80c00c5934	d__Bacteria; p__Acidobacteriota; c__Thermoanaerobaculia; o__Thermoanaerobaculales; f__Thermoanaerobaculaceae; g__Subgroup_10	0.999999946
16S	4f5e4a0bc4f775254bd9bc8b2ea8344b	d__Bacteria; p__Proteobacteria; c__Gammaproteobacteria; o__Burkholderiales; f__Methylophilaceae; g__uncultured; s__metagenome	0.875460415
16S	96ce9434536282c92edc6aac75f0540b	d__Bacteria; p__Myxococcota; c__Polyangia; o__Polyangiales; f__BIrii41; g__BIrii41; s__uncultured_delta	0.853024094
16S	ae71770f4f114053a44f2469543503e8	d__Bacteria; p__Proteobacteria; c__Alphaproteobacteria; o__Elsterales; f__uncultured; g__uncultured	0.999999966
16S	6583127ebc107ffad44355a71f190372	d__Bacteria; p__Proteobacteria; c__Alphaproteobacteria; o__Micropepsales; f__Micropepsaceae; g__uncultured; s__uncultured_Alphaproteobacteria	0.972137089
16S	627a99dd1114c5212eb902a0d47d6f37	d__Bacteria; p__Bacteroidota; c__Bacteroidia; o__Flavobacteriales; f__Flavobacteriaceae; g__Flavobacterium	0.999811342
16S	b36b6b073eeb8397d4b0b202f986a611	d__Bacteria; p__Latescibacterota; c__Latescibacterota; o__Latescibacterota; f__Latescibacterota; g__Latescibacterota; s__uncultured_soil	0.856317728
16S	f0709f171b589606c85046e0d3d661c6	d__Bacteria; p__Actinobacteriota; c__Actinobacteria; o__Frankiales; f__Sporichthyaceae; g__uncultured; s__uncultured_bacterium	0.862419793
16S	89b64e444f679902d75407912e5443aa	d__Bacteria; p__Actinobacteriota; c__Actinobacteria; o__Streptosporangiales; f__Streptosporangiaceae; g__Sphaerisporangium; s__Sphaerisporangium_sp.	0.750388986
16S	8056e0065987772054747d0ce2f3a969	d__Bacteria; p__Proteobacteria; c__Gammaproteobacteria; o__Legionellales; f__Legionellaceae; g__Legionella; s__uncultured_bacterium	0.741484764
16S	3a66a38841ba6877568198b9dac3a1dc	d__Bacteria; p__Proteobacteria; c__Gammaproteobacteria; o__Xanthomonadales; f__Xanthomonadaceae; g__Lysobacter	0.997209071
16S	7e7deb01f0491d33ecb87427fcbeb1ee	d__Bacteria; p__Bacteroidota; c__Bacteroidia; o__Chitinophagales; f__Chitinophagaceae; g__Sediminibacterium	0.999947834
16S	604743be2022533b5038ee6b87698dd8	d__Bacteria; p__Myxococcota; c__Polyangia; o__Haliangiales; f__Haliangiaceae; g__Haliangium; s__uncultured_Myxococcales	0.990254816
16S	2573d88484d9b2979456e4a5accbabc6	d__Bacteria; p__Acidobacteriota; c__Acidobacteriae; o__Bryobacterales; f__Bryobacteraceae; g__Bryobacter	0.999967398
16S	c48070f3061b086b60ff32f77e0002fa	d__Bacteria; p__Firmicutes; c__Clostridia; o__Oscillospirales; f__Ruminococcaceae; g__Subdoligranulum	0.993694285
16S	0d4a3e8bb865c725eebcb41c134c3263	d__Bacteria; p__Latescibacterota; c__Latescibacterota; o__Latescibacterota; f__Latescibacterota; g__Latescibacterota; s__uncultured_Latescibacteria	0.968400004
16S	832a84b3e0c3c92dbc9175d639873632	d__Bacteria; p__Myxococcota; c__Polyangia; o__Haliangiales; f__Haliangiaceae; g__Haliangium; s__uncultured_bacterium	0.805985204
16S	0cceab276ed0a08434258b081fa15a48	d__Bacteria; p__Proteobacteria; c__Alphaproteobacteria; o__Rhizobiales; f__Rhizobiaceae; g__Mesorhizobium	0.858021693
16S	649f026cd615015b1c0f8e760d309122	d__Bacteria; p__Proteobacteria; c__Gammaproteobacteria; o__Xanthomonadales; f__Xanthomonadaceae; g__Luteimonas	0.803051346
16S	6ec567a4fb32f726703285adb5aafdca	d__Bacteria; p__Actinobacteriota; c__Actinobacteria; o__Frankiales; f__Frankiaceae; g__Jatrophihabitans	0.999997793
16S	7997386ba2220d045f0c4c8d2070d451	d__Bacteria; p__Actinobacteriota; c__Thermoleophilia; o__Solirubrobacterales; f__Solirubrobacteraceae; g__Solirubrobacter	0.999978829
16S	58d311836793b18400e882b9ecc57579	d__Bacteria; p__Proteobacteria; c__Gammaproteobacteria; o__Enterobacterales	0.999957826
16S	56f99fafcdbf6f865601ed56fba3c23b	d__Bacteria; p__Chloroflexi; c__KD4-96; o__KD4-96; f__KD4-96; g__KD4-96; s__uncultured_bacterium	0.956038976
16S	a6d3d864bd606ffa49921b7d0476ab30	d__Bacteria; p__Chloroflexi; c__JG30-KF-CM66; o__JG30-KF-CM66; f__JG30-KF-CM66; g__JG30-KF-CM66; s__uncultured_Armatimonadetes	0.997565261
16S	22dd186f9c5a53fc7ba2e12ecede351d	d__Bacteria; p__Myxococcota; c__Polyangia; o__Nannocystales; f__Nannocystaceae; g__Nannocystis; s__Nannocystis_exedens	0.858328734
16S	bf7312663bb8d8c2ef838cc6b788fe48	d__Bacteria; p__Proteobacteria; c__Gammaproteobacteria; o__Burkholderiales; f__B1-7BS; g__B1-7BS; s__metagenome	0.883265786
16S	93aed76e27a38212571103a7d89ae042	d__Bacteria; p__Proteobacteria; c__Gammaproteobacteria; o__Gammaproteobacteria_Incertae_Sedis; f__Unknown_Family; g__Acidibacter	0.999522202
16S	9263a8795c61c1993006ab54bee8a66e	d__Bacteria; p__Myxococcota; c__Polyangia; o__Haliangiales; f__Haliangiaceae; g__Haliangium	0.997619518
16S	ff98f6ca45bd879d5390e344ddc86d80	d__Bacteria; p__Acidobacteriota; c__Holophagae; o__Subgroup_7; f__Subgroup_7; g__Subgroup_7	0.99999408
16S	543282c60e64e7d9eccfac54c9f42fa8	d__Bacteria; p__Proteobacteria; c__Gammaproteobacteria; o__Salinisphaerales; f__Solimonadaceae; g__Polycyclovorans; s__uncultured_bacterium	0.996391981
16S	91072e9a33e9f435b48a22b01335d17a	d__Bacteria; p__Actinobacteriota; c__Thermoleophilia; o__Gaiellales; f__uncultured; g__uncultured; s__uncultured_bacterium	0.762186912
16S	3da7599ca7c455b173ed5c6f42f9357b	d__Bacteria; p__Verrucomicrobiota; c__Verrucomicrobiae; o__Pedosphaerales; f__Pedosphaeraceae; g__Pedosphaeraceae; s__uncultured_subdivision	0.989473591
16S	bde781e5975309d57d3334293bd220be	d__Bacteria; p__Acidobacteriota; c__Vicinamibacteria; o__Vicinamibacterales; f__Vicinamibacteraceae; g__Vicinamibacter	0.786046364
16S	a0a4e3c1015629d4232179b2ed7804ad	d__Bacteria; p__Verrucomicrobiota; c__Verrucomicrobiae; o__Pedosphaerales; f__Pedosphaeraceae; g__Ellin517; s__uncultured_bacterium	0.997050913
16S	bdf55e50f2da749b32e80f732d242513	d__Bacteria; p__Actinobacteriota; c__Actinobacteria; o__PeM15; f__PeM15; g__PeM15; s__metagenome	0.835419501
16S	c62eec7aff87ee9f1879a7d9f53068a2	d__Bacteria; p__Acidobacteriota; c__Vicinamibacteria; o__Subgroup_17; f__Subgroup_17; g__Subgroup_17; s__uncultured_Acidobacteria	0.773189657
16S	b584061fa1c63153c924c6a0c8a8839f	d__Bacteria; p__Proteobacteria; c__Alphaproteobacteria; o__Rickettsiales; f__SM2D12; g__SM2D12; s__metagenome	0.92035823
16S	73423811e40645097420ca56fa82b638	d__Bacteria; p__Actinobacteriota; c__Thermoleophilia; o__Gaiellales; f__uncultured; g__uncultured; s__uncultured_bacterium	0.725488038
16S	100fc6f6c19792bc6e57a983cd70ace8	d__Bacteria; p__Proteobacteria; c__Alphaproteobacteria; o__Caulobacterales; f__Hyphomonadaceae; g__SWB02	0.999999994
16S	c186b202d0345408df2872f7e51e142d	d__Bacteria; p__Acidobacteriota; c__Subgroup_5; o__Subgroup_5; f__Subgroup_5; g__Subgroup_5; s__uncultured_Acidobacteria	0.703689285
16S	8e51015d11dd46df43b7e1e741bcc96a	d__Bacteria; p__Verrucomicrobiota; c__Verrucomicrobiae; o__Verrucomicrobiales; f__Verrucomicrobiaceae; g__uncultured; s__uncultured_Verrucomicrobia	0.926815112
16S	5322bb71b75a48471433429aac47f667	d__Bacteria; p__Proteobacteria; c__Gammaproteobacteria; o__Steroidobacterales; f__Steroidobacteraceae; g__uncultured; s__metagenome	0.920598268
16S	f60e4436fdc56d2dabb09124d043c5d6	d__Bacteria; p__Verrucomicrobiota; c__Verrucomicrobiae; o__Verrucomicrobiales; f__Verrucomicrobiaceae; g__uncultured; s__uncultured_soil	0.749532722
16S	fe1cc86cf46ceb9f3e5f9ee679b2bf7a	d__Bacteria; p__Verrucomicrobiota; c__Verrucomicrobiae; o__Chthoniobacterales; f__Chthoniobacteraceae; g__Candidatus_Udaeobacter; s__Verrucomicrobia_bacterium	0.999999994
16S	faef71610aa24b3d201ee1da2cce1099	d__Bacteria; p__Proteobacteria; c__Gammaproteobacteria; o__Burkholderiales; f__SC-I-84; g__SC-I-84; s__metagenome	0.746498589
16S	df195c7226a6cf0aed56a034f15e3f1e	d__Bacteria; p__Proteobacteria; c__Alphaproteobacteria; o__Dongiales; f__Dongiaceae; g__Dongia	0.999983153
16S	b3d99500a196f8deeff625c44f1fe837	d__Bacteria; p__Proteobacteria; c__Alphaproteobacteria; o__Rhizobiales; f__KF-JG30-B3; g__KF-JG30-B3	0.999999999
16S	e59e08c0f79747dfb737aae8de076bb0	d__Bacteria; p__Myxococcota; c__Polyangia; o__Polyangiales; f__Sandaracinaceae; g__uncultured; s__metagenome	0.987425313
16S	6c33785c46c3fef68941d9addceaf948	d__Bacteria; p__Actinobacteriota; c__Actinobacteria; o__Propionibacteriales; f__Nocardioidaceae; g__Nocardioides	0.999993907
16S	04ad118a22ad54e2faad3c78967737f1	d__Bacteria; p__Gemmatimonadota; c__Gemmatimonadetes; o__Gemmatimonadales; f__Gemmatimonadaceae; g__Gemmatimonas	0.999587474
16S	14e6a1a66d560e486903b1fd8c5dbc96	d__Bacteria; p__Myxococcota; c__Polyangia; o__Polyangiales; f__BIrii41; g__BIrii41	0.999999955
16S	4fba6fef450158c1bd1cbcb5a0e8f5e5	d__Bacteria; p__Bacteroidota; c__Bacteroidia; o__Bacteroidales; f__Prevotellaceae; g__Prevotella	0.999998856
16S	e20fe16bdee3e67cf3113697a667b6d3	d__Bacteria; p__Proteobacteria; c__Gammaproteobacteria; o__Burkholderiales; f__Oxalobacteraceae	0.997898214
16S	64be53fd865afbce78352f5cabc0c9e3	d__Bacteria; p__Planctomycetota; c__Planctomycetes; o__Planctomycetales; f__uncultured; g__uncultured; s__metagenome	0.988962307
16S	1fa6cfa34d1aaa1357975b199d2ab391	d__Bacteria; p__Acidobacteriota; c__Vicinamibacteria; o__Vicinamibacterales; f__uncultured; g__uncultured; s__uncultured_bacterium	0.889475098
16S	9764767233c1b1ea3dc4932b94be8512	d__Bacteria; p__Verrucomicrobiota; c__Verrucomicrobiae; o__Chthoniobacterales; f__Chthoniobacteraceae; g__Chthoniobacter	0.99999954
16S	b5fc91de5fe1400b76651f0d4ab1d2a9	d__Bacteria; p__Proteobacteria; c__Alphaproteobacteria; o__uncultured; f__uncultured; g__uncultured; s__bacterium_enrichment	0.873570908
16S	be4c0b699bd46d0088fdf30aaaeb5180	d__Bacteria; p__Acidobacteriota; c__Vicinamibacteria; o__Vicinamibacterales; f__uncultured; g__uncultured; s__uncultured_Acidobacteria	0.890630082
16S	3ddaccf29cfc396ad1ea485f378aaf9d	d__Bacteria; p__Actinobacteriota; c__MB-A2-108; o__MB-A2-108; f__MB-A2-108; g__MB-A2-108	0.995618214
16S	5ae4f39f43232558d2dff917f7f0600e	d__Bacteria; p__Proteobacteria; c__Alphaproteobacteria; o__Micropepsales; f__Micropepsaceae; g__uncultured	0.999954728
16S	d0216edbdb07ec2b2d8becf26467a165	d__Bacteria; p__Verrucomicrobiota; c__Verrucomicrobiae; o__Verrucomicrobiales; f__Verrucomicrobiaceae; g__uncultured; s__uncultured_Verrucomicrobia	0.991119007
16S	119cd9d78047c9428b84593f801150fb	d__Bacteria; p__Planctomycetota; c__Planctomycetes; o__Gemmatales; f__Gemmataceae; g__uncultured; s__uncultured_bacterium	0.707489571
16S	6a5199f36565fddcec40c197ffa97dfe	d__Bacteria; p__Bacteroidota; c__Bacteroidia; o__Chitinophagales; f__Chitinophagaceae; g__uncultured	0.998717468
16S	4dc9c5efb96064436433a20460988629	d__Bacteria; p__Proteobacteria; c__Alphaproteobacteria; o__Rhizobiales; f__Xanthobacteraceae; g__uncultured	0.76761606
16S	3b2ada2948a661107bf4c757d4229312	d__Bacteria; p__Proteobacteria; c__Alphaproteobacteria; o__Azospirillales; f__Azospirillaceae; g__uncultured	0.791671687
16S	3a0901968c45714232c25fa5cb1d2153	d__Bacteria; p__Planctomycetota; c__Planctomycetes; o__Gemmatales; f__Gemmataceae; g__Tuwongella; s__uncultured_bacterium	0.796638362
16S	9cc237727e3a014e57d2ea87c27c0a71	d__Bacteria; p__Actinobacteriota; c__Thermoleophilia; o__Gaiellales; f__uncultured; g__uncultured	0.92137282
16S	0aab5db8abadb7d2c8ecee5c38ea67a3	d__Bacteria; p__Actinobacteriota; c__Actinobacteria; o__Micrococcales; f__Microbacteriaceae	0.999977963
16S	510327c73f186dca30b16e23bf4523e1	d__Bacteria; p__Acidobacteriota; c__Vicinamibacteria; o__Vicinamibacterales; f__uncultured; g__uncultured	0.999999991
16S	47fe5b9eeaad17c139e39a16068f34f6	d__Bacteria; p__Actinobacteriota; c__Actinobacteria; o__Micrococcales; f__Cellulomonadaceae; g__Cellulomonas	0.936214693
16S	8650d50536861d275a6139d1cc04516b	d__Bacteria; p__Bacteroidota; c__Bacteroidia; o__Chitinophagales; f__Chitinophagaceae; g__Edaphobaculum	0.999999875
16S	bafefab1e88997a423c481372679d7df	d__Bacteria; p__Gemmatimonadota; c__Gemmatimonadetes; o__Gemmatimonadales; f__Gemmatimonadaceae; g__uncultured	0.825518552
16S	1347a38e4b51feef5c80973414256698	d__Bacteria; p__Desulfobacterota; c__uncultured; o__uncultured; f__uncultured; g__uncultured	0.986330177
16S	68ceb7643b36c4099678e4259c9a802a	d__Bacteria; p__Acidobacteriota; c__Subgroup_5; o__Subgroup_5; f__Subgroup_5; g__Subgroup_5; s__uncultured_bacterium	0.999976411
16S	75cac7ae6fbcbb7817a14f6772f94924	d__Bacteria; p__Acidobacteriota; c__Acidobacteriae; o__Bryobacterales; f__Bryobacteraceae; g__Bryobacter	0.942620951
16S	b4b55462fc87503bdabeb19518353ef9	d__Bacteria; p__Proteobacteria; c__Alphaproteobacteria; o__Rhodobacterales; f__Rhodobacteraceae; g__Amaricoccus	0.733609389
16S	04ecfad5772d2e09a84a0f5ef460536c	d__Bacteria; p__Proteobacteria; c__Alphaproteobacteria; o__Rhizobiales; f__Beijerinckiaceae; g__Methylobacterium-Methylorubrum	0.999999961
16S	25294c25db07b160533127dfdeafbf0f	d__Bacteria; p__Actinobacteriota; c__Actinobacteria; o__Micrococcales; f__Microbacteriaceae	0.999914193
16S	b678a0f9073def0d5c2a1bbe81b6a091	d__Bacteria; p__Bacteroidota; c__Bacteroidia; o__Flavobacteriales; f__Flavobacteriaceae; g__Flavobacterium; s__metagenome	0.771172
16S	4b1ef2044dd76e8095216de4fd4122fe	d__Bacteria; p__Actinobacteriota; c__Actinobacteria; o__Frankiales; f__Geodermatophilaceae; g__Geodermatophilus	0.896137191
16S	56ac56c0c9c7a54ef489ed2899ae2659	d__Bacteria; p__Actinobacteriota; c__Actinobacteria; o__Micromonosporales; f__Micromonosporaceae; g__Micromonospora	0.960159018
16S	daa07d985a5c9f9a2900be456842474a	d__Bacteria; p__Verrucomicrobiota; c__Verrucomicrobiae; o__Chthoniobacterales; f__Chthoniobacteraceae; g__Chthoniobacter; s__uncultured_bacterium	0.901834559
16S	1e34449edede5f234376a6e2dabe8537	d__Bacteria; p__Acidobacteriota; c__Vicinamibacteria; o__Vicinamibacterales; f__Vicinamibacteraceae; g__uncultured	0.98290698
16S	76f379ad342af833cb5f2e96262531ff	d__Bacteria; p__Actinobacteriota; c__Acidimicrobiia; o__uncultured; f__uncultured; g__uncultured; s__uncultured_Acidimicrobiia	0.993226339
16S	41eb04ff6acfb95ee1132ee2dff350ab	d__Bacteria; p__Verrucomicrobiota; c__Verrucomicrobiae; o__Pedosphaerales; f__Pedosphaeraceae; g__uncultured; s__uncultured_bacterium	0.929377404
16S	860b11244363460108e1a96df96599a1	d__Bacteria; p__Proteobacteria; c__Alphaproteobacteria; o__Rhizobiales; f__Rhizobiales_Incertae_Sedis; g__Nordella; s__uncultured_bacterium	0.995234585
16S	dfd8b3675f26ed7e81ed2a2534640ced	d__Bacteria; p__Planctomycetota; c__Planctomycetes; o__Planctomycetales; f__Rubinisphaeraceae; g__SH-PL14; s__uncultured_Planctomycetaceae	0.879895221
16S	10fbd6c3c7a91051848ca8ccfc1ee49f	d__Bacteria; p__Myxococcota; c__Polyangia; o__Polyangiales; f__Polyangiaceae	0.9997102
16S	70869d0feda2b000386a1851bdfcaffe	d__Bacteria; p__Proteobacteria; c__Gammaproteobacteria; o__Xanthomonadales; f__Rhodanobacteraceae; g__Dokdonella	0.99982112
16S	68978d0a022608b480cc9b4778a399c0	d__Bacteria; p__Actinobacteriota; c__Thermoleophilia; o__Solirubrobacterales; f__67-14; g__67-14	0.998833615
16S	bf579d95185aa2fd11fe8bab16f121dc	d__Bacteria; p__Verrucomicrobiota; c__Verrucomicrobiae; o__Pedosphaerales; f__Pedosphaeraceae	1
16S	5b2fed21a9ae1266d7630fbd98639f48	d__Bacteria; p__RCP2-54; c__RCP2-54; o__RCP2-54; f__RCP2-54; g__RCP2-54; s__uncultured_Desulfuromonadales	0.701633795
16S	bd5ef8f372e09bcf6ec35825be4f053c	d__Bacteria; p__Firmicutes; c__Clostridia; o__Lachnospirales; f__Lachnospiraceae; g__Coprococcus	0.964006887
16S	2d938065b75ba4104418db27b1e7119a	d__Bacteria; p__Acidobacteriota; c__Vicinamibacteria; o__Subgroup_17; f__Subgroup_17; g__Subgroup_17	0.999999998
16S	956f613a90df8e50fa2d584131adbe50	d__Bacteria; p__Acidobacteriota; c__Vicinamibacteria; o__Vicinamibacterales; f__uncultured; g__uncultured; s__uncultured_Acidobacteriales	0.924056667
16S	d8598bd4995349ea6ea88e1a59cbe211	d__Bacteria; p__Chloroflexi; c__Chloroflexia; o__Thermomicrobiales; f__JG30-KF-CM45; g__JG30-KF-CM45; s__uncultured_bacterium	0.886157714
16S	cd98bebc7cd29d008813bd847394c1f2	d__Bacteria; p__Chloroflexi; c__KD4-96; o__KD4-96; f__KD4-96; g__KD4-96; s__uncultured_bacterium	0.937125775
16S	206d00445a497d2441220533e0f6435a	d__Bacteria; p__Actinobacteriota; c__Actinobacteria; o__Micrococcales; f__Sanguibacteraceae; g__Sanguibacter	0.972288058
16S	4c6d8388d8b02c532c281a954805c76d	d__Bacteria; p__Actinobacteriota; c__Thermoleophilia; o__Solirubrobacterales; f__67-14; g__67-14	0.761785376
16S	048248139938aad54c73f98a6bd6777a	d__Bacteria; p__Actinobacteriota; c__Acidimicrobiia; o__Microtrichales; f__Iamiaceae; g__Iamia	0.998997201
16S	6a767ad602e8751369cc0ef1402a03cd	d__Bacteria; p__Actinobacteriota; c__Thermoleophilia; o__Gaiellales; f__uncultured; g__uncultured	0.749622522
16S	7096986dbf0876fa28ca32a2f0488beb	d__Bacteria; p__Acidobacteriota; c__Blastocatellia; o__Pyrinomonadales; f__Pyrinomonadaceae; g__RB41	0.993961628
16S	d23f378b234d3b545655e2fe1d28dad3	d__Bacteria; p__Proteobacteria; c__Alphaproteobacteria; o__Rhodobacterales; f__Rhodobacteraceae; g__Amaricoccus; s__uncultured_bacterium	0.896606836
16S	04ced272778bc5ee38c5485cbd04dbf3	d__Bacteria; p__Actinobacteriota; c__Actinobacteria; o__Pseudonocardiales; f__Pseudonocardiaceae; g__Pseudonocardia	0.997170476
16S	cb80be4ac2def4c41b4338fe839038be	d__Bacteria; p__Actinobacteriota; c__Thermoleophilia; o__Solirubrobacterales; f__Solirubrobacteraceae; g__uncultured	0.998709633
16S	c4fbe03de92ab41fab33ea6fa998c0ca	d__Bacteria; p__Actinobacteriota; c__Actinobacteria; o__Micrococcales; f__Microbacteriaceae; g__Agromyces	0.999981807
16S	5d3ce929e1e20c0af46d70bc9b483a9e	d__Bacteria; p__Chloroflexi; c__KD4-96; o__KD4-96; f__KD4-96; g__KD4-96; s__uncultured_bacterium	0.996377671
16S	8a232c045df36b6a264b6c2b98d741f9	d__Bacteria; p__Actinobacteriota; c__Acidimicrobiia; o__IMCC26256; f__IMCC26256; g__IMCC26256; s__uncultured_Actinomycetales	0.779105915
16S	f9c1c7de158ab4d555ec46bec26478f1	d__Bacteria; p__Bacteroidota; c__Bacteroidia; o__Flavobacteriales; f__Flavobacteriaceae; g__Flavobacterium	0.999999671
16S	f8d6744f884a36861cb5c270a57916ce	d__Bacteria; p__Myxococcota; c__Polyangia; o__Polyangiales; f__BIrii41; g__BIrii41; s__uncultured_bacterium	0.819966076
16S	e7d391c57ebd642d13781335619f2dbd	d__Bacteria; p__Actinobacteriota; c__Thermoleophilia; o__Gaiellales; f__Gaiellaceae; g__Gaiella	0.98045678
16S	f42bf6269bf73ab69ad6ebb2ac264121	d__Bacteria; p__Verrucomicrobiota; c__Verrucomicrobiae; o__Pedosphaerales; f__Pedosphaeraceae; g__Pedosphaeraceae	0.99528459
16S	7dda007f45fa8fc7f25b24a2fd8b98d8	d__Bacteria; p__Planctomycetota; c__Planctomycetes; o__Gemmatales; f__Gemmataceae; g__uncultured; s__uncultured_bacterium	0.836321958
16S	f6ef60c91b599d120920ede216b6af8e	d__Bacteria; p__Verrucomicrobiota; c__Verrucomicrobiae; o__Chthoniobacterales; f__Chthoniobacteraceae; g__Chthoniobacter; s__uncultured_bacterium	0.793772652
16S	3ebe761bfb1238c87195d431f41bf976	d__Bacteria; p__Proteobacteria; c__Gammaproteobacteria; o__Pseudomonadales; f__Moraxellaceae; g__Acinetobacter	0.999938616
16S	62ae2ad29afb4c7c9e52c5c58b8777aa	d__Bacteria; p__Latescibacterota; c__Latescibacterota; o__Latescibacterota; f__Latescibacterota; g__Latescibacterota; s__uncultured_bacterium	0.931456255
16S	39e0d5a555b6858c65714c148b807056	d__Bacteria; p__Actinobacteriota; c__Actinobacteria; o__Propionibacteriales; f__Nocardioidaceae; g__Aeromicrobium; s__uncultured_bacterium	0.788737751
16S	06edc6995d4bf5ebf47b5101a21811b7	d__Bacteria; p__Actinobacteriota; c__Actinobacteria; o__Corynebacteriales; f__Nocardiaceae; g__Rhodococcus; s__Rhodococcus_maanshanensis	0.948417051
16S	ce642208dc19c153299d65fe58198902	d__Bacteria; p__Verrucomicrobiota; c__Verrucomicrobiae; o__Pedosphaerales; f__Pedosphaeraceae; g__Pedosphaeraceae; s__bacterium_enrichment	0.848137627
16S	06ca3e2288ba41563f0d99fa2dc1172c	d__Bacteria; p__Planctomycetota; c__Planctomycetes; o__Pirellulales; f__Pirellulaceae; g__Pirellula; s__uncultured_bacterium	0.798042865
16S	30e74a6161e80402dd47e8e846fea12f	d__Bacteria; p__Chloroflexi; c__Anaerolineae; o__RBG-13-54-9; f__RBG-13-54-9; g__RBG-13-54-9	0.999999952
16S	b17d556c8987b5826efe6369ec757ae6	d__Bacteria; p__Actinobacteriota; c__Actinobacteria; o__Corynebacteriales; f__Mycobacteriaceae; g__Mycobacterium	0.999999937
16S	bb740c10ad31d5779e628bccffdb5015	d__Bacteria; p__Proteobacteria; c__Alphaproteobacteria; o__Azospirillales; f__Azospirillaceae; g__Skermanella	0.999719284
16S	3df2eb45a7a5f87a94ba189444d73891	d__Bacteria; p__Proteobacteria; c__Alphaproteobacteria; o__Rhizobiales; f__Rhizobiales_Incertae_Sedis; g__Bauldia	0.974615615
16S	8cb4ccd83cb9625c4d095d86751ca598	d__Bacteria; p__Actinobacteriota; c__Actinobacteria; o__Corynebacteriales; f__Mycobacteriaceae; g__Mycobacterium	0.999999651
16S	585acbab6a2210c0f4feb3a5180a89a3	d__Bacteria; p__Proteobacteria; c__Gammaproteobacteria; o__Burkholderiales; f__Comamonadaceae	0.99999938
16S	fe6ded5c9d96beb2f8375223321a332c	d__Bacteria; p__Bdellovibrionota; c__Oligoflexia; o__0319-6G20; f__0319-6G20; g__0319-6G20; s__uncultured_Syntrophobacteraceae	0.816862049
16S	7a406886918f25e1d144909baffaa022	d__Bacteria; p__Desulfobacterota; c__uncultured; o__uncultured; f__uncultured; g__uncultured	0.801599651
16S	640a1fad63c08c135c460ad6ee96fdc2	d__Bacteria; p__Proteobacteria; c__Alphaproteobacteria; o__Rhizobiales; f__Beijerinckiaceae; g__FFCH5858; s__uncultured_bacterium	0.953314229
16S	5bc4a273e0f139339239fd33447fa2b6	d__Bacteria; p__Latescibacterota; c__Latescibacterota; o__Latescibacterota; f__Latescibacterota; g__Latescibacterota; s__uncultured_soil	0.77724671
16S	aa50f20d01bbb2322439d03687266015	d__Bacteria; p__Acidobacteriota; c__Acidobacteriae; o__Acidobacteriales	0.999998104
16S	6fb0b6be13b03ac4b049e5155f23ed45	d__Bacteria; p__Planctomycetota; c__Phycisphaerae; o__Tepidisphaerales; f__WD2101_soil_group; g__WD2101_soil_group; s__uncultured_bacterium	0.811605693
16S	f5fbe77e025f917f365af92d14904da8	d__Bacteria; p__Proteobacteria; c__Gammaproteobacteria; o__Diplorickettsiales; f__Diplorickettsiaceae; g__Aquicella	1
16S	0f18144d308ada95632ab5193d92073f	d__Bacteria; p__Proteobacteria; c__Gammaproteobacteria; o__Pseudomonadales; f__Pseudomonadaceae; g__Pseudomonas	0.999883501
16S	c92a2e1207aaf02e60ff3687643c6d52	d__Bacteria; p__Acidobacteriota; c__Vicinamibacteria; o__Vicinamibacterales; f__uncultured; g__uncultured; s__uncultured_bacterium	0.996339428
16S	67ee5b631e8da81d3a65a8558efa7b72	d__Bacteria; p__Myxococcota; c__Polyangia; o__Haliangiales; f__Haliangiaceae; g__Haliangium	0.999976763
16S	dcfd90aa2fd3ae4cecc831902af00185	d__Bacteria; p__Actinobacteriota; c__Actinobacteria; o__Corynebacteriales; f__Mycobacteriaceae; g__Mycobacterium	0.999999899
16S	d4ecfe33623f297a74de51d7f28b39aa	d__Bacteria; p__Proteobacteria; c__Gammaproteobacteria; o__Burkholderiales; f__Comamonadaceae; g__Pseudorhodoferax	0.902621104
16S	d151a9f79269758870825cd1b97f38f1	d__Bacteria; p__Methylomirabilota; c__Methylomirabilia; o__Rokubacteriales; f__Rokubacteriales; g__Rokubacteriales; s__uncultured_bacterium	0.997961569
16S	cd0f56ff9ca70cbe3b4374842fa89ef5	d__Bacteria; p__Fibrobacterota; c__Fibrobacteria; o__Fibrobacterales; f__Fibrobacteraceae; g__possible_genus_04; s__uncultured_bacterium	0.838382686
16S	f3ab46eb643f9fd49253881533af6c9c	d__Bacteria; p__Actinobacteriota; c__Thermoleophilia; o__Gaiellales; f__uncultured; g__uncultured	0.934133736
16S	151f25319c8715bb49632a77fb021ad5	d__Bacteria; p__Proteobacteria; c__Alphaproteobacteria; o__Reyranellales; f__Reyranellaceae; g__Reyranella	0.999999986
16S	7b9ce8e5c02aca74dd6c923413e99764	d__Bacteria; p__Proteobacteria; c__Alphaproteobacteria; o__Rhizobiales; f__Beijerinckiaceae; g__Methylobacterium-Methylorubrum	0.999989261
16S	325b4d7fac7f2d2d18bceaf80b945bbe	d__Bacteria; p__Proteobacteria; c__Gammaproteobacteria; o__Enterobacterales; f__Erwiniaceae	0.931680734
16S	1cabc767637eea0d8fee45d1445ea3c7	d__Bacteria; p__Proteobacteria; c__Gammaproteobacteria; o__Cellvibrionales; f__Halieaceae; g__OM60(NOR5)_clade	0.899175736
16S	0cc1019e6265a3f911ad824615461786	d__Bacteria; p__Proteobacteria; c__Alphaproteobacteria; o__Sphingomonadales; f__Sphingomonadaceae; g__Sphingomonas	0.999874046
16S	85450916dcaf889cef094868fdfd8e44	d__Bacteria; p__Acidobacteriota; c__Vicinamibacteria; o__Vicinamibacterales; f__uncultured; g__uncultured; s__uncultured_Acidobacteriaceae	0.819129607
16S	30cc97f8612e753f1d413b0a8b0dccee	d__Bacteria; p__Actinobacteriota; c__Thermoleophilia; o__Gaiellales; f__Gaiellaceae; g__Gaiella	0.816467916
16S	d32e579b3ae7b2aae8d5bf9f027c29af	d__Bacteria; p__Proteobacteria; c__Gammaproteobacteria; o__Burkholderiales; f__Comamonadaceae; g__Delftia	0.852308427
16S	103f1919b7687d97c88fd3c34b52a0ee	d__Bacteria; p__Acidobacteriota; c__Blastocatellia; o__Pyrinomonadales; f__Pyrinomonadaceae; g__RB41	0.943456131
16S	d0cb8699ddab7bf39ce0c6817824b321	d__Bacteria; p__Proteobacteria; c__Gammaproteobacteria; o__Burkholderiales; f__A21b; g__A21b; s__uncultured_bacterium	0.993488054
16S	0422647ef6eff7c6bb336bf4e2a4f695	d__Bacteria; p__Actinobacteriota; c__Thermoleophilia; o__Solirubrobacterales; f__Solirubrobacteraceae; g__Conexibacter; s__uncultured_bacterium	0.925586039
16S	76a94706ca4de0cd7d47e504e34b0996	d__Bacteria; p__Planctomycetota; c__OM190; o__OM190; f__OM190; g__OM190; s__uncultured_bacterium	0.856273104
16S	053ade863b4a45e1bc1f084f755e1e04	d__Bacteria; p__Acidobacteriota; c__Vicinamibacteria; o__Vicinamibacterales; f__uncultured; g__uncultured; s__uncultured_Acidobacteriales	0.964361709
16S	1fac7db9ef21a1e305bcccc863a8bd96	d__Bacteria; p__Actinobacteriota; c__Actinobacteria; o__Corynebacteriales; f__Mycobacteriaceae; g__Mycobacterium	0.999999236
16S	a7b330d77a6e4aab2ff36ba6314ac038	d__Bacteria; p__Bacteroidota; c__Bacteroidia; o__Sphingobacteriales; f__AKYH767; g__AKYH767; s__metagenome	0.999328679
16S	04142fc33553195ef73de63bacb8faa4	d__Bacteria; p__Acidobacteriota; c__Vicinamibacteria; o__Vicinamibacterales; f__uncultured; g__uncultured	0.999999988
16S	440dab2933b3b75188e24eabe34671a1	d__Bacteria; p__Desulfobacterota; c__uncultured; o__uncultured; f__uncultured; g__uncultured; s__uncultured_bacterium	0.760785878
16S	5461cbec86382de4f99ac81bfd6293cb	d__Bacteria; p__Proteobacteria; c__Gammaproteobacteria; o__Burkholderiales; f__Nitrosomonadaceae; g__Ellin6067	0.999999905
16S	0b535589999568bcd9e7531925d3ec23	d__Bacteria; p__Planctomycetota; c__Planctomycetes; o__Gemmatales; f__Gemmataceae; g__Gemmata; s__uncultured_Planctomycetaceae	0.910085976
16S	d3e8bf16f66b1dc541220b11856286bc	d__Bacteria; p__Verrucomicrobiota; c__Verrucomicrobiae; o__Pedosphaerales; f__Pedosphaeraceae; g__Pedosphaeraceae	0.999985946
16S	f5bcdbab58fabf472426221c74f5c131	d__Bacteria; p__Actinobacteriota; c__Actinobacteria; o__Micromonosporales; f__Micromonosporaceae; g__Rhizocola	0.99416246
16S	6e7609715c3c0084886a42f0842adebb	d__Bacteria; p__Bdellovibrionota; c__Oligoflexia; o__0319-6G20; f__0319-6G20; g__0319-6G20; s__uncultured_Syntrophobacteraceae	0.763538725
16S	b9bc2762d1e85ec8666bbfe9983254fe	d__Bacteria; p__Actinobacteriota; c__Actinobacteria; o__Micromonosporales; f__Micromonosporaceae; g__Actinoplanes	0.92215149
16S	892f656166f2a894d6238fc2dd4a385c	d__Bacteria; p__Proteobacteria; c__Alphaproteobacteria; o__uncultured; f__uncultured; g__uncultured; s__uncultured_bacterium	0.959373919
16S	f19cf137771272162f4aa0ef7fed651b	d__Bacteria; p__Acidobacteriota; c__Vicinamibacteria; o__Vicinamibacterales; f__Vicinamibacteraceae; g__Vicinamibacteraceae	0.999315897
16S	b8f64099026ffffde7cd2c6aa4642240	d__Bacteria; p__Proteobacteria; c__Gammaproteobacteria; o__Burkholderiales; f__Nitrosomonadaceae; g__Nitrosospira	0.995891686
16S	749390571c7c1db9eac0f60644b8afd1	d__Bacteria; p__Acidobacteriota; c__Subgroup_22; o__Subgroup_22; f__Subgroup_22; g__Subgroup_22; s__uncultured_bacterium	0.823776557
16S	331ca68ddcd3b66959c04921e08bb521	d__Bacteria; p__Acidobacteriota; c__Thermoanaerobaculia; o__Thermoanaerobaculales; f__Thermoanaerobaculaceae; g__Subgroup_10	0.999549007
16S	e8246466fe381d8a8d5c10cb90640eb3	d__Bacteria; p__Myxococcota; c__Polyangia; o__Polyangiales; f__Polyangiaceae; g__Sorangium; s__Sorangium_cellulosum	0.998987943
16S	36e79a8b4d8d0ef191ecf69b8e77d9d9	d__Bacteria; p__Bacteroidota; c__Bacteroidia; o__Sphingobacteriales; f__AKYH767; g__AKYH767	0.99999987
16S	ca79cc0e2dba1504b28c678c44c0ddd7	d__Bacteria; p__Proteobacteria; c__Gammaproteobacteria; o__Burkholderiales; f__Comamonadaceae	0.999999615
16S	59a94ecb3b80d64391087aeac3261e8f	d__Bacteria; p__Proteobacteria; c__Gammaproteobacteria; o__Burkholderiales; f__Nitrosomonadaceae; g__GOUTA6; s__uncultured_beta	0.852743484
16S	35bcf0206288fb49b7b43480dbb5afcc	d__Bacteria; p__Verrucomicrobiota; c__Verrucomicrobiae; o__Chthoniobacterales; f__Chthoniobacteraceae; g__Candidatus_Udaeobacter	0.999973304
16S	83233b11607e6ceeca0bb04473bdb798	d__Bacteria; p__Bdellovibrionota; c__Bdellovibrionia; o__Bacteriovoracales; f__Bacteriovoracaceae; g__Peredibacter; s__Peredibacter_starrii	0.858119994
16S	0d0e8586c6af61fb6dc02feab9d98e17	d__Bacteria; p__Gemmatimonadota; c__BD2-11_terrestrial_group; o__BD2-11_terrestrial_group; f__BD2-11_terrestrial_group; g__BD2-11_terrestrial_group; s__metagenome	0.999776369
16S	58af360afea2ac33796b37f3f82cfc32	d__Bacteria; p__Acidobacteriota; c__Vicinamibacteria; o__Vicinamibacterales; f__uncultured; g__uncultured	0.999987219
16S	eef6d3c42ab7df7398b35f58e10d7f8d	d__Bacteria; p__Proteobacteria; c__Gammaproteobacteria; o__Burkholderiales; f__Burkholderiaceae; g__Burkholderia-Caballeronia-Paraburkholderia	0.963346337
16S	2ce0cbbc8aa5cd85a0f34afc594f7567	d__Bacteria; p__Proteobacteria; c__Alphaproteobacteria; o__Reyranellales; f__Reyranellaceae; g__Reyranella	1
16S	2463f3d024076e50a5aac2f41ff09cf2	d__Bacteria; p__Desulfobacterota; c__uncultured; o__uncultured; f__uncultured; g__uncultured	0.951209434
16S	76477de50a487448b95d148a9d8f2526	d__Bacteria; p__Planctomycetota; c__Planctomycetes; o__Isosphaerales; f__Isosphaeraceae; g__Singulisphaera	0.999999886
16S	fedae7bcfac10055c224ac819a5a7baf	d__Bacteria; p__Myxococcota; c__Polyangia; o__Nannocystales; f__Nannocystaceae; g__Nannocystis; s__Nannocystis_exedens	0.87025671
16S	5b5fc41e4def55055e7e165fecdfc4f1	d__Bacteria; p__Chloroflexi; c__Chloroflexia; o__Thermomicrobiales; f__JG30-KF-CM45; g__JG30-KF-CM45; s__uncultured_Chloroflexi	0.720455385
16S	773e286b0dbf1414c6d8908d88fa4546	d__Bacteria; p__Proteobacteria; c__Gammaproteobacteria; o__Burkholderiales; f__Oxalobacteraceae; g__Noviherbaspirillum	0.964069714
16S	feca81a7fe343c148a92304ce19b0084	d__Bacteria; p__Gemmatimonadota; c__Gemmatimonadetes; o__Gemmatimonadales; f__Gemmatimonadaceae; g__uncultured	0.990189062
16S	aac0099991c8518a5268b1a19a84550b	d__Bacteria; p__Firmicutes; c__Clostridia; o__Lachnospirales; f__Lachnospiraceae; g__[Eubacterium]_hallii_group	0.999999928
16S	d95840aa8d7cf75839f5c7d131801840	d__Bacteria; p__Proteobacteria; c__Gammaproteobacteria; o__Burkholderiales; f__Nitrosomonadaceae; g__MND1	0.99995976
16S	99368151ef35c82f2b4658d6618263da	d__Bacteria; p__Proteobacteria; c__Gammaproteobacteria; o__Diplorickettsiales; f__Diplorickettsiaceae; g__Aquicella; s__uncultured_bacterium	0.878964653
16S	3c262110be1181b336a5f785157f86d2	d__Bacteria; p__Actinobacteriota; c__Thermoleophilia; o__Solirubrobacterales; f__Solirubrobacteraceae; g__uncultured	0.784536996
16S	f8429be4085b86e92c99ed78e4d3923e	d__Bacteria; p__Proteobacteria; c__Gammaproteobacteria; o__Oceanospirillales; f__Halomonadaceae; g__Halomonas	0.999999997
16S	8239e2375cf46a15fb57e0e8d0d9adf7	d__Bacteria; p__NB1-j; c__NB1-j; o__NB1-j; f__NB1-j; g__NB1-j; s__uncultured_Myxococcales	0.993844262
16S	27895cb3d659e1e4b14f3b31aa2025f1	d__Bacteria; p__Bacteroidota; c__Bacteroidia; o__Sphingobacteriales; f__Sphingobacteriaceae; g__Pedobacter	0.894762815
16S	b8063a854c878f59567ab7b27ee023c5	d__Bacteria; p__Planctomycetota; c__Planctomycetes; o__Gemmatales; f__Gemmataceae; g__uncultured	0.999999997
16S	57164b37c37f716c11417c78348b391d	d__Bacteria; p__Verrucomicrobiota; c__Verrucomicrobiae; o__Verrucomicrobiales; f__Verrucomicrobiaceae; g__uncultured; s__uncultured_Verrucomicrobia	0.987490882
16S	afc4ce335cfb4029c93121de9ec74cbe	d__Bacteria; p__Myxococcota; c__Polyangia; o__Haliangiales; f__Haliangiaceae; g__Haliangium; s__uncultured_bacterium	0.766361878
16S	187e410c1dee927dc98406160040845a	d__Bacteria; p__Acidobacteriota; c__Vicinamibacteria; o__Vicinamibacterales; f__uncultured; g__uncultured; s__uncultured_Acidobacteria	0.99366209
16S	d266e6c91e83a1ca119fe45ec5e736da	d__Bacteria; p__Actinobacteriota; c__Thermoleophilia; o__Solirubrobacterales; f__Solirubrobacteraceae	0.965458741
16S	209d2a7b32e4fd9500896c1910760c01	d__Bacteria; p__Acidobacteriota; c__Acidobacteriae; o__Acidobacteriae; f__Acidobacteriae; g__Paludibaculum; s__metagenome	0.989605422
16S	b07cf6d39cefdd35f740f792fe1cca19	d__Bacteria; p__Bacteroidota; c__Bacteroidia; o__Flavobacteriales; f__Flavobacteriaceae; g__Flavobacterium	0.999967184
16S	a7fc94f824b7bf5d8c7d28c0125c4e32	d__Bacteria; p__Acidobacteriota; c__Vicinamibacteria; o__Subgroup_17; f__Subgroup_17; g__Subgroup_17	0.999999984
16S	72f6af961c07fceea8111dd0d42abdd2	d__Bacteria; p__Actinobacteriota; c__Actinobacteria; o__Micrococcales; f__Microbacteriaceae; g__Agromyces; s__Agromyces_ulmi	0.778965444
16S	e4fdfef834745f55783dc8e05d5f6a02	d__Bacteria; p__Proteobacteria; c__Alphaproteobacteria; o__Micropepsales; f__Micropepsaceae; g__uncultured; s__uncultured_Alphaproteobacteria	0.901491233
16S	7c8a7ce32aa02f9ee18b623aec5720c1	d__Bacteria; p__Latescibacterota; c__Latescibacteria; o__Latescibacterales; f__Latescibacteraceae; g__Latescibacteraceae; s__metagenome	0.999997429
16S	07b83165ccb52fdda0660766fe22504d	d__Bacteria; p__Gemmatimonadota; c__Gemmatimonadetes; o__Gemmatimonadales; f__Gemmatimonadaceae; g__uncultured; s__uncultured_prokaryote	0.819325379
16S	d77b25a53bb342e18bb64ef4caca19fc	d__Bacteria; p__Actinobacteriota; c__Thermoleophilia; o__Gaiellales; f__uncultured; g__uncultured; s__metagenome	0.998912626
16S	a5482f94014cb031e2950296a8e2d7a9	d__Bacteria; p__Bacteroidota; c__Kryptonia; o__Kryptoniales; f__BSV26; g__BSV26	0.999999988
16S	b7ac0bc559a12538548ef7ce2f485586	d__Bacteria; p__Actinobacteriota; c__Acidimicrobiia; o__IMCC26256; f__IMCC26256; g__IMCC26256; s__uncultured_Ferrimicrobium	0.95240583
16S	2d16f645c5eba407c1ee76adf2408dcd	d__Bacteria; p__Acidobacteriota; c__Vicinamibacteria; o__Vicinamibacterales; f__uncultured; g__uncultured; s__uncultured_Acidobacteria	0.890109199
16S	3d0fdaba5562129fdce740dd2c09f772	d__Bacteria; p__Actinobacteriota; c__Actinobacteria; o__Micrococcales; f__Cellulomonadaceae; g__Cellulomonas	0.996063917
16S	51e90e52d5304ac63c0eb7a5beb0195d	d__Bacteria; p__Chloroflexi; c__Anaerolineae; o__RBG-13-54-9; f__RBG-13-54-9; g__RBG-13-54-9; s__uncultured_sludge	0.900576889
16S	84f2e42005c3f94e60c046360bfbf7b5	d__Bacteria; p__Proteobacteria; c__Gammaproteobacteria; o__Xanthomonadales; f__Xanthomonadaceae; g__Lysobacter	0.99872794
16S	6cc9a274e453230e68fd29c0601883a8	d__Bacteria; p__Verrucomicrobiota; c__Verrucomicrobiae; o__Pedosphaerales; f__Pedosphaeraceae	1
16S	069673c88aa9555196be2663513b8eac	d__Bacteria; p__Bacteroidota; c__Bacteroidia; o__Cytophagales; f__Microscillaceae; g__uncultured	0.99998721
16S	2069336b2fd80a41c26df4cc32786252	d__Bacteria; p__Acidobacteriota; c__Vicinamibacteria; o__Vicinamibacterales; f__uncultured; g__uncultured; s__uncultured_bacterium	0.753192334
16S	64c4a9ac15773030654c315c235b5b23	d__Bacteria; p__Acidobacteriota; c__Subgroup_22; o__Subgroup_22; f__Subgroup_22; g__Subgroup_22; s__uncultured_bacterium	0.999861678
16S	5485afb8b4abc58b730eb9108fcef230	d__Bacteria; p__Planctomycetota; c__OM190; o__OM190; f__OM190; g__OM190; s__uncultured_bacterium	0.938525989
16S	d18e9d624d8998002c408f0d07e9862a	d__Bacteria; p__Verrucomicrobiota; c__Verrucomicrobiae; o__uncultured; f__uncultured; g__uncultured; s__metagenome	0.99991886
16S	1ff6553841a9c8bedcf92bba295c8d8a	d__Bacteria; p__Acidobacteriota; c__Subgroup_22; o__Subgroup_22; f__Subgroup_22; g__Subgroup_22; s__uncultured_bacterium	0.843240059
16S	f65c75b829c285fa448a8997073b4d9d	d__Bacteria; p__Acidobacteriota; c__Holophagae; o__Subgroup_7; f__Subgroup_7; g__Subgroup_7	0.999999977
16S	63719c1ee060509027d195578bf1561e	d__Bacteria; p__Proteobacteria; c__Alphaproteobacteria; o__uncultured; f__uncultured; g__uncultured; s__uncultured_soil	0.832978075
16S	daae3699c460e7d41ec585f2d1241c4f	d__Bacteria; p__Actinobacteriota; c__Thermoleophilia; o__Solirubrobacterales; f__67-14; g__67-14; s__uncultured_Rubrobacteria	0.917158902
16S	bb89ba7f431882be436c8fd8774ee391	d__Bacteria; p__Bdellovibrionota; c__Oligoflexia; o__0319-6G20; f__0319-6G20; g__0319-6G20; s__uncultured_Syntrophobacteraceae	0.769053104
16S	969f31c0661e3a9cdbee35fd28bdb5ea	d__Bacteria; p__Actinobacteriota; c__Actinobacteria; o__Micrococcales; f__Intrasporangiaceae; g__Oryzihumus; s__uncultured_bacterium	0.856923484
16S	bfababcd2f9ed1f28a8a7245b71fcf01	d__Bacteria; p__Acidobacteriota; c__Vicinamibacteria; o__Vicinamibacterales; f__uncultured; g__uncultured	0.999999989
16S	9248bd92216f2a1ce78e46b41bd565e4	d__Bacteria; p__Gemmatimonadota; c__Gemmatimonadetes; o__Gemmatimonadales; f__Gemmatimonadaceae	1
16S	5d7d8c8f5d878f329b4e27740847247f	d__Bacteria; p__Actinobacteriota; c__Thermoleophilia; o__Gaiellales; f__uncultured; g__uncultured; s__uncultured_organism	0.812173677
16S	33dc047eea2341f7105bc0f78a193ca0	d__Bacteria; p__Bacteroidota; c__Bacteroidia; o__Chitinophagales; f__Saprospiraceae; g__uncultured; s__uncultured_Haliscomenobacter	0.720230735
16S	4ef5198f98fa3ec71fcb46aecda142a5	d__Bacteria; p__Proteobacteria; c__Alphaproteobacteria; o__Acetobacterales; f__Acetobacteraceae; g__uncultured; s__uncultured_proteobacterium	0.780690082
16S	a5b863881091589f6326441cfe6180c5	d__Bacteria; p__Actinobacteriota; c__Acidimicrobiia; o__IMCC26256; f__IMCC26256; g__IMCC26256; s__metagenome	0.825445381
16S	723b8914bd6a4eb44a47f5efba6aa04a	d__Bacteria; p__Gemmatimonadota; c__Gemmatimonadetes; o__Gemmatimonadales; f__Gemmatimonadaceae; g__uncultured; s__uncultured_bacterium	0.88747109
16S	a84536420f1d2bfcad7c99841fdd714c	d__Bacteria; p__Proteobacteria; c__Alphaproteobacteria; o__uncultured; f__uncultured; g__uncultured	0.996845864
16S	c9f7e7b1bbc0cd09a24c221820329012	d__Bacteria; p__Myxococcota; c__Polyangia; o__mle1-27; f__mle1-27; g__mle1-27; s__uncultured_proteobacterium	0.863712349
16S	4014a5da4c4565f075f0c083a889d869	d__Bacteria; p__Chloroflexi; c__Ktedonobacteria; o__C0119; f__C0119; g__C0119; s__uncultured_bacterium	0.744224341
16S	c0498ef7f6a816bd6eed97a1812d4210	d__Bacteria; p__Acidobacteriota; c__Vicinamibacteria; o__Vicinamibacterales; f__uncultured; g__uncultured	1
16S	5d9661318e7661ceab0331e4040de8b9	d__Bacteria; p__Acidobacteriota; c__Vicinamibacteria; o__Vicinamibacterales; f__uncultured; g__uncultured	0.999997345
16S	02a84bc2dfdf4f77b72193093b5aa685	d__Bacteria; p__Nitrospirota; c__Nitrospiria; o__Nitrospirales; f__Nitrospiraceae; g__Nitrospira	1
16S	2648fcac5fa2bd6842b5a17febc92a3a	d__Bacteria; p__Planctomycetota; c__OM190; o__OM190; f__OM190; g__OM190	0.999955927
16S	7d3d72e6e8169ce35a326462f6fa1bba	d__Bacteria; p__Proteobacteria; c__Gammaproteobacteria; o__Gammaproteobacteria_Incertae_Sedis; f__Unknown_Family; g__Acidibacter; s__uncultured_proteobacterium	0.876067478
16S	e7b1fb10472a38992a5be53d16ef7bd7	d__Bacteria; p__Gemmatimonadota; c__Gemmatimonadetes; o__Gemmatimonadales; f__Gemmatimonadaceae; g__uncultured; s__uncultured_Gemmatimonadaceae	0.951984411
16S	1290e271fbc50c66e2cd8e437d0d4a44	d__Bacteria; p__Proteobacteria; c__Gammaproteobacteria; o__Burkholderiales; f__Nitrosomonadaceae; g__IS-44	0.999931428
16S	0808fdf5a7ca966fc1a60393691bb308	d__Bacteria; p__Myxococcota; c__Myxococcia; o__Myxococcales; f__Myxococcaceae; g__uncultured; s__uncultured_delta	0.99864058
16S	ebf218386e4aa0d5a43400687f6bb635	d__Bacteria; p__Actinobacteriota; c__Actinobacteria; o__Streptomycetales; f__Streptomycetaceae; g__Streptomyces	0.998943734
16S	e503dc274813e172d4bdc8324e407761	d__Bacteria; p__Myxococcota; c__Polyangia; o__Polyangiales; f__Sandaracinaceae; g__uncultured; s__metagenome	0.992620499
16S	f30fbcd9253a87306a2ffc0a1e4ba8da	d__Bacteria; p__Proteobacteria; c__Alphaproteobacteria; o__Rhizobiales; f__Devosiaceae; g__Devosia	0.968852365
16S	f073df90e41bdd0c9674d8de667f5f32	d__Bacteria; p__Proteobacteria; c__Alphaproteobacteria; o__Caulobacterales; f__Hyphomonadaceae; g__SWB02	0.999999957
16S	8fd075dc455fa375bba6936490cc66ba	d__Bacteria; p__Proteobacteria; c__Gammaproteobacteria; o__Burkholderiales; f__SC-I-84; g__SC-I-84; s__metagenome	0.777313469
16S	e1e6cbefff2b75b2fbbb0bfa7e4aaaf6	d__Bacteria; p__Acidobacteriota; c__Vicinamibacteria; o__Vicinamibacterales; f__Vicinamibacteraceae; g__Vicinamibacteraceae	0.998692247
16S	59a4de788c851972e9fe8f86bfa01c49	d__Bacteria; p__Proteobacteria; c__Gammaproteobacteria; o__Burkholderiales; f__Nitrosomonadaceae; g__Ellin6067; s__uncultured_bacterium	0.733740722
16S	6a65b40116f04e0730090f63c7e5a6ef	d__Bacteria; p__Myxococcota; c__Polyangia; o__Polyangiales; f__Sandaracinaceae; g__uncultured; s__uncultured_Polyangiaceae	0.988734096
16S	aeacd2afff6f64686cf9630d9547a892	d__Bacteria; p__Proteobacteria; c__Alphaproteobacteria; o__Sphingomonadales; f__Sphingomonadaceae; g__Sphingomonas	0.999947392
16S	f48cbba2fe7a2cba3df1c5bcffc1fa83	d__Bacteria; p__Proteobacteria; c__Gammaproteobacteria; o__Burkholderiales; f__Oxalobacteraceae; g__Massilia	0.998120821
16S	19c588e86e7cddd1ff8c45dc47832973	d__Bacteria; p__Proteobacteria; c__Alphaproteobacteria; o__Acetobacterales; f__Acetobacteraceae; g__uncultured	0.857847743
16S	048e503e72a6e8804c9af69fe8b958ec	d__Bacteria; p__Proteobacteria; c__Alphaproteobacteria; o__Micropepsales; f__Micropepsaceae; g__uncultured; s__metagenome	0.845627851
16S	9b80518664a6e4607ca5b9e45f614a0c	d__Bacteria; p__Planctomycetota; c__Phycisphaerae; o__Tepidisphaerales; f__WD2101_soil_group; g__WD2101_soil_group	0.999999982
16S	00a96fbd0ac34bfd245f9c24f8737f7d	d__Bacteria; p__Firmicutes; c__Clostridia; o__Lachnospirales; f__Lachnospiraceae; g__Blautia	0.919700828
16S	facf0a18c6b8cfb59f661168c07f1e03	d__Bacteria; p__Proteobacteria; c__Gammaproteobacteria; o__Burkholderiales; f__Methylophilaceae; g__Methylotenera	0.98548608
16S	89aab41a72062f5896a4cf9cffa378dc	d__Bacteria; p__Bacteroidota; c__Bacteroidia; o__Flavobacteriales; f__Flavobacteriaceae; g__Flavobacterium	0.998240474
16S	a0d0d125cc5638e64761365c21edd8b9	d__Bacteria; p__Acidobacteriota; c__Thermoanaerobaculia; o__Thermoanaerobaculales; f__Thermoanaerobaculaceae; g__Subgroup_10; s__Acidobacteria_bacterium	0.720703215
16S	5fa05c77cf6d6af3ba6540c482ea1210	d__Bacteria; p__Actinobacteriota; c__Actinobacteria; o__Micromonosporales; f__Micromonosporaceae	0.999999365
16S	7bd8dfa8191cdd971876d532a82ac86f	d__Bacteria; p__Actinobacteriota; c__Actinobacteria; o__Micrococcales; f__Microbacteriaceae; g__Agromyces	0.997672631
16S	7993a8901c503247773bec7e60c9baf3	d__Bacteria; p__Acidobacteriota; c__Vicinamibacteria; o__Vicinamibacterales; f__Vicinamibacteraceae; g__Vicinamibacteraceae	0.999953613
16S	2d32d3df204521db613affac24483418	d__Bacteria; p__Acidobacteriota; c__Subgroup_25; o__Subgroup_25; f__Subgroup_25; g__Subgroup_25; s__uncultured_soil	0.978406484
16S	1b640d229a17262df970b3a85bb6df83	d__Bacteria; p__Proteobacteria; c__Alphaproteobacteria; o__Elsterales; f__uncultured; g__uncultured	0.999999214
16S	d4b95458518ba9e5a32f76c52f622089	d__Bacteria; p__Acidobacteriota; c__Acidobacteriae; o__Acidobacteriales; f__uncultured; g__uncultured	0.999993784
16S	92e99b44d3aeb745a3c8da93b4e15106	d__Bacteria; p__Planctomycetota; c__Planctomycetes; o__Gemmatales; f__Gemmataceae; g__uncultured; s__uncultured_Planctomycetia	0.906598705
16S	d36496d4b2d8dda53963b915ee882fa7	d__Bacteria; p__Proteobacteria; c__Gammaproteobacteria	0.999999993
16S	1fe113e847c51b5dc45da21b0cf1d22b	d__Bacteria; p__Proteobacteria; c__Gammaproteobacteria; o__Burkholderiales; f__TRA3-20; g__TRA3-20; s__metagenome	0.84146168
16S	67d47b5fbce84d2de37cdb16a42cefc2	d__Bacteria; p__Proteobacteria; c__Alphaproteobacteria; o__Rhizobiales; f__Rhizobiales_Incertae_Sedis; g__uncultured	0.982245359
16S	bab363500a22b708519a7f2a5cf7afb8	d__Bacteria; p__Actinobacteriota; c__Thermoleophilia; o__Solirubrobacterales; f__67-14; g__67-14	0.999995545
16S	7610c71ec6589c708edd0bd55497fcde	d__Bacteria; p__Verrucomicrobiota; c__Verrucomicrobiae; o__Chthoniobacterales; f__Chthoniobacteraceae; g__Candidatus_Udaeobacter; s__metagenome	0.999999991
16S	4f31fc43bb2ba611fa37c25e788fecf7	d__Bacteria; p__Proteobacteria; c__Gammaproteobacteria; o__Burkholderiales; f__Comamonadaceae; g__Ramlibacter	0.88051438
16S	604636abb30a5675c8c38a5f2e2e418b	d__Bacteria; p__Verrucomicrobiota; c__Verrucomicrobiae; o__Chthoniobacterales; f__Chthoniobacteraceae; g__Candidatus_Udaeobacter	0.999998948
16S	d7c354f36cf5881262f8c66dca9fc545	d__Bacteria; p__Actinobacteriota; c__Thermoleophilia; o__Solirubrobacterales; f__Solirubrobacteraceae; g__Conexibacter; s__uncultured_bacterium	0.717207105
16S	df2c2787975625a3e6811da77db6b712	d__Bacteria; p__Proteobacteria; c__Alphaproteobacteria; o__Rhizobiales; f__KF-JG30-B3; g__KF-JG30-B3; s__uncultured_bacterium	0.732176259
16S	3ec8324b537fd40b5bea9a8864104178	d__Bacteria; p__Acidobacteriota; c__Thermoanaerobaculia; o__Thermoanaerobaculales; f__Thermoanaerobaculaceae; g__Subgroup_10; s__uncultured_prokaryote	0.911637696
16S	d6f4638a6322cd22809d1eb44c780686	d__Bacteria; p__Bdellovibrionota; c__Oligoflexia; o__0319-6G20; f__0319-6G20; g__0319-6G20	1
16S	514439efa733085158acaece60b7d74b	d__Bacteria; p__Acidobacteriota; c__Vicinamibacteria; o__Vicinamibacterales; f__Vicinamibacteraceae; g__Vicinamibacteraceae	0.760885056
16S	7c967aff27178682f0d793ac890c2420	d__Bacteria; p__Actinobacteriota; c__Acidimicrobiia; o__IMCC26256; f__IMCC26256; g__IMCC26256; s__uncultured_Ferrimicrobium	0.977099462
16S	de630dc18023cf04382f905a44e2830a	d__Bacteria; p__Planctomycetota; c__Planctomycetes; o__Pirellulales; f__Pirellulaceae; g__Pirellula	0.99999866
16S	c8d288f515d31ccb79baf2286101865e	d__Bacteria; p__Acidobacteriota; c__Acidobacteriae; o__Solibacterales; f__Solibacteraceae; g__Candidatus_Solibacter	0.999305561
16S	41309ca712023f94cc81118ab83ee45d	d__Bacteria; p__Proteobacteria; c__Gammaproteobacteria; o__Burkholderiales; f__SC-I-84; g__SC-I-84	0.999999952
16S	f40c863b09ce4c47e901df943c3becc9	d__Bacteria; p__Acidobacteriota; c__Blastocatellia; o__Pyrinomonadales; f__Pyrinomonadaceae; g__RB41	0.900662354
16S	c218d508dbbe8ef92855dba194b672bb	d__Bacteria; p__Proteobacteria; c__Alphaproteobacteria; o__Elsterales; f__uncultured; g__uncultured; s__metagenome	0.930773527
16S	dc4b033b393c46c565384a764782006c	d__Bacteria; p__Bdellovibrionota; c__Oligoflexia; o__0319-6G20; f__0319-6G20; g__0319-6G20	1
16S	fcd5e9883d687addc9384b071e8b5da1	d__Bacteria; p__Actinobacteriota; c__Thermoleophilia; o__Solirubrobacterales; f__67-14; g__67-14; s__metagenome	0.917618888
16S	c10fbfbb5ee1f6e2d45f736f549a9987	d__Bacteria; p__Chloroflexi; c__KD4-96; o__KD4-96; f__KD4-96; g__KD4-96	0.999999928
16S	d61c28c799a075b22aee4731a82e1434	d__Bacteria; p__Actinobacteriota; c__Thermoleophilia; o__Gaiellales; f__uncultured; g__uncultured	0.996090362
16S	c9cec521cb440cef25933f9d74ad59c2	d__Bacteria; p__Verrucomicrobiota; c__Verrucomicrobiae; o__Chthoniobacterales; f__Chthoniobacteraceae; g__Candidatus_Udaeobacter; s__metagenome	0.999999986
16S	60aa7df6693c2e5c4a6beae5313d63c7	d__Bacteria; p__Spirochaetota; c__Spirochaetia; o__Spirochaetales; f__Spirochaetaceae; g__Spirochaeta_2; s__metagenome	0.999953576
16S	313a85f98077c1aa5b5ab76f7fb4b64a	d__Bacteria; p__Proteobacteria; c__Gammaproteobacteria; o__Burkholderiales; f__Nitrosomonadaceae; g__Ellin6067	0.999996799
16S	abae3771d5f40267f682b62f003a3d9b	d__Bacteria; p__Verrucomicrobiota; c__Verrucomicrobiae; o__Chthoniobacterales; f__Chthoniobacteraceae; g__Candidatus_Udaeobacter	0.999995724
16S	4ac72958ea7d9496d084780fd8601bbe	d__Bacteria; p__Proteobacteria; c__Alphaproteobacteria; o__Caulobacterales; f__Caulobacteraceae; g__Caulobacter	0.743491862
16S	b62c21661d98c36cb649306ab8386155	d__Bacteria; p__Actinobacteriota; c__Thermoleophilia; o__Gaiellales; f__Gaiellaceae; g__Gaiella; s__uncultured_Rubrobacteria	0.989028108
16S	bf121ab35dfaebcac0746bb9ce8f4780	d__Bacteria; p__Bacteroidota; c__Bacteroidia; o__Chitinophagales; f__Chitinophagaceae; g__Edaphobaculum; s__uncultured_Bacteroidetes	0.765228715
16S	61c3d8e4d1400a8556a911a292791e9f	d__Bacteria; p__Actinobacteriota; c__Thermoleophilia; o__Gaiellales; f__Gaiellaceae; g__Gaiella	0.999462827
16S	806da84a4d3359c4137830fbb8a2cf63	d__Bacteria; p__Acidobacteriota; c__Vicinamibacteria; o__Vicinamibacterales; f__uncultured; g__uncultured; s__metagenome	0.79845103
16S	d653d650e0fd1e57749c62b0d27cc33f	d__Bacteria; p__Acidobacteriota; c__Vicinamibacteria; o__Vicinamibacterales; f__uncultured; g__uncultured	0.999761231
16S	c3de088ad9580ba1fe4212963207bb16	d__Bacteria; p__Verrucomicrobiota; c__Verrucomicrobiae; o__Chthoniobacterales; f__Chthoniobacteraceae; g__Chthoniobacter	0.999984663
16S	cb16cd6f32debf7b622fb447c484ab9a	d__Bacteria; p__Myxococcota; c__Myxococcia; o__Myxococcales; f__Anaeromyxobacteraceae; g__Anaeromyxobacter	0.985700177
16S	d554f717d25d5f90590ec252d3c67d0d	d__Bacteria; p__Methylomirabilota; c__Methylomirabilia; o__Rokubacteriales; f__Rokubacteriales; g__Rokubacteriales; s__uncultured_bacterium	0.730714963
16S	e80c1d38713975f023a894256a50f771	d__Bacteria; p__Proteobacteria; c__Gammaproteobacteria; o__Burkholderiales; f__Nitrosomonadaceae; g__Nitrosospira	0.998567391
16S	9ac3bb1d7dedb08a012692a6f536b5af	d__Bacteria; p__Proteobacteria; c__Alphaproteobacteria; o__Sphingomonadales; f__Sphingomonadaceae; g__Sphingomonas	0.999999211
16S	f94bbd2f546025525dda9fd954159784	d__Bacteria; p__Acidobacteriota; c__Vicinamibacteria; o__Vicinamibacterales; f__Vicinamibacteraceae; g__Vicinamibacteraceae	0.999332272
16S	ba962cd70d2a6983652b9a5fea2de9aa	d__Bacteria; p__Acidobacteriota; c__Vicinamibacteria; o__Vicinamibacterales; f__uncultured; g__uncultured; s__uncultured_bacterium	0.712013283
16S	f2092c77ff7a882f6cf66ad5841cc16c	d__Bacteria; p__Proteobacteria; c__Gammaproteobacteria; o__Burkholderiales; f__Nitrosomonadaceae; g__MND1	0.999992961
16S	9a8d7954c65f722fcd7364aec19efc85	d__Bacteria; p__Planctomycetota; c__OM190; o__OM190; f__OM190; g__OM190	0.999999821
16S	4199c61e533247239073d1c39fd65d1b	d__Bacteria; p__Actinobacteriota; c__Acidimicrobiia; o__Microtrichales; f__uncultured; g__uncultured; s__wastewater_metagenome	0.880638204
16S	d2a895ec8e390487fc5f749f6a54ad0b	d__Bacteria; p__Chloroflexi; c__TK10; o__TK10; f__TK10; g__TK10	1
16S	d608d0258555af9be8757ad89f0091f5	d__Bacteria; p__Myxococcota; c__Myxococcia; o__Myxococcales; f__Myxococcaceae	0.999999938
16S	0a403db41b0def2fadaeb309717f3ef7	d__Bacteria; p__Gemmatimonadota; c__Gemmatimonadetes; o__Gemmatimonadales; f__Gemmatimonadaceae; g__uncultured	0.999999942
16S	663504ebf1531484ed5d48e75f09124c	d__Bacteria; p__Planctomycetota; c__Planctomycetes; o__Gemmatales; f__Gemmataceae; g__uncultured; s__metagenome	0.729957885
16S	133e9832ff322e0f345faa806af85fc7	d__Bacteria; p__Proteobacteria; c__Gammaproteobacteria; o__Oceanospirillales; f__Halomonadaceae; g__Halomonas	0.999999999
16S	30891f4f2fa6d31c29b1c2d29eb2951f	d__Bacteria; p__Myxococcota; c__Polyangia; o__Polyangiales; f__BIrii41; g__BIrii41; s__uncultured_proteobacterium	0.95247013
16S	29d15c7d3cff5b1ef8580ca0f9e273e7	d__Bacteria; p__Actinobacteriota; c__Acidimicrobiia; o__Microtrichales; f__uncultured; g__uncultured; s__metagenome	0.961113597
16S	854080deaa8d5312c3c9640817c8e55d	d__Bacteria; p__Actinobacteriota; c__Thermoleophilia; o__Solirubrobacterales; f__67-14; g__67-14	0.982257525
16S	00cde8a0da5fd7b445bda2485c6f6a4a	d__Bacteria; p__Planctomycetota; c__Planctomycetes; o__Gemmatales; f__Gemmataceae; g__Gemmata; s__uncultured_planctomycete	0.870362971
16S	d68f525366c1dfdc0984a90b89867e95	d__Bacteria; p__Actinobacteriota; c__Actinobacteria; o__Frankiales; f__Sporichthyaceae; g__Longivirga; s__uncultured_bacterium	0.815449489
16S	b930787481865de7ce4a608ceddf1c05	d__Bacteria; p__Proteobacteria; c__Alphaproteobacteria; o__Dongiales; f__Dongiaceae; g__Dongia; s__metagenome	0.881165608
16S	f5ca1b35d18ea8805484da0661b22b8d	d__Bacteria; p__Bdellovibrionota; c__Oligoflexia; o__0319-6G20; f__0319-6G20; g__0319-6G20	0.997025852
16S	439320b58b4824add9bc9f7189aaaee0	d__Bacteria; p__Actinobacteriota; c__Actinobacteria; o__Micromonosporales; f__Micromonosporaceae; g__Actinoplanes	0.741778408
16S	435aaf8e1d0fdf9a4b8464e49070c105	d__Bacteria; p__Planctomycetota; c__Planctomycetes; o__Gemmatales; f__Gemmataceae; g__uncultured	0.999738737
16S	9cd91162eab8e5c39814e3f70c0456d9	d__Bacteria; p__Actinobacteriota; c__Acidimicrobiia; o__Microtrichales; f__Microtrichaceae; g__uncultured; s__uncultured_bacterium	0.918115061
16S	2d51eee954d47bb2f71665bd2691bb94	d__Bacteria; p__Verrucomicrobiota; c__Verrucomicrobiae; o__Chthoniobacterales; f__Chthoniobacteraceae; g__Candidatus_Udaeobacter	0.999999442
16S	04bb082862236e0bc468ef57ad580034	d__Bacteria; p__Verrucomicrobiota; c__Verrucomicrobiae; o__Chthoniobacterales; f__Chthoniobacteraceae; g__Candidatus_Udaeobacter	0.999980054
16S	89a945c23a10ff9ebedabdcf24bd22ab	d__Bacteria; p__Myxococcota; c__Polyangia; o__Polyangiales; f__Polyangiaceae	0.956096937
16S	cff91f92ebadff0ecf455925e3e91b54	d__Bacteria; p__Proteobacteria; c__Gammaproteobacteria; o__Burkholderiales; f__Comamonadaceae	0.999984166
16S	ceec2a9f38b8737a9f1fdc6b7dac8158	d__Bacteria; p__Planctomycetota; c__Planctomycetes; o__Planctomycetales; f__uncultured; g__uncultured; s__metagenome	0.999875366
16S	a87b7e02daaa828c6dc11fbcba68b61c	d__Bacteria; p__Actinobacteriota; c__Actinobacteria; o__Micromonosporales; f__Micromonosporaceae; g__Virgisporangium; s__uncultured_bacterium	0.704539493
16S	6c4c4f1faa9e6a48f87bdbdba6192e69	d__Bacteria; p__Verrucomicrobiota; c__Verrucomicrobiae; o__Pedosphaerales; f__Pedosphaeraceae; g__Pedosphaeraceae	0.836564316
16S	3989c54a131e20a70bb8ed66d1fff55c	d__Bacteria; p__Myxococcota; c__Polyangia; o__Polyangiales; f__Sandaracinaceae; g__uncultured; s__metagenome	0.9973066
16S	a3183a9d69b5c51644daf842bba84153	d__Bacteria; p__Bdellovibrionota; c__Oligoflexia; o__0319-6G20; f__0319-6G20; g__0319-6G20; s__uncultured_bacterium	0.887894832
16S	889f1bc31887efea2354ba099342a203	d__Bacteria; p__Actinobacteriota; c__Actinobacteria; o__Streptomycetales; f__Streptomycetaceae; g__Streptomyces	0.999946395
16S	2c21592f097d245bd353899b16ee9696	d__Bacteria; p__Actinobacteriota; c__Thermoleophilia; o__Solirubrobacterales; f__Solirubrobacteraceae; g__Conexibacter; s__uncultured_bacterium	0.857694757
16S	9571d1c69163fb12aeaa4c78e729672a	d__Bacteria; p__Myxococcota; c__Polyangia; o__Polyangiales; f__BIrii41; g__BIrii41	0.999999919
16S	d2298e1736df0fab900f93f449447c78	d__Bacteria; p__Myxococcota; c__Polyangia; o__Polyangiales; f__Sandaracinaceae; g__Sandaracinus; s__metagenome	0.751536793
16S	09de3dde6c465b74bcb8e6f8a478e4e0	d__Bacteria; p__Actinobacteriota; c__Actinobacteria; o__Corynebacteriales; f__Nocardiaceae; g__Rhodococcus	0.999999976
16S	8d2d173519ea87b14b962a604338468c	d__Bacteria; p__Acidobacteriota; c__Blastocatellia; o__DS-100; f__DS-100; g__DS-100; s__uncultured_Acidobacteria	0.8693188
16S	c34b056b56371041f2cbe634e0e1efac	d__Bacteria; p__Bacteroidota; c__Bacteroidia; o__Flavobacteriales; f__Weeksellaceae; g__Chryseobacterium	0.995856974
16S	c8ceb1545da3cdb631c6b22da67d8a14	d__Bacteria; p__Acidobacteriota; c__Acidobacteriae; o__Acidobacteriales; f__uncultured; g__uncultured	0.999982781
16S	beffc1e24440d8966317563966aec3d6	d__Bacteria; p__Actinobacteriota; c__Thermoleophilia; o__Solirubrobacterales; f__67-14; g__67-14; s__metagenome	0.990036397
16S	2dd3a1202a24edd16465ca8ec8519913	d__Bacteria; p__Bacteroidota; c__Bacteroidia; o__Sphingobacteriales; f__AKYH767; g__AKYH767; s__uncultured_bacterium	0.9982397
16S	69dc82f398c9aa68a819235b4bf0ffd4	d__Bacteria; p__Bacteroidota; c__Bacteroidia; o__Flavobacteriales; f__Flavobacteriaceae; g__Flavobacterium	0.999951406
16S	9e772df664d25a499ea7f1c7b2a468f5	d__Bacteria; p__Myxococcota; c__Polyangia; o__Polyangiales; f__Polyangiaceae; g__Aetherobacter; s__uncultured_bacterium	0.859834444
16S	88a607b6dfeddc8fb5b89bc2ce51623a	d__Bacteria; p__Bacteroidota; c__Bacteroidia; o__Flavobacteriales; f__Flavobacteriaceae; g__Flavobacterium; s__metagenome	0.700942407
16S	2da39b6a5011919c7a8e3d7e6c8b72c0	d__Bacteria; p__Actinobacteriota; c__Acidimicrobiia; o__Microtrichales; f__Ilumatobacteraceae; g__CL500-29_marine_group; s__metagenome	0.935384562
16S	8ac9e7f20563bf32f008ad20c44dcf9a	d__Bacteria; p__Myxococcota; c__Myxococcia; o__Myxococcales; f__Myxococcaceae; g__P3OB-42; s__metagenome	0.988749408
16S	576ace06c5e448fa8ff21ee8aa7a4955	d__Bacteria; p__Bdellovibrionota; c__Oligoflexia; o__Oligoflexales; f__Oligoflexales; g__Oligoflexus	0.999999999
16S	8826aea32a67d9b061a41f8c68cffc52	d__Bacteria; p__Proteobacteria; c__Alphaproteobacteria; o__Caulobacterales; f__Hyphomonadaceae; g__Hirschia; s__uncultured_bacterium	0.997224421
16S	3f06e9deecc16129a93750a1731f785a	d__Bacteria; p__Acidobacteriota; c__Vicinamibacteria; o__Vicinamibacterales; f__uncultured; g__uncultured; s__uncultured_bacterium	0.70786719
16S	f5b5b463bad02a76b71621f20fadc0ad	d__Bacteria; p__Planctomycetota; c__Pla4_lineage; o__Pla4_lineage; f__Pla4_lineage; g__Pla4_lineage; s__metagenome	1
16S	033b6950d4158ec0cc23fc7484bcb12f	d__Bacteria; p__Verrucomicrobiota; c__Verrucomicrobiae; o__Verrucomicrobiales; f__Verrucomicrobiaceae; g__uncultured; s__uncultured_Verrucomicrobia	0.911780335
16S	2307b247deb4299afdc35b9c195c3301	d__Bacteria; p__Proteobacteria; c__Gammaproteobacteria; o__Cellvibrionales; f__Spongiibacteraceae; g__BD1-7_clade; s__uncultured_bacterium	0.710554741
16S	315cfa49f71651123837bd29a6f5ffc4	d__Bacteria; p__Verrucomicrobiota; c__Verrucomicrobiae; o__Pedosphaerales; f__Pedosphaeraceae; g__SH3-11; s__metagenome	0.999991914
16S	2a2c433c7461620a48c71b1dfe065006	d__Bacteria; p__Bdellovibrionota; c__Oligoflexia; o__0319-6G20; f__0319-6G20; g__0319-6G20	0.999999999
16S	2b71067eaa8c2984ec95a8b02ef2a0a2	d__Bacteria; p__Proteobacteria; c__Alphaproteobacteria; o__Rhizobiales; f__Hyphomicrobiaceae; g__Pedomicrobium	0.946965803
16S	7022e520ba31640d7b788add3ec45f00	d__Bacteria; p__Proteobacteria; c__Alphaproteobacteria; o__Rhizobiales; f__Xanthobacteraceae; g__uncultured	0.8163678
16S	ef2b2a8a0db9a15afac5aa3dff504ca3	d__Bacteria; p__Acidobacteriota; c__Vicinamibacteria; o__Vicinamibacterales; f__uncultured; g__uncultured; s__uncultured_bacterium	0.80007429
16S	dd361ff8e55a94f564c69d4c902931ba	d__Bacteria; p__Bacteroidota; c__Bacteroidia; o__Flavobacteriales; f__Flavobacteriaceae; g__Flavobacterium	0.999999966
16S	753997d6c3e304ef139bdedd28ff7e72	d__Bacteria; p__Myxococcota; c__Myxococcia; o__Myxococcales; f__Anaeromyxobacteraceae; g__Anaeromyxobacter	0.999998373
16S	dc4ffc386cf2dcd2d61d80a258a696f9	d__Bacteria; p__Proteobacteria; c__Gammaproteobacteria; o__Burkholderiales; f__Comamonadaceae; g__uncultured	0.782325119
16S	bbf87a8a98b8775d95407eda7608834d	d__Bacteria; p__Actinobacteriota; c__Actinobacteria; o__Micromonosporales; f__Micromonosporaceae	0.999675976
16S	04f9f05f2e0abcfc0c74e1bc1c42809b	d__Bacteria; p__Gemmatimonadota; c__Gemmatimonadetes; o__Gemmatimonadales; f__Gemmatimonadaceae; g__Gemmatimonas; s__uncultured_Gemmatimonadetes	0.99075011
16S	1ce19a6e412c8f6219ac88f6bae99fa7	d__Bacteria	1
16S	e8b842bca34212429a49f5ae971c54d0	d__Bacteria; p__Fibrobacterota; c__Fibrobacteria; o__Fibrobacterales; f__Fibrobacteraceae; g__uncultured; s__bacterium_enrichment	0.999999961
16S	205e9006842d47d1a2d1caf6a96e0c88	d__Bacteria; p__Proteobacteria; c__Alphaproteobacteria; o__Rhizobiales; f__Beijerinckiaceae; g__Microvirga	0.999979941
16S	f459a7d4c954983d776ef0cb27513a51	d__Bacteria; p__Chloroflexi; c__TK10; o__TK10; f__TK10; g__TK10	1
16S	a9c85a689eeb68937f0907f6f7876dd2	d__Bacteria; p__Acidobacteriota; c__Vicinamibacteria; o__Vicinamibacterales; f__uncultured; g__uncultured; s__uncultured_Acidobacteriales	0.965209095
16S	7b988d11af5ca39160ac0435d81efddb	d__Bacteria; p__Myxococcota; c__Myxococcia; o__Myxococcales; f__Myxococcaceae; g__uncultured; s__uncultured_bacterium	0.800430702
16S	05418f63a8619208640193faf80b7356	d__Bacteria; p__Desulfobacterota; c__uncultured; o__uncultured; f__uncultured; g__uncultured	0.992118623
16S	776198efed97c7fc67d86f86d5f60ccd	d__Bacteria; p__Actinobacteriota; c__Thermoleophilia; o__Solirubrobacterales; f__67-14; g__67-14; s__uncultured_Conexibacteraceae	0.719548072
16S	189dc17dd63ea1e7677e67fd076d811a	d__Bacteria; p__Chloroflexi; c__Chloroflexia; o__Thermomicrobiales; f__JG30-KF-CM45; g__JG30-KF-CM45; s__uncultured_bacterium	0.993630779
16S	7e0cbeb9bd36aecf0de1e187d34072b6	d__Bacteria; p__Proteobacteria; c__Gammaproteobacteria; o__Diplorickettsiales; f__Diplorickettsiaceae; g__uncultured; s__uncultured_gamma	0.778956592
16S	2c3d14ad3251799edb88795ed7d56713	d__Bacteria; p__Planctomycetota; c__Planctomycetes; o__Gemmatales; f__Gemmataceae; g__uncultured; s__uncultured_bacterium	0.920395439
16S	55166bf2c8ade24a6d4d8c3c8dc501ad	d__Bacteria; p__Actinobacteriota; c__Acidimicrobiia; o__IMCC26256; f__IMCC26256; g__IMCC26256; s__uncultured_Ferrimicrobium	0.993299249
16S	708e50f6b07a7fcee8183886a5f169b1	d__Bacteria; p__Proteobacteria; c__Gammaproteobacteria; o__Xanthomonadales; f__Xanthomonadaceae; g__Vulcaniibacterium; s__uncultured_bacterium	0.995925493
16S	42962f0ed722e3292b391df3894ebc61	d__Bacteria; p__Chloroflexi; c__TK10; o__TK10; f__TK10; g__TK10	1
16S	888a7cc7b9e38b47e5b50ee197d2412e	d__Bacteria; p__Myxococcota; c__Polyangia	0.99999808
16S	c82f7f07f9c8be8517ae2a51378e0414	d__Bacteria; p__Planctomycetota; c__Planctomycetes; o__Pirellulales; f__Pirellulaceae; g__Pirellula; s__uncultured_Pasteuria	0.763102985
16S	b958ba91ca727bc1ce6f84c37935e18e	d__Bacteria; p__Planctomycetota; c__Planctomycetes; o__Isosphaerales; f__Isosphaeraceae; g__uncultured; s__metagenome	0.943292103
16S	e2d555f58b9083279b8181ea2a4e1f6b	d__Bacteria; p__Bdellovibrionota; c__Oligoflexia; o__0319-6G20; f__0319-6G20; g__0319-6G20	1
16S	46741670db903b00bb6bb141c369c3ec	d__Bacteria; p__Chloroflexi; c__Chloroflexia; o__Chloroflexales; f__Roseiflexaceae; g__uncultured; s__uncultured_Chloroflexaceae	0.885791784
16S	c0f775fff77049501c4f8b4f5460097c	d__Bacteria; p__Proteobacteria; c__Gammaproteobacteria; o__Burkholderiales; f__Burkholderiaceae; g__Cupriavidus	0.99999655
16S	b4626f6f1fc371121aa5b25f0105050e	d__Bacteria; p__Proteobacteria; c__Alphaproteobacteria; o__Rhizobiales; f__Kaistiaceae; g__Kaistia; s__uncultured_bacterium	0.867398499
16S	6f1c9fb896bb73f95d518bc42daf37be	d__Bacteria; p__Chloroflexi; c__Anaerolineae; o__SBR1031; f__A4b; g__A4b; s__wastewater_metagenome	0.995991359
16S	98852a5e450a49f665f8466da60a9f30	d__Bacteria; p__Planctomycetota; c__Planctomycetes; o__Pirellulales; f__Pirellulaceae; g__uncultured	0.995394636
16S	c60262a210173d6a6605e298797827d3	d__Bacteria; p__Planctomycetota; c__Planctomycetes; o__Gemmatales; f__Gemmataceae; g__uncultured	0.999999731
16S	73e44c9e7b34f7999428ca24f9b608af	d__Bacteria; p__Actinobacteriota; c__Actinobacteria; o__Micromonosporales; f__Micromonosporaceae; g__Micromonospora	0.945319629
16S	38b8a3434031650bf1bda7ea819b838d	d__Bacteria; p__Planctomycetota; c__Planctomycetes; o__Gemmatales; f__Gemmataceae; g__uncultured; s__planctomycete_WY69	0.793547609
16S	fab4ead06261a3372003e41c90e8a028	d__Bacteria; p__Acidobacteriota; c__Blastocatellia; o__Blastocatellales; f__Blastocatellaceae	0.999996063
16S	e07cab74ad970188b1f14b26c919d64c	d__Bacteria; p__Bacteroidota; c__Bacteroidia; o__Sphingobacteriales; f__env.OPS_17; g__env.OPS_17; s__uncultured_Bacteroidetes	0.875447848
16S	5200641b39a56973a57cfe02b7f0244c	d__Bacteria; p__Actinobacteriota; c__Actinobacteria; o__Propionibacteriales; f__Propionibacteriaceae; g__uncultured; s__metagenome	0.999922587
16S	91f49f3ab804d0d6a2ad051ea7cde956	d__Bacteria; p__Planctomycetota; c__Planctomycetes; o__Pirellulales; f__Pirellulaceae; g__Pirellula; s__uncultured_Pasteuria	0.947731748
16S	c65d68d87cb7defc047872e8893beb68	d__Bacteria; p__Bdellovibrionota; c__Oligoflexia; o__Oligoflexales; f__Oligoflexales; g__Oligoflexus; s__uncultured_delta	0.730737208
16S	bcc804ad1c95335596932486130c5e6d	d__Bacteria; p__Nitrospirota; c__Nitrospiria; o__Nitrospirales; f__Nitrospiraceae; g__Nitrospira; s__uncultured_Green	0.842888257
16S	0d89b0d6dc630ee46e94e279bab382d1	d__Bacteria; p__Proteobacteria; c__Gammaproteobacteria; o__Burkholderiales; f__Nitrosomonadaceae; g__MND1; s__uncultured_Rhodocyclaceae	0.923413558
16S	b263bf81e095c0b19421448049117562	d__Bacteria; p__Gemmatimonadota; c__Gemmatimonadetes; o__Gemmatimonadales; f__Gemmatimonadaceae; g__uncultured; s__metagenome	0.999961695
16S	335731d8a877702ba96b6c0e36206ed4	d__Bacteria; p__SAR324_clade(Marine_group_B); c__SAR324_clade(Marine_group_B); o__SAR324_clade(Marine_group_B); f__SAR324_clade(Marine_group_B); g__SAR324_clade(Marine_group_B); s__uncultured_delta	0.737800736
16S	6171d1abb4850d029f5541c5450d3775	d__Bacteria; p__Acidobacteriota; c__Vicinamibacteria; o__Vicinamibacterales; f__uncultured; g__uncultured	0.999999996
16S	65378d6ae212a29cec4ad66af64ffc93	d__Bacteria; p__Actinobacteriota; c__Acidimicrobiia; o__Microtrichales; f__Ilumatobacteraceae; g__CL500-29_marine_group; s__metagenome	0.731207771
16S	97161e6b36b237bf648e81f270ba3f0a	d__Archaea; p__Crenarchaeota; c__Nitrososphaeria; o__Nitrososphaerales; f__Nitrososphaeraceae; g__Nitrososphaeraceae	0.999983299
16S	32dd60b013160e742b295c60b010be0f	d__Bacteria; p__Chloroflexi; c__KD4-96; o__KD4-96; f__KD4-96; g__KD4-96	1
16S	0b313b9c3e7bcd7ece14b8979c221292	d__Bacteria; p__Planctomycetota; c__Planctomycetes; o__Isosphaerales; f__Isosphaeraceae; g__uncultured	0.875703466
16S	a42dcc5d43ac3eb4740f20f58fc55eb4	d__Bacteria; p__Myxococcota; c__Polyangia; o__Haliangiales; f__Haliangiaceae; g__Haliangium; s__uncultured_bacterium	0.78863497
16S	0335c738168cc14c54e921bd0fa0ebde	d__Bacteria; p__Myxococcota; c__Polyangia; o__Polyangiales; f__BIrii41; g__BIrii41; s__uncultured_delta	0.981994739
16S	b481945b57548eea754e7d190ec88836	d__Bacteria	0.999999935
16S	be720cdfc6f9b61a4df42bd6b89d424f	d__Bacteria; p__Actinobacteriota; c__Thermoleophilia; o__Gaiellales; f__uncultured; g__uncultured	0.868416797
16S	2e144c12870ffcae0437e9e11290f341	d__Bacteria; p__Verrucomicrobiota; c__Verrucomicrobiae; o__Chthoniobacterales; f__Chthoniobacteraceae; g__Candidatus_Udaeobacter; s__uncultured_bacterium	0.962009475
16S	497a26126c9e726c768bdec79e8c4e9b	d__Bacteria; p__Actinobacteriota; c__Actinobacteria; o__Micrococcales; f__Microbacteriaceae; g__Curtobacterium	0.79401662
16S	23021e6a6379a4d06c906f3d1044b5e3	d__Bacteria; p__Acidobacteriota; c__Thermoanaerobaculia; o__Thermoanaerobaculales; f__Thermoanaerobaculaceae; g__Subgroup_10	0.999999008
16S	430d480477d450614cc88f3853c6ae7f	d__Bacteria; p__Proteobacteria; c__Gammaproteobacteria; o__Pseudomonadales; f__Moraxellaceae; g__Acinetobacter	0.99999913
16S	f15fc39a699139734765b22803e046da	d__Bacteria; p__Myxococcota; c__Polyangia; o__Polyangiales; f__Sandaracinaceae; g__uncultured; s__metagenome	0.861006302
16S	ce9b4901e982d15c3fe3c07d622a2253	d__Bacteria; p__Acidobacteriota; c__Vicinamibacteria; o__Vicinamibacterales; f__uncultured; g__uncultured; s__uncultured_Acidobacteria	0.789538113
16S	135308925565172b275b0fb8164a7b7b	d__Bacteria; p__Myxococcota; c__Polyangia; o__Haliangiales; f__Haliangiaceae; g__Haliangium	0.999991567
16S	6bca0e178ba686c955d8d72c282ce316	d__Bacteria; p__Acidobacteriota; c__Vicinamibacteria; o__Vicinamibacterales; f__uncultured; g__uncultured; s__uncultured_Acidobacteriales	0.922299894
16S	e5a30f77b741d77b952506d34ded3ae1	d__Bacteria; p__Verrucomicrobiota; c__Verrucomicrobiae; o__Pedosphaerales; f__Pedosphaeraceae; g__uncultured; s__uncultured_bacterium	0.978036059
16S	0f3a430046a53c9f71888f77550e4dd3	d__Bacteria; p__Bacteroidota; c__Bacteroidia; o__Flavobacteriales; f__Flavobacteriaceae; g__Flavobacterium	0.999997774
16S	9fa7b37e1974ab2555059f6b3097f3c2	d__Bacteria; p__Gemmatimonadota; c__Gemmatimonadetes; o__Gemmatimonadales; f__Gemmatimonadaceae; g__uncultured; s__metagenome	0.999998938
16S	1cc76b9ba0232f338c2fac2d3f96e562	d__Bacteria; p__Gemmatimonadota; c__Gemmatimonadetes; o__Gemmatimonadales; f__Gemmatimonadaceae; g__Gemmatimonas	0.999935307
16S	537ec853a9af0c6f5b2f331cdac41068	d__Bacteria; p__Proteobacteria; c__Gammaproteobacteria; o__Burkholderiales; f__TRA3-20; g__TRA3-20	0.999837851
16S	84af15bba9221bed266bcb67e323d1ae	d__Bacteria; p__Planctomycetota; c__Planctomycetes; o__Gemmatales; f__Gemmataceae; g__uncultured; s__uncultured_bacterium	0.815652592
16S	e80252db99d4e13033504a662d0fa5ee	d__Bacteria; p__Acidobacteriota; c__Vicinamibacteria; o__Vicinamibacterales; f__Vicinamibacteraceae; g__Vicinamibacter	0.999215364
16S	b3fe77bd4d27e30779be9b5fbdcd84bd	d__Bacteria; p__Actinobacteriota; c__Actinobacteria; o__Micromonosporales; f__Micromonosporaceae; g__Actinoplanes	0.833841142
16S	14e7350b6caee326dde4979d360f9ccc	d__Bacteria; p__Actinobacteriota; c__Thermoleophilia; o__uncultured; f__uncultured; g__uncultured; s__uncultured_bacterium	0.999999872
16S	414b41f847c666231a3cf45dd194b6b9	d__Bacteria; p__Acidobacteriota; c__Vicinamibacteria; o__Vicinamibacterales; f__uncultured; g__uncultured; s__uncultured_Acidobacteria	0.806378376
16S	51dce6cc77834614cec60bbe6a63a746	d__Bacteria; p__Myxococcota; c__bacteriap25; o__bacteriap25; f__bacteriap25; g__bacteriap25; s__uncultured_soil	0.910684293
16S	ee2836a5f2414df33282c36dc807d33c	d__Bacteria; p__Proteobacteria; c__Alphaproteobacteria; o__Sphingomonadales; f__Sphingomonadaceae; g__Ellin6055	0.927545781
16S	38679510bdfe45ae67f4e8f68ef3ae39	d__Bacteria; p__Verrucomicrobiota; c__Verrucomicrobiae; o__Pedosphaerales; f__Pedosphaeraceae; g__Pedosphaeraceae	0.969232799
16S	41727a7ca608db47264b91cb874dd7a3	d__Bacteria; p__Acidobacteriota; c__Vicinamibacteria; o__Vicinamibacterales; f__uncultured; g__uncultured; s__uncultured_Acidobacteriales	0.914426173
16S	68e646344c898152b98df4c22e51cda7	d__Bacteria; p__Proteobacteria; c__Alphaproteobacteria; o__Caulobacterales; f__Caulobacteraceae	0.999999987
16S	19ca2f35c019818175c48c6dc0af80ff	d__Bacteria; p__Desulfobacterota; c__uncultured; o__uncultured; f__uncultured; g__uncultured	0.994023343
16S	c432db46d8c525259d78fe133a13106f	d__Bacteria; p__Proteobacteria; c__Alphaproteobacteria; o__Rhizobiales; f__Rhizobiales_Incertae_Sedis; g__Nordella; s__uncultured_bacterium	0.991566104
16S	2d238bf6a102eebf780a83ca802f9afd	d__Bacteria; p__Acidobacteriota; c__Holophagae; o__Subgroup_7; f__Subgroup_7; g__Subgroup_7	0.999993253
16S	2173ff99b55e25f3178d3943d534facc	d__Bacteria; p__Proteobacteria; c__Alphaproteobacteria; o__Caulobacterales; f__Caulobacteraceae; g__Phenylobacterium; s__metagenome	0.73626708
16S	9ec6c32027e4c9e177a8f06130e4433c	d__Bacteria; p__Proteobacteria; c__Gammaproteobacteria; o__Steroidobacterales; f__Steroidobacteraceae; g__Steroidobacter	0.995810008
16S	ee67a62de720192497c9a69d476ce53d	d__Bacteria; p__Planctomycetota; c__Planctomycetes; o__Gemmatales; f__Gemmataceae; g__uncultured; s__uncultured_bacterium	0.786007213
16S	d3a7d863a929562df33ea146f1fd0fa4	d__Bacteria; p__MBNT15; c__MBNT15; o__MBNT15; f__MBNT15; g__MBNT15; s__uncultured_bacterium	0.707961069
16S	b1a795217b9a3f4814ee5cae27450501	d__Bacteria; p__Acidobacteriota; c__Thermoanaerobaculia; o__Thermoanaerobaculales; f__Thermoanaerobaculaceae; g__Subgroup_10; s__Acidobacteria_bacterium	0.940976267
16S	2a144a940969ac41ce8a2cccb07320c1	d__Bacteria; p__Planctomycetota; c__Planctomycetes; o__Planctomycetales	1
16S	9acd0f145d7a5eb8219e684e34c7b698	d__Bacteria; p__Proteobacteria; c__Alphaproteobacteria; o__Acetobacterales; f__Acetobacteraceae; g__Roseomonas; s__uncultured_bacterium	0.714250164
16S	6c8303395e30d6c180cbb7e39a563296	d__Bacteria; p__Proteobacteria; c__Gammaproteobacteria; o__Salinisphaerales; f__Solimonadaceae; g__Polycyclovorans	1
16S	17e46b9102726f578df73434a95ee6c5	d__Bacteria; p__Planctomycetota; c__Pla4_lineage; o__Pla4_lineage; f__Pla4_lineage; g__Pla4_lineage; s__metagenome	1
16S	4c973f30dab825c237a6f2e94f7c1366	d__Bacteria; p__Actinobacteriota; c__Actinobacteria; o__Micromonosporales; f__Micromonosporaceae	0.999973169
16S	d40738daebdd9fca6bc1bc74a30f16ae	d__Bacteria; p__Myxococcota; c__Polyangia; o__Haliangiales; f__Haliangiaceae; g__Haliangium; s__uncultured_bacterium	0.777169185
16S	d96b21aec06ca21286927528e66f4860	d__Bacteria; p__Actinobacteriota; c__MB-A2-108; o__MB-A2-108; f__MB-A2-108; g__MB-A2-108; s__uncultured_actinobacterium	0.996944841
16S	7ca77fe56ff6e4562d9a262f67f89ef1	d__Bacteria; p__MBNT15; c__MBNT15; o__MBNT15; f__MBNT15; g__MBNT15	0.878748941
16S	daf5935d05d65dfa14d1bf11ec98668d	d__Bacteria; p__Actinobacteriota; c__Thermoleophilia; o__Solirubrobacterales; f__Solirubrobacteraceae; g__Solirubrobacter	0.9999688
16S	fa114591ef7c62a2b0587e4222c183e6	d__Bacteria; p__Actinobacteriota; c__Thermoleophilia; o__Solirubrobacterales; f__Solirubrobacteraceae; g__Conexibacter; s__metagenome	0.996665381
16S	b7e52dc586a4919478045c0c322e4c45	d__Bacteria; p__Desulfobacterota; c__uncultured; o__uncultured; f__uncultured; g__uncultured; s__uncultured_bacterium	0.726497234
16S	2ba22f689ab964a02d211f85b8610271	d__Bacteria; p__Myxococcota; c__Polyangia; o__Polyangiales; f__Sandaracinaceae; g__uncultured; s__uncultured_bacterium	0.96499344
16S	fc53f4c6401c6a2fb8190bdb3bb60648	d__Bacteria; p__Proteobacteria; c__Gammaproteobacteria; o__Xanthomonadales; f__Xanthomonadaceae; g__Arenimonas	0.999712269
16S	06aa8e4e4563cf4540309b2b5ec49a5c	d__Bacteria; p__Actinobacteriota; c__Actinobacteria; o__Pseudonocardiales; f__Pseudonocardiaceae; g__Pseudonocardia	0.99974423
16S	eedabb1e3c0eb1752514ea93dd6b473c	d__Bacteria; p__Chloroflexi; c__JG30-KF-CM66; o__JG30-KF-CM66; f__JG30-KF-CM66; g__JG30-KF-CM66; s__uncultured_bacterium	0.847946966
16S	60cb5363f520d007437ef4ed940bad82	d__Bacteria; p__Armatimonadota; c__Fimbriimonadia; o__Fimbriimonadales; f__Fimbriimonadaceae; g__Fimbriimonadaceae	0.999750032
16S	34d8a2c4e45d1b0bdef5de909e62fed9	d__Bacteria; p__Actinobacteriota; c__Actinobacteria; o__Frankiales; f__Sporichthyaceae; g__uncultured; s__uncultured_bacterium	0.993329745
16S	0a29b5cff848518d51d87dca27c94d4d	d__Bacteria; p__Bacteroidota; c__Bacteroidia; o__Chitinophagales; f__Chitinophagaceae; g__Ferruginibacter	0.999468812
16S	78f2d42879b34de14b5656ea4f37e27e	d__Bacteria; p__Proteobacteria; c__Alphaproteobacteria; o__Rhizobiales; f__Rhizobiales_Incertae_Sedis; g__Nordella	0.996909535
16S	e35e160d3a00029666805f1782bf78ef	d__Bacteria; p__Acidobacteriota; c__Vicinamibacteria; o__Subgroup_17; f__Subgroup_17; g__Subgroup_17	0.999999999
16S	ab0a22dc2e557d8dfbe4da7e7ad05bde	d__Bacteria; p__Myxococcota; c__Polyangia; o__Polyangiales; f__BIrii41; g__BIrii41	0.999999504
16S	495181f422deff36bb0a23b5705f8e26	d__Bacteria; p__Planctomycetota; c__Planctomycetes; o__Gemmatales; f__Gemmataceae; g__uncultured	0.999943715
16S	177cdbe92e697682031b05654f915376	d__Bacteria; p__Myxococcota; c__Polyangia; o__Polyangiales; f__BIrii41; g__BIrii41; s__uncultured_bacterium	0.839045567
16S	acfdd73b5a3a76c65a4177398aedfaf0	d__Bacteria; p__Proteobacteria; c__Gammaproteobacteria; o__Burkholderiales; f__SC-I-84; g__SC-I-84	0.999997919
16S	c34b39d92e12b9be51da54f1640b011b	d__Bacteria; p__Proteobacteria; c__Gammaproteobacteria; o__Steroidobacterales; f__Steroidobacteraceae; g__uncultured; s__uncultured_gamma	0.920261622
16S	784833580054b0b8670ff0d1642746ee	d__Bacteria; p__Proteobacteria; c__Gammaproteobacteria; o__Legionellales; f__Legionellaceae; g__Legionella	0.999999794
16S	a609f4962f69a1032066c3e150e0c93d	d__Bacteria; p__Bacteroidota; c__Bacteroidia; o__Sphingobacteriales; f__Sphingobacteriaceae; g__Solitalea; s__Solitalea_koreensis	0.997791473
16S	fbc636ba1b43db3b164a3ced2a4289c2	d__Bacteria; p__Proteobacteria; c__Gammaproteobacteria; o__Diplorickettsiales; f__Diplorickettsiaceae; g__Aquicella	1
16S	a0f859bad252ba1795b76db842b4573c	d__Bacteria; p__Planctomycetota; c__Planctomycetes; o__Isosphaerales; f__Isosphaeraceae; g__uncultured; s__uncultured_bacterium	0.767891596
16S	5d10f5426c4398e2bd9f29b15060b1bb	d__Bacteria; p__Proteobacteria; c__Gammaproteobacteria; o__Diplorickettsiales; f__Diplorickettsiaceae; g__Aquicella; s__uncultured_bacterium	0.887844358
16S	f0522e0b419d3259f37a04a39ba7f353	d__Bacteria; p__Verrucomicrobiota; c__Verrucomicrobiae; o__Chthoniobacterales; f__Chthoniobacteraceae; g__Chthoniobacter; s__uncultured_Verrucomicrobia	0.841432354
16S	3bfdfe844077f71f1c3dc15f660a9fa0	d__Bacteria; p__Actinobacteriota; c__Actinobacteria; o__Streptosporangiales; f__Thermomonosporaceae; g__Actinomadura	0.976817122
16S	3fc4eb1e0f6177af9043afcd0c48de24	d__Bacteria; p__Bacteroidota; c__Bacteroidia; o__Flavobacteriales; f__Flavobacteriaceae; g__Flavobacterium	0.999997611
16S	43ce7041b60ae9125ed569911e3c4605	d__Bacteria; p__Actinobacteriota; c__Acidimicrobiia; o__Microtrichales; f__uncultured; g__uncultured	0.991764342
16S	6ef30ad70950c7994898405da4aa1f2a	d__Bacteria; p__Actinobacteriota; c__Actinobacteria; o__Propionibacteriales; f__Nocardioidaceae; g__Aeromicrobium	0.994168628
16S	bdae544e65decfac26eb2439de186a94	d__Bacteria; p__Myxococcota; c__Polyangia; o__Polyangiales; f__Polyangiaceae; g__Pajaroellobacter; s__Sorangiineae_bacterium	0.911708711
16S	6adc872145f2034b2b92891488c650c4	d__Bacteria; p__Proteobacteria; c__Gammaproteobacteria; o__Burkholderiales; f__Nitrosomonadaceae; g__MND1; s__metagenome	0.98157417
16S	79c9235ff041fe76f6dc89a18c5a222a	d__Bacteria; p__Bacteroidota; c__Bacteroidia; o__Chitinophagales; f__Chitinophagaceae; g__Ferruginibacter; s__uncultured_soil	0.81097534
16S	a523f6dfc7ef853fd67ab2bd013bc957	d__Bacteria; p__Armatimonadota; c__uncultured; o__uncultured; f__uncultured; g__uncultured; s__uncultured_bacterium	0.980672005
16S	1253c7a4636562f33ebc360882fa65da	d__Bacteria; p__Bacteroidota; c__Bacteroidia; o__Chitinophagales; f__Chitinophagaceae; g__Chitinophaga	0.999931637
16S	9ff91974a21a30a1d0cf32c949bfaa31	d__Bacteria; p__Verrucomicrobiota; c__Verrucomicrobiae; o__Chthoniobacterales; f__Chthoniobacteraceae; g__Chthoniobacter	0.99999999
16S	6c7b99ebc3a41a2d88616041e99f70db	d__Bacteria; p__Actinobacteriota; c__Thermoleophilia; o__uncultured; f__uncultured; g__uncultured; s__uncultured_bacterium	0.999999989
16S	0c1fd0329ce70540f84932b29eb0cad4	d__Bacteria; p__Proteobacteria; c__Gammaproteobacteria; o__Legionellales; f__Legionellaceae; g__Legionella	0.999985985
16S	eec9ee649c45bac516b7bc8889f401c3	d__Bacteria; p__Bacteroidota; c__Bacteroidia; o__Chitinophagales; f__Chitinophagaceae; g__Aurantisolimonas; s__metagenome	0.894989846
16S	1d2a33b40acf001bb98667cf41fbd74e	d__Bacteria; p__Actinobacteriota; c__Acidimicrobiia; o__IMCC26256; f__IMCC26256; g__IMCC26256	0.999999629
16S	ba6bafa175f497848882af701a35c65b	d__Bacteria; p__Myxococcota; c__Polyangia; o__Haliangiales; f__Haliangiaceae; g__Haliangium	0.998980445
16S	d734d560af13d173d6537900a4edfd76	d__Bacteria; p__Proteobacteria; c__Gammaproteobacteria; o__Diplorickettsiales; f__Diplorickettsiaceae; g__Aquicella; s__uncultured_bacterium	0.835211299
16S	661e0f2ca60b05b3a0b53eda4950905b	d__Bacteria; p__Latescibacterota; c__Latescibacterota; o__Latescibacterota; f__Latescibacterota; g__Latescibacterota; s__uncultured_bacterium	0.999742503
16S	afaab28f537a72577d22fb00949df1f6	d__Bacteria; p__Proteobacteria; c__Gammaproteobacteria; o__Burkholderiales; f__Comamonadaceae; g__Polaromonas	0.937679164
16S	e929f5660c13eaf76161aeeffbfca7da	d__Bacteria; p__Acidobacteriota; c__Subgroup_25; o__Subgroup_25; f__Subgroup_25; g__Subgroup_25; s__uncultured_soil	0.999966763
16S	2d674c6a771b24e43d3aba70d1813cf6	d__Bacteria; p__Myxococcota; c__Polyangia; o__Polyangiales; f__BIrii41; g__BIrii41; s__uncultured_bacterium	0.933197097
16S	1cc27da41c9defc8a6c0c8cd9c2aa8f3	d__Bacteria; p__Planctomycetota; c__Planctomycetes; o__Planctomycetales; f__Schlesneriaceae; g__Schlesneria; s__uncultured_planctomycete	0.727223244
16S	165e54bdf962f402f9bfcaed0c007b5a	d__Bacteria; p__Proteobacteria; c__Alphaproteobacteria	0.999999677
16S	ba576f4d657efe1199976c1a21c0fd36	d__Bacteria; p__Actinobacteriota; c__Actinobacteria; o__Kineosporiales; f__Kineosporiaceae	0.992671181
16S	e3364e7b63d59d7e36534135a63afe80	d__Bacteria; p__Proteobacteria; c__Gammaproteobacteria; o__Steroidobacterales; f__Steroidobacteraceae; g__uncultured; s__metagenome	0.99413928
16S	2e7d2f0316e2a947f6c627919223ff08	d__Bacteria; p__Planctomycetota; c__Planctomycetes; o__Pirellulales; f__Pirellulaceae; g__Pir4_lineage; s__uncultured_bacterium	0.978796635
16S	7bed2b5daaeaaded448f21ceb744a73b	d__Bacteria; p__Proteobacteria; c__Alphaproteobacteria; o__Tistrellales; f__Geminicoccaceae; g__Candidatus_Alysiosphaera	0.999996299
16S	d059429eb8f2605b0c848326eb6d24af	d__Bacteria; p__Verrucomicrobiota; c__Verrucomicrobiae; o__Verrucomicrobiales; f__Rubritaleaceae; g__Luteolibacter; s__uncultured_bacterium	0.876405169
16S	4240cbdefb886ef8e0b16e50862861b4	d__Bacteria; p__Chloroflexi; c__TK10; o__TK10; f__TK10; g__TK10; s__metagenome	0.952668642
16S	3512ab030e8a7a6620a0c6848f9fced5	d__Bacteria; p__Planctomycetota; c__Planctomycetes; o__Gemmatales; f__Gemmataceae; g__uncultured; s__uncultured_bacterium	0.871087668
16S	512363e25502450663c97faf494bbef8	d__Bacteria; p__Actinobacteriota; c__Actinobacteria; o__Micromonosporales; f__Micromonosporaceae	0.999991646
16S	66abdfe8d4d6c9596de2928984653ea5	d__Bacteria; p__Verrucomicrobiota; c__Verrucomicrobiae; o__Pedosphaerales; f__Pedosphaeraceae	1
16S	08f4cdd4d7356e153a2f882201faef8b	d__Bacteria; p__Acidobacteriota; c__Subgroup_22; o__Subgroup_22; f__Subgroup_22; g__Subgroup_22; s__uncultured_Acidobacteria	0.899680752
16S	ce0932e3265dfbbdb1378bb64b6cc5b2	d__Bacteria; p__Proteobacteria; c__Gammaproteobacteria; o__Burkholderiales; f__Comamonadaceae	0.999997085
16S	eff0e1ae94b7b740a6870b6f62b9d378	d__Bacteria; p__Actinobacteriota; c__Acidimicrobiia; o__IMCC26256; f__IMCC26256; g__IMCC26256	0.999991335
16S	b959a4bfae7f0fcaedbec6ba64c9bcdb	d__Bacteria; p__Acidobacteriota; c__Subgroup_25; o__Subgroup_25; f__Subgroup_25; g__Subgroup_25; s__uncultured_bacterium	0.941590064
16S	9f1a16c885f1e099e0ef492b8c07f758	d__Bacteria; p__Proteobacteria; c__Gammaproteobacteria; o__Xanthomonadales; f__Xanthomonadaceae; g__Lysobacter; s__uncultured_Xanthomonadaceae	0.728761457
16S	5d68bdea7c83d04d1cee3f1b4a74690a	d__Bacteria; p__Proteobacteria; c__Alphaproteobacteria; o__Acetobacterales; f__Acetobacteraceae; g__Roseomonas	0.998250854
16S	1e719e830824495d0ed48bef7d84c4a8	d__Bacteria; p__Proteobacteria; c__Gammaproteobacteria; o__Gammaproteobacteria_Incertae_Sedis; f__Unknown_Family; g__Unknown_Family	0.999999941
16S	85305eb18fc8adc65fcdcc2d243e9016	d__Bacteria; p__Proteobacteria; c__Gammaproteobacteria; o__Burkholderiales; f__Comamonadaceae	0.999998764
16S	a2bee44bbef7016d61ea7b67edbcbeee	d__Bacteria; p__Verrucomicrobiota; c__Verrucomicrobiae; o__Chthoniobacterales; f__Xiphinematobacteraceae; g__Candidatus_Xiphinematobacter; s__uncultured_bacterium	0.806372252
16S	d823ed19654f78ebefe938a223f132bc	d__Bacteria; p__Bacteroidota; c__Bacteroidia; o__Cytophagales; f__Microscillaceae; g__uncultured	0.998724616
16S	ff21d64419f311e99f02e7793e17dcff	d__Bacteria; p__Acidobacteriota; c__Acidobacteriae; o__Bryobacterales; f__Bryobacteraceae; g__Bryobacter	0.989828385
16S	e2b0831c93cd905b25d04a6eb8490b18	d__Bacteria; p__Gemmatimonadota; c__Gemmatimonadetes; o__Gemmatimonadales; f__Gemmatimonadaceae; g__uncultured; s__uncultured_Gemmatimonadales	0.783442243
16S	eb9fa8e001dabcbc9711f7fba9e75097	d__Bacteria; p__Planctomycetota; c__Planctomycetes; o__Gemmatales; f__Gemmataceae; g__uncultured; s__uncultured_bacterium	0.778204383
16S	c6480eff26e26f9e6c9c74bfa6dcdd58	d__Bacteria; p__Planctomycetota; c__Planctomycetes; o__Gemmatales; f__Gemmataceae; g__Gemmata	0.999993735
16S	99b45d835ebb17d61efa99fbea02ad39	d__Archaea; p__Crenarchaeota; c__Nitrososphaeria; o__Nitrososphaerales; f__Nitrososphaeraceae; g__Nitrososphaeraceae; s__unidentified_archaeon	0.838768363
16S	ab19cf2c2a15e399342547e2852c525e	d__Bacteria; p__Proteobacteria; c__Alphaproteobacteria; o__Rhodobacterales; f__Rhodobacteraceae; g__Amaricoccus; s__uncultured_bacterium	0.782730444
16S	bf6455c58c0738f60787f0fefd153ce7	d__Bacteria; p__Myxococcota	0.749655497
16S	ce93f9767399373381ee377e3658ef6f	d__Bacteria; p__Gemmatimonadota; c__BD2-11_terrestrial_group; o__BD2-11_terrestrial_group; f__BD2-11_terrestrial_group; g__BD2-11_terrestrial_group; s__metagenome	0.999731831
16S	de31bb03f3d7398695aa04e993a77e12	d__Bacteria; p__Acidobacteriota; c__Vicinamibacteria; o__Vicinamibacterales; f__Vicinamibacteraceae; g__Vicinamibacteraceae	0.999998808
16S	bc14f92967ee92353ee66f580214cb70	d__Bacteria; p__Acidobacteriota; c__Holophagae; o__Subgroup_7; f__Subgroup_7; g__Subgroup_7	0.999999783
16S	2d25b999d0216fd7b4f95ce5648a17cf	d__Bacteria; p__Myxococcota; c__Polyangia; o__Haliangiales; f__Haliangiaceae; g__Haliangium	0.999999866
16S	113d31b301d63e6764e0ab48616d6166	d__Bacteria; p__Bacteroidota; c__Bacteroidia; o__Sphingobacteriales; f__AKYH767; g__AKYH767; s__metagenome	0.76382828
16S	3514c8258ed66132ca5505a721e30df7	d__Bacteria; p__Myxococcota; c__Myxococcia; o__Myxococcales; f__Vulgatibacteraceae; g__Vulgatibacter; s__uncultured_bacterium	0.964963589
16S	5fc73f646cad01cce0af130ebe5d4e76	d__Bacteria; p__Proteobacteria; c__Alphaproteobacteria; o__Rhizobiales; f__Rhizobiales_Incertae_Sedis; g__Bauldia; s__uncultured_bacterium	0.808912733
16S	31b8280f8c73275661243a68741e4a1f	d__Bacteria; p__Actinobacteriota; c__Thermoleophilia; o__Solirubrobacterales; f__Solirubrobacteraceae; g__Solirubrobacter	0.973465022
16S	d590c23ecc6ae2ebb1cd5619aef7b97b	d__Bacteria; p__Proteobacteria; c__Gammaproteobacteria; o__Burkholderiales; f__Comamonadaceae	0.999999804
16S	44be655bd8e6c9c942cba48ac50a50fa	d__Bacteria; p__Actinobacteriota; c__Actinobacteria; o__Micromonosporales; f__Micromonosporaceae; g__Hamadaea	0.99233208
16S	646d5329ee3f643e85d4aebf5a7feeff	d__Bacteria; p__Myxococcota; c__Polyangia; o__Polyangiales; f__Polyangiaceae; g__Pajaroellobacter; s__metagenome	0.912134084
16S	b601b58c83e229fdae2b49bac4f8b2fb	d__Bacteria; p__Actinobacteriota; c__Thermoleophilia; o__uncultured; f__uncultured; g__uncultured; s__uncultured_bacterium	0.999999995
16S	9c002ac16e0d8660a7c9f836c1aa5e60	d__Bacteria; p__Myxococcota; c__Polyangia; o__Polyangiales; f__Polyangiaceae; g__Polyangium; s__metagenome	0.908830771
16S	7d88cb85b80e0024b54a61e7a6da3bf0	d__Bacteria; p__Firmicutes; c__Bacilli; o__Bacillales; f__Bacillaceae; g__Bacillus	0.898172498
16S	bb8071ca42fc1d82bcfdbbf64d2a7985	d__Bacteria; p__Verrucomicrobiota; c__Verrucomicrobiae; o__Pedosphaerales; f__Pedosphaeraceae; g__Pedosphaera; s__uncultured_bacterium	0.928189247
16S	0f818d63cb7729b2e5afc02d3e334604	d__Bacteria; p__Myxococcota; c__Polyangia; o__Polyangiales; f__Polyangiaceae; g__Pajaroellobacter; s__uncultured_bacterium	0.887911713
16S	2148b10c7679b1c24780a20bad95f546	d__Bacteria; p__Actinobacteriota; c__Acidimicrobiia; o__Microtrichales; f__uncultured; g__uncultured; s__uncultured_bacterium	0.892319777
16S	9b53067e23a3f7417c2354a1e00a7b95	d__Bacteria; p__Proteobacteria; c__Alphaproteobacteria; o__Rhizobiales; f__Xanthobacteraceae; g__Bradyrhizobium	0.715034391
16S	cfbd6589cb7a18e843630ca61c16850a	d__Bacteria; p__Planctomycetota; c__Planctomycetes; o__Pirellulales; f__Pirellulaceae; g__uncultured; s__metagenome	0.747950439
16S	773316d34c4224278f12bf9b13944cf9	d__Bacteria; p__Proteobacteria; c__Gammaproteobacteria; o__Diplorickettsiales; f__Diplorickettsiaceae; g__uncultured; s__uncultured_bacterium	0.937453738
16S	a899a74bd49e9a7cd9164fa94b4f2bb8	d__Bacteria; p__Myxococcota; c__Polyangia; o__Polyangiales; f__BIrii41; g__BIrii41; s__uncultured_bacterium	0.746287512
16S	35cbb315e019e0a8768d4b73862df415	d__Bacteria; p__Actinobacteriota; c__Coriobacteriia; o__Coriobacteriales; f__Coriobacteriaceae; g__Collinsella	0.999999999
16S	3bc9cf3481e746b798d0b24c32035c28	d__Bacteria; p__Acidobacteriota; c__Vicinamibacteria; o__Subgroup_17; f__Subgroup_17; g__Subgroup_17	1
16S	d1be3ab5ef16a1344ff32762ccf6e1f5	d__Bacteria; p__Cyanobacteria; c__Vampirivibrionia; o__Obscuribacterales; f__Obscuribacteraceae; g__Obscuribacteraceae; s__uncultured_bacterium	0.999825845
16S	62d754c38dbc32d256d035f826c5e683	d__Bacteria; p__Chloroflexi; c__Anaerolineae; o__Anaerolineales; f__Anaerolineaceae; g__uncultured; s__uncultured_sludge	0.970676822
16S	aa980be936816779e585eb839cc05879	d__Bacteria; p__Actinobacteriota; c__Actinobacteria; o__Micromonosporales; f__Micromonosporaceae	0.999999177
16S	d725b88353734981da919e5ad0eba821	d__Bacteria; p__Bacteroidota; c__Bacteroidia; o__Sphingobacteriales; f__NS11-12_marine_group; g__NS11-12_marine_group; s__Bacteroidetes_bacterium	0.916466231
16S	0c40ef7810bde33ea12f043c434b124f	d__Bacteria; p__Proteobacteria; c__Alphaproteobacteria; o__Caulobacterales; f__Caulobacteraceae	0.999999686
16S	7849b120ee107f3817f1dfabf1d1d1db	d__Bacteria; p__Myxococcota; c__Myxococcia; o__Myxococcales; f__Myxococcaceae; g__uncultured; s__uncultured_bacterium	0.829365982
16S	d12343883f43f17ae02fe00ef5786945	d__Bacteria; p__Myxococcota; c__Polyangia; o__Polyangiales; f__BIrii41; g__BIrii41; s__metagenome	0.715766045
16S	d62a7b072e041879436d9d25e5abf16d	d__Bacteria; p__Acidobacteriota; c__Acidobacteriae; o__Acidobacteriales; f__uncultured; g__uncultured	0.998370654
16S	ad492ab0e6b875f04f58266dec557076	d__Bacteria; p__Actinobacteriota; c__Actinobacteria; o__Frankiales; f__Geodermatophilaceae; g__Blastococcus; s__Geodermatophilaceae_bacterium	0.760913827
16S	3d008a07a63e01193561eb4f27931678	d__Bacteria; p__Proteobacteria; c__Alphaproteobacteria; o__Rhizobiales; f__Devosiaceae; g__Devosia	0.940362733
16S	cbcc718b54a5d4f76baf4aa2c7ffb097	d__Bacteria; p__Bacteroidota; c__Bacteroidia; o__Chitinophagales; f__Chitinophagaceae; g__Ferruginibacter	0.999571847
16S	b0c602ab40c54ad465fab429348ee6c4	d__Bacteria; p__Verrucomicrobiota; c__Verrucomicrobiae; o__Verrucomicrobiales; f__Verrucomicrobiaceae; g__Roseimicrobium; s__metagenome	0.92381393
16S	8ac475cf14c640233afa5fa244348daf	d__Bacteria; p__Proteobacteria; c__Alphaproteobacteria; o__Rhizobiales; f__Xanthobacteraceae; g__uncultured	0.822687479
16S	b426ea68948973d1bc86b8fc70d78ab7	d__Bacteria; p__Myxococcota; c__Myxococcia; o__Myxococcales; f__Myxococcaceae; g__KD3-10; s__uncultured_bacterium	0.981935052
16S	9b44e7e89f7c795f352f672c1f16f1b0	d__Bacteria; p__Acidobacteriota; c__Vicinamibacteria; o__Vicinamibacterales; f__uncultured; g__uncultured	0.999969305
16S	61f03dd34f2ccc0e757246be4e79c7b9	d__Bacteria; p__Myxococcota; c__Polyangia; o__Haliangiales; f__Haliangiaceae; g__Haliangium; s__metagenome	0.762348753
16S	7c0d182783f569e1a164c947575e483a	d__Bacteria; p__Proteobacteria; c__Alphaproteobacteria; o__Reyranellales; f__Reyranellaceae; g__uncultured; s__uncultured_Rhodospirillales	0.941275119
16S	145e42f90511a48e84b834c7e38f678a	d__Bacteria; p__Proteobacteria; c__Gammaproteobacteria; o__Xanthomonadales; f__Xanthomonadaceae; g__Stenotrophomonas; s__Stenotrophomonas_nitritireducens	0.943127741
16S	410a1a55ad49a0b1059d6edefd74087e	d__Bacteria; p__Proteobacteria; c__Alphaproteobacteria; o__Caulobacterales; f__Caulobacteraceae; g__Brevundimonas	0.999989237
16S	7d4e1d48354291eba23ff87126808aa8	d__Bacteria; p__Bacteroidota; c__Bacteroidia; o__Chitinophagales; f__Chitinophagaceae; g__uncultured	0.71662059
16S	e6c4a7258a21cb1ee250bdb71efc5c98	d__Bacteria; p__Bacteroidota; c__Bacteroidia; o__Sphingobacteriales; f__Sphingobacteriaceae; g__Pedobacter	0.990080722
16S	a8720c960692e7f4442711dda0d3a357	d__Bacteria; p__Acidobacteriota; c__Vicinamibacteria; o__Vicinamibacterales; f__uncultured; g__uncultured	0.999979556
16S	f42e53974ad60b6f7e2f908c6a780ac4	d__Bacteria; p__Firmicutes; c__Bacilli; o__Bacillales; f__Bacillaceae; g__Bacillus; s__Bacillus_trypoxylicola	0.878936503
16S	9c12b8de216702ae7f12542054314d14	d__Bacteria; p__Chloroflexi; c__KD4-96; o__KD4-96; f__KD4-96; g__KD4-96	0.999999997
16S	99e433a3ce4d5290445f668df2c9147e	d__Bacteria; p__Proteobacteria; c__Gammaproteobacteria; o__Pseudomonadales; f__Pseudomonadaceae; g__Pseudomonas	0.999991564
16S	8ed63eb08179d74b0292dc81c9ec0721	d__Bacteria; p__Verrucomicrobiota; c__Verrucomicrobiae; o__Pedosphaerales; f__Pedosphaeraceae; g__ADurb.Bin063-1	0.984760575
16S	c5f9563ca074dc876a98a92169d1829c	d__Bacteria; p__Planctomycetota; c__OM190; o__OM190; f__OM190; g__OM190; s__uncultured_bacterium	0.988046252
16S	449873e46537fb2dc22abff0702f1e0c	d__Bacteria; p__Acidobacteriota; c__AT-s3-28; o__AT-s3-28; f__AT-s3-28; g__AT-s3-28; s__uncultured_bacterium	0.899590235
16S	bbfbeb4f10170ee359ceff8d565b7b9d	d__Bacteria; p__Myxococcota; c__Polyangia; o__Polyangiales; f__Polyangiaceae; g__Pajaroellobacter; s__uncultured_delta	0.740610719
16S	c84afb15ae0aedc8b5a2b69fbc98e777	d__Bacteria; p__Planctomycetota; c__Phycisphaerae; o__Tepidisphaerales; f__WD2101_soil_group; g__WD2101_soil_group	0.999999979
16S	06dfb68dde56630b2d5fd4c54e210c74	d__Bacteria; p__Acidobacteriota; c__Vicinamibacteria; o__Vicinamibacterales; f__uncultured; g__uncultured; s__uncultured_Acidobacteria	0.900694116
16S	da1695d1987555dd328b747b49996394	d__Bacteria; p__Gemmatimonadota; c__Longimicrobia; o__Longimicrobiales; f__Longimicrobiaceae; g__YC-ZSS-LKJ147	0.999457237
16S	edc53b747fc240fb2bd92885fc566671	d__Bacteria; p__Proteobacteria; c__Alphaproteobacteria; o__Rhizobiales; f__Rhizobiaceae; g__Allorhizobium-Neorhizobium-Pararhizobium-Rhizobium	0.938204575
16S	dbe9c1a17d034dc956466d330b31888c	d__Archaea; p__Crenarchaeota; c__Nitrososphaeria; o__Nitrososphaerales; f__Nitrososphaeraceae; g__Nitrososphaeraceae	0.726007508
16S	f582c331f5bbf0f27f0058aa661470c9	d__Bacteria; p__Proteobacteria; c__Alphaproteobacteria; o__Rhizobiales; f__Rhizobiaceae	0.998535867
16S	0e46637b5471ca66e64fc22ebc1c6610	d__Bacteria	1
16S	143c1981969d733dbaa340be7fb642de	d__Bacteria; p__Latescibacterota; c__Latescibacterota; o__Latescibacterota; f__Latescibacterota; g__Latescibacterota; s__metagenome	0.989469956
16S	3502e3f380d9bc3066c5fcd414d9dde7	d__Bacteria; p__Acidobacteriota; c__Holophagae; o__Subgroup_7; f__Subgroup_7; g__Subgroup_7	0.999999996
16S	30821ea7b546dab5d0e41a9557c0bf4b	d__Bacteria; p__Latescibacterota; c__Latescibacterota; o__Latescibacterota; f__Latescibacterota; g__Latescibacterota; s__uncultured_bacterium	0.885956255
16S	7486762e3c1b372d64ecdf7f8c00c130	d__Bacteria; p__Planctomycetota; c__OM190; o__OM190; f__OM190; g__OM190; s__uncultured_bacterium	0.966812615
16S	ca25c2e661abc69e01ba413342d6513f	d__Bacteria; p__Planctomycetota; c__Planctomycetes; o__Gemmatales; f__Gemmataceae; g__uncultured; s__uncultured_bacterium	0.944427678
16S	de5dac8156a457387bba56e13b4c17a3	d__Bacteria; p__Acidobacteriota; c__Blastocatellia; o__11-24; f__11-24; g__11-24; s__uncultured_bacterium	0.995417348
16S	651a032a4d91ca43b13549f6057e0baf	d__Bacteria; p__Bacteroidota; c__Bacteroidia; o__Sphingobacteriales; f__AKYH767; g__AKYH767; s__uncultured_bacterium	0.999324836
16S	91791062ea6201062d4fa7276b1d3591	d__Bacteria; p__Actinobacteriota; c__Thermoleophilia; o__Solirubrobacterales; f__67-14; g__67-14; s__uncultured_Rubrobacteraceae	0.98227012
16S	dbfe5561f4437541a905bd03f104f7bd	d__Bacteria; p__Latescibacterota; c__Latescibacterota; o__Latescibacterota; f__Latescibacterota; g__Latescibacterota	0.999999887
16S	e956a425d4d403102f6db6b28ea61d7f	d__Bacteria; p__Planctomycetota; c__Phycisphaerae; o__Tepidisphaerales; f__WD2101_soil_group; g__WD2101_soil_group; s__uncultured_planctomycete	0.962299307
16S	2fe69c81ddbf8d81988cdfea0dd2f2f3	d__Bacteria; p__Acidobacteriota; c__Subgroup_22; o__Subgroup_22; f__Subgroup_22; g__Subgroup_22; s__uncultured_bacterium	0.998869074
16S	49a3fa77865d170efc8f48217c4b0cac	d__Bacteria; p__Proteobacteria; c__Alphaproteobacteria; o__Acetobacterales; f__Acetobacteraceae; g__Roseomonas; s__uncultured_bacterium	0.919265645
16S	e64c7e9ecaa070a5de9ee0247ce91d8d	d__Bacteria; p__Acidobacteriota; c__Acidobacteriae; o__Subgroup_2; f__Subgroup_2; g__Subgroup_2; s__uncultured_bacterium	0.97646173
16S	757597e7bfc81e793b970b7ef949a4b8	d__Bacteria; p__Acidobacteriota; c__Thermoanaerobaculia; o__Thermoanaerobaculales; f__Thermoanaerobaculaceae; g__Subgroup_10; s__Acidobacteria_bacterium	0.928627613
16S	c0c25d9b134cd1752d1e0121dbe0515b	d__Bacteria; p__Planctomycetota; c__Planctomycetes; o__Pirellulales; f__Pirellulaceae; g__Pirellula; s__uncultured_Pasteuria	0.927277453
16S	6abc517aa40e9e7b9c652902fe04bb1a	d__Bacteria; p__Proteobacteria; c__Gammaproteobacteria; o__Burkholderiales; f__Comamonadaceae	0.999998158
16S	964cb8430add396b970195ae88597af1	d__Bacteria; p__Proteobacteria; c__Gammaproteobacteria; o__Legionellales; f__Legionellaceae; g__Legionella	0.999999993
16S	8b42f8f24dc9165cbe1ecec141029a3c	d__Bacteria; p__Gemmatimonadota; c__Gemmatimonadetes; o__Gemmatimonadales; f__Gemmatimonadaceae; g__uncultured; s__uncultured_bacterium	0.948490292
16S	aa441ccaffa9c33d44bfaf008a3cbc22	d__Bacteria; p__Proteobacteria; c__Alphaproteobacteria; o__Reyranellales; f__Reyranellaceae; g__Reyranella	0.999999983
16S	5550db00ac7bfaa4001d7674675bde68	d__Bacteria; p__Verrucomicrobiota; c__Verrucomicrobiae; o__Pedosphaerales; f__Pedosphaeraceae; g__Pedosphaeraceae	0.834438116
16S	69109da662d471b1e142b38ac02f87c7	d__Bacteria; p__Acidobacteriota; c__Vicinamibacteria; o__Vicinamibacterales; f__uncultured; g__uncultured	0.9994224
16S	4efb32395dda8b8ffb5903a1d82273d9	d__Bacteria; p__Chloroflexi; c__Anaerolineae; o__Anaerolineales; f__Anaerolineaceae; g__uncultured; s__metagenome	0.993466891
16S	31c891afbe163ec3c9d331d9edbe4568	d__Bacteria; p__Gemmatimonadota; c__Gemmatimonadetes; o__Gemmatimonadales; f__Gemmatimonadaceae; g__uncultured	0.999999548
16S	47abf6e8dfa555f0a13c6c62695a81db	d__Bacteria; p__Myxococcota; c__Polyangia; o__Polyangiales; f__BIrii41; g__BIrii41; s__uncultured_soil	0.766334377
16S	34c0e8142700d72c8baaa740c9ea4b10	d__Bacteria; p__Actinobacteriota; c__Actinobacteria; o__Kineosporiales; f__Kineosporiaceae; g__Angustibacter	0.992653609
16S	61cbf14286a642ba3b68fb298fc7fe55	d__Bacteria; p__Actinobacteriota; c__Acidimicrobiia; o__Microtrichales; f__uncultured; g__uncultured	0.998406435
16S	1925dfc81a49af078eb2941d43f9cde7	d__Bacteria; p__Actinobacteriota; c__Actinobacteria; o__Frankiales; f__Nakamurellaceae; g__Nakamurella	0.999192453
16S	a75b8b7a25390763ec9a75f71e384834	d__Bacteria; p__Actinobacteriota; c__Thermoleophilia; o__Gaiellales	1
16S	e85685f382b9280b7967fedf480bbe16	d__Bacteria; p__Actinobacteriota; c__MB-A2-108; o__MB-A2-108; f__MB-A2-108; g__MB-A2-108; s__uncultured_bacterium	0.931063648
16S	a9f1305c99ab89b346b1b701f183fff0	d__Bacteria; p__Actinobacteriota; c__Actinobacteria; o__Streptomycetales; f__Streptomycetaceae; g__Streptomyces	0.999611554
16S	887759038a8fdd47034a6244b365ee10	d__Bacteria; p__Verrucomicrobiota; c__Verrucomicrobiae; o__Chthoniobacterales; f__Chthoniobacteraceae; g__Chthoniobacter; s__metagenome	0.963884573
16S	9fdb4efbb9696224172b7d704e43ba69	d__Archaea; p__Crenarchaeota; c__Nitrososphaeria; o__Nitrososphaerales; f__Nitrososphaeraceae; g__Candidatus_Nitrososphaera	0.999959253
16S	ebdc2615b61fe628b9ce6252f7465d9d	d__Bacteria; p__Actinobacteriota; c__Thermoleophilia; o__Gaiellales; f__uncultured; g__uncultured; s__uncultured_bacterium	0.724302006
16S	d6efd2da2728fd74ded268122ee05036	d__Bacteria; p__Proteobacteria; c__Alphaproteobacteria; o__Sphingomonadales; f__Sphingomonadaceae; g__Sphingomonas	0.954456832
16S	956354317b5e910343bb3347714faf4c	d__Bacteria; p__Proteobacteria; c__Gammaproteobacteria; o__Burkholderiales; f__Oxalobacteraceae	0.998537421
16S	09fb9a825ce15adbdb8cb2fc98de038b	d__Bacteria; p__Acidobacteriota; c__Acidobacteriae; o__Acidobacteriales; f__uncultured; g__uncultured	0.999976672
16S	96570187ed707c4b3846cccecf1fe592	d__Bacteria; p__Planctomycetota; c__Planctomycetes; o__Gemmatales; f__Gemmataceae; g__uncultured	0.999998323
16S	34a92ee6b5087dfbdc7be4f8d58b04b8	d__Bacteria; p__Bdellovibrionota; c__Bdellovibrionia; o__Bacteriovoracales; f__Bacteriovoracaceae; g__Peredibacter	0.99999995
16S	5d88f4ec52e2224040c219f528f25f76	d__Bacteria; p__Acidobacteriota; c__Vicinamibacteria; o__Vicinamibacterales; f__uncultured; g__uncultured; s__uncultured_Acidobacteria	0.7652412
16S	390e2c9d2915885ab9ccad981717f7c0	d__Bacteria; p__Gemmatimonadota; c__Gemmatimonadetes; o__Gemmatimonadales; f__Gemmatimonadaceae; g__uncultured	0.923561072
16S	8f737567a197057c3451c9372329bb72	d__Bacteria; p__Proteobacteria; c__Gammaproteobacteria; o__Burkholderiales; f__Burkholderiaceae; g__Cupriavidus	0.999928386
16S	43d7e150c406bbee6f37035ef85f0b5a	d__Bacteria; p__Actinobacteriota; c__Actinobacteria; o__Micrococcales; f__Microbacteriaceae	0.999993246
16S	cb5b9907447a49154182dee3ea78d16e	d__Bacteria; p__Proteobacteria; c__Gammaproteobacteria; o__Gammaproteobacteria_Incertae_Sedis; f__Unknown_Family; g__Acidibacter	0.999628813
16S	5c44d94967145e33d8f4d73894b1c382	d__Bacteria; p__Proteobacteria; c__Alphaproteobacteria; o__Rhizobiales; f__Beijerinckiaceae; g__Microvirga	0.996396885
16S	93fa99be8ff07d8f368273a60a1e0fbc	d__Bacteria; p__Proteobacteria; c__Alphaproteobacteria; o__Tistrellales; f__Geminicoccaceae; g__Candidatus_Alysiosphaera; s__uncultured_bacterium	0.999886319
16S	bd897dea83382e1c12ed765a9ffcd09f	d__Bacteria; p__Proteobacteria; c__Alphaproteobacteria; o__uncultured; f__uncultured; g__uncultured	0.999966755
16S	681690dd1ab66936df958f702dfb3e16	d__Bacteria; p__Actinobacteriota; c__Thermoleophilia; o__Gaiellales; f__uncultured; g__uncultured; s__uncultured_Solirubrobacter	0.777908333
16S	4929d7c1e53c8d1faf2548df3984995d	d__Bacteria; p__Gemmatimonadota; c__Gemmatimonadetes; o__Gemmatimonadales; f__Gemmatimonadaceae; g__uncultured	0.980590798
16S	3d7ca9d08cab725b31076c695e7a948c	d__Bacteria; p__Proteobacteria; c__Alphaproteobacteria; o__Acetobacterales; f__Acetobacteraceae; g__uncultured	0.939952417
16S	a373e086e6026be2e4063dd4b058eeee	d__Bacteria; p__Proteobacteria; c__Gammaproteobacteria; o__Burkholderiales; f__SC-I-84; g__SC-I-84; s__metagenome	0.830300563
16S	2c0e1245c42e3fe91ae9aef9f37bb32f	d__Bacteria; p__Actinobacteriota; c__Actinobacteria; o__Frankiales; f__Nakamurellaceae; g__Nakamurella; s__metagenome	0.714390159
16S	f34cdcd73e535507d29c29b19d01f658	d__Bacteria; p__Proteobacteria; c__Gammaproteobacteria; o__Burkholderiales; f__Comamonadaceae; g__Rhodoferax	0.815182571
16S	03158745fa544f13713899c57926b7f3	d__Bacteria; p__Acidobacteriota; c__Subgroup_22; o__Subgroup_22; f__Subgroup_22; g__Subgroup_22	0.999999065
16S	f2ab3ad47fdb6b3cfa671b8ddb6d2942	d__Bacteria; p__Verrucomicrobiota; c__Verrucomicrobiae; o__Chthoniobacterales; f__Chthoniobacteraceae; g__Chthoniobacter	0.999839694
16S	6d8af7f219f9fee5bebdca626bac50c4	d__Bacteria; p__Actinobacteriota; c__Acidimicrobiia; o__IMCC26256; f__IMCC26256; g__IMCC26256	0.716086221
16S	9acd66de24fd441d2e1969bd5e577bac	d__Bacteria; p__Acidobacteriota; c__Thermoanaerobaculia; o__Thermoanaerobaculales; f__Thermoanaerobaculaceae; g__Subgroup_10	0.999999695
16S	ad4952e697320bdee9ae416f27e31425	d__Bacteria; p__Bacteroidota; c__Bacteroidia; o__Cytophagales; f__Microscillaceae	0.999985659
16S	5438e75153393c2dda98fe3d99c26da1	d__Bacteria; p__Actinobacteriota; c__Actinobacteria; o__Micrococcales; f__Microbacteriaceae	0.999962678
16S	e4452a2addb8dcad50e0966ef9ccfb6e	d__Bacteria; p__Bacteroidota; c__Bacteroidia; o__Chitinophagales; f__Chitinophagaceae; g__uncultured; s__uncultured_Bacteroidetes	0.901538943
16S	11aa8a4f28441a7c61fa110cd8b2fa94	d__Bacteria; p__Actinobacteriota; c__Thermoleophilia; o__Solirubrobacterales; f__67-14; g__67-14; s__metagenome	0.997399829
16S	79010a6fdc56d464e33821731691e1c6	d__Bacteria; p__Proteobacteria; c__Alphaproteobacteria; o__Sphingomonadales; f__Sphingomonadaceae; g__Novosphingobium	0.993535526
16S	70f87818a60cf287c1392c598f6401a0	d__Bacteria; p__Gemmatimonadota; c__Gemmatimonadetes; o__Gemmatimonadales; f__Gemmatimonadaceae; g__uncultured	0.996120828
16S	f52a4baef57c00dfa8c36ac5ed6d9b89	d__Bacteria; p__Proteobacteria; c__Gammaproteobacteria; o__Burkholderiales; f__Alcaligenaceae; g__Advenella	0.900618277
16S	b72d2815103feb19f37f2521dac55754	d__Bacteria; p__Verrucomicrobiota; c__Verrucomicrobiae; o__Chthoniobacterales; f__Xiphinematobacteraceae; g__Candidatus_Xiphinematobacter; s__uncultured_bacterium	0.975629843
16S	1b22b187dcb2b08a929c2e9eff100de0	d__Bacteria; p__Chloroflexi; c__Anaerolineae; o__Caldilineales; f__Caldilineaceae; g__uncultured; s__uncultured_Caldilineales	0.981210039
16S	e1035d0f36e6230f903b31c0e268ed1e	d__Bacteria; p__Proteobacteria; c__Alphaproteobacteria; o__Elsterales; f__uncultured; g__uncultured	0.999926997
16S	9283c7fcf595c5a15d33919d657cc638	d__Bacteria; p__Actinobacteriota; c__Acidimicrobiia; o__IMCC26256; f__IMCC26256; g__IMCC26256	0.999996517
16S	b323decbc43f8be2ecc65f674fdad3de	d__Bacteria; p__Planctomycetota; c__Phycisphaerae; o__Tepidisphaerales; f__WD2101_soil_group; g__WD2101_soil_group	1
16S	f7c5befd58efedb2f2c36c42fec85150	d__Bacteria; p__Actinobacteriota; c__Thermoleophilia; o__Solirubrobacterales; f__Solirubrobacteraceae; g__Conexibacter	0.997918269
16S	082b3d7e42fc5f824d2dfa1b26e87db3	d__Bacteria; p__Bdellovibrionota; c__Oligoflexia; o__0319-6G20; f__0319-6G20; g__0319-6G20	0.994257461
16S	e12a7ecbe4a1a63f4d1c5c314f836d4c	d__Bacteria; p__Proteobacteria; c__Alphaproteobacteria; o__Rhodobacterales; f__Rhodobacteraceae; g__Amaricoccus; s__metagenome	0.740575384
16S	aee83626bf99f96165a5c90cc9511595	d__Bacteria; p__Proteobacteria; c__Gammaproteobacteria; o__Burkholderiales; f__Comamonadaceae	0.999998687
16S	108b5dc079c226585cd6af8ccab4d848	d__Bacteria; p__Bacteroidota; c__Bacteroidia; o__Cytophagales; f__Cytophagaceae; g__Cytophaga; s__uncultured_bacterium	0.996943869
16S	333768672c8679a25734a44dbde2deaa	d__Bacteria; p__Acidobacteriota; c__Vicinamibacteria; o__Vicinamibacterales; f__Vicinamibacteraceae; g__Vicinamibacteraceae	0.996126095
16S	490233e798ddec69e399f16373914e33	d__Bacteria; p__Bacteroidota; c__Bacteroidia; o__Cytophagales; f__Cytophagaceae; g__Cytophaga; s__uncultured_bacterium	0.891423701
16S	874714521f264ec199389fb27f5db392	d__Bacteria; p__Myxococcota; c__Polyangia; o__Polyangiales; f__Polyangiaceae; g__Aetherobacter; s__uncultured_bacterium	0.760356947
16S	21b726d9e46d31c3340e0ded2ce93cda	d__Bacteria; p__Myxococcota; c__Myxococcia; o__Myxococcales; f__Myxococcaceae	0.999996274
16S	5918bac854fa4a1b361b08d312c210bc	d__Bacteria; p__Gemmatimonadota; c__Gemmatimonadetes; o__Gemmatimonadales; f__Gemmatimonadaceae; g__uncultured	0.999989252
16S	7c06c4b75e7985d07ca371251ce34f68	d__Bacteria; p__Proteobacteria; c__Alphaproteobacteria; o__Rhizobiales; f__Beijerinckiaceae; g__Bosea	0.999999573
16S	bf5f2d720be16c9467b4520a398d66a8	d__Bacteria; p__Acidobacteriota; c__Vicinamibacteria; o__Vicinamibacterales; f__uncultured; g__uncultured	0.99992663
16S	990af54737a612396bfcb924cfbbe72b	d__Bacteria; p__Proteobacteria; c__Alphaproteobacteria; o__Acetobacterales; f__Acetobacteraceae; g__Roseomonas	0.999830636
16S	57166a6309d37af8275d1438c6761325	d__Bacteria; p__Planctomycetota; c__Planctomycetes; o__Gemmatales; f__Gemmataceae; g__uncultured; s__uncultured_bacterium	0.998023914
16S	ab883866520409f81a30cc60d629533f	d__Bacteria; p__Proteobacteria; c__Alphaproteobacteria; o__Elsterales; f__uncultured; g__uncultured; s__metagenome	0.900857717
16S	478f81e3c00c6dc5011b18f6420020e7	d__Bacteria; p__Proteobacteria; c__Alphaproteobacteria; o__Sphingomonadales; f__Sphingomonadaceae	0.999994661
16S	9f1a379ea8b6b9df04d771548c20d37e	d__Bacteria; p__Actinobacteriota; c__Thermoleophilia; o__Gaiellales; f__uncultured; g__uncultured	0.911591232
16S	a237caf1581f458aec13dd00698b4c9e	d__Bacteria; p__Myxococcota; c__Polyangia; o__Polyangiales; f__BIrii41; g__BIrii41; s__metagenome	0.997053306
16S	46fb477b4ff3f0ce432d65d6f5c13f94	d__Bacteria; p__Verrucomicrobiota; c__Verrucomicrobiae; o__Pedosphaerales; f__Pedosphaeraceae; g__uncultured; s__uncultured_bacterium	0.994037407
16S	d62f237df97b59f411ae8f4712e319c5	d__Bacteria; p__Acidobacteriota; c__Vicinamibacteria; o__Vicinamibacterales; f__uncultured; g__uncultured; s__uncultured_bacterium	0.762368924
16S	737f1d73fc01e49b6bda14182bc943f0	d__Bacteria; p__Proteobacteria; c__Gammaproteobacteria; o__Burkholderiales; f__A21b; g__A21b; s__uncultured_bacterium	0.993389493
16S	19964ea015e350b751f2832d140b42c5	d__Bacteria; p__Planctomycetota; c__Planctomycetes; o__Pirellulales; f__Pirellulaceae; g__uncultured	0.999920336
16S	2bab91053e82a1d6a10f9864102ab57f	d__Bacteria; p__Planctomycetota; c__Planctomycetes; o__Gemmatales; f__Gemmataceae; g__uncultured; s__uncultured_bacterium	0.728857232
16S	7f13f49f410cd10f839ac3a746f83424	d__Bacteria; p__Chloroflexi; c__Ktedonobacteria; o__C0119; f__C0119; g__C0119	1
16S	b7f5af401f678ffbe9f7299cfa59e3bf	d__Bacteria; p__Proteobacteria; c__Alphaproteobacteria; o__Rhizobiales; f__Devosiaceae; g__Devosia	0.999141082
16S	07c2ac6c3c8918af2df8a229ba56ba39	d__Bacteria; p__Gemmatimonadota; c__Gemmatimonadetes; o__Gemmatimonadales; f__Gemmatimonadaceae; g__uncultured; s__uncultured_bacterium	0.800972021
16S	01f65e98eaa4cd42634275650c5abf71	d__Bacteria; p__Myxococcota; c__Polyangia; o__Haliangiales; f__Haliangiaceae; g__Haliangium	0.999930434
16S	1b9123f5b28e795eec7c9fac313296a8	d__Bacteria; p__Myxococcota; c__Polyangia; o__Haliangiales; f__Haliangiaceae; g__Haliangium	0.999864852
16S	4e3b6013392bf2a4f41f3d632e62e4ce	d__Bacteria; p__Acidobacteriota; c__Thermoanaerobaculia; o__Thermoanaerobaculales; f__Thermoanaerobaculaceae; g__Subgroup_10	0.999999464
16S	85ff761778c240c8bc58ca9d4c87277c	d__Bacteria; p__Myxococcota; c__Polyangia; o__mle1-27; f__mle1-27; g__mle1-27; s__uncultured_proteobacterium	0.876224362
16S	1d6e8aa519574736da60fc0e044da590	d__Bacteria; p__Myxococcota; c__Polyangia; o__Polyangiales; f__BIrii41; g__BIrii41; s__metagenome	0.814703986
16S	95ba156cf0400b005c06975a252e9072	d__Bacteria; p__Verrucomicrobiota; c__Verrucomicrobiae; o__Chthoniobacterales; f__Chthoniobacteraceae; g__Chthoniobacter; s__uncultured_Verrucomicrobia	0.812874007
16S	8a2cfcb65a56bdf514fcc54eeb7a9302	d__Bacteria; p__Actinobacteriota; c__Thermoleophilia; o__Gaiellales; f__uncultured; g__uncultured	0.983361651
16S	5f805b5d32713c07b102ca60b54561ce	d__Bacteria; p__Bacteroidota; c__Bacteroidia; o__Chitinophagales; f__Chitinophagaceae; g__uncultured	0.764808788
16S	595d49421ec4827d0ec22b1e5890c4c9	d__Bacteria; p__Actinobacteriota; c__Actinobacteria; o__Kineosporiales; f__Kineosporiaceae; g__Angustibacter	0.999995293
16S	8315835dbfd71dfa235f570ab968d56d	d__Bacteria; p__Chloroflexi; c__Anaerolineae; o__SBR1031; f__SBR1031; g__SBR1031; s__metagenome	0.999997944
16S	d506bd8f87890c7ffddd396d4fffb457	d__Bacteria; p__Planctomycetota; c__Planctomycetes; o__Gemmatales; f__Gemmataceae; g__Gemmata; s__uncultured_bacterium	0.995969399
16S	046a503c0eb686cb86f911759d05da1b	d__Bacteria; p__Actinobacteriota; c__Thermoleophilia; o__Gaiellales; f__uncultured; g__uncultured	0.999756541
16S	67ada099338ebb0bc878eb5518524b1e	d__Bacteria; p__Gemmatimonadota; c__Gemmatimonadetes; o__Gemmatimonadales; f__Gemmatimonadaceae; g__uncultured; s__metagenome	0.70904368
16S	5433577fc00db5d95ead26e72c153f9e	d__Bacteria; p__Acidobacteriota; c__Thermoanaerobaculia; o__Thermoanaerobaculales; f__Thermoanaerobaculaceae; g__Subgroup_10; s__uncultured_soil	0.938645538
16S	7a351318b5ae7d0c62f6985e10c58abf	d__Bacteria; p__Myxococcota; c__Polyangia; o__Haliangiales; f__Haliangiaceae; g__Haliangium	0.999584579
16S	b28563106deec46cc0b2d2dec7d0911c	d__Bacteria; p__Acidobacteriota; c__Thermoanaerobaculia; o__Thermoanaerobaculales; f__Thermoanaerobaculaceae; g__Subgroup_10	0.999991021
16S	eeeb1b6665e726237630fc52ed6c3b15	d__Bacteria; p__Proteobacteria; c__Gammaproteobacteria; o__PLTA13; f__PLTA13; g__PLTA13; s__metagenome	0.869284931
16S	c2270c39b312a5d9dadc8493092cd7ce	d__Bacteria; p__Proteobacteria; c__Gammaproteobacteria; o__Burkholderiales; f__Nitrosomonadaceae; g__Ellin6067; s__Betaproteobacteria_bacterium	0.855821137
16S	14f69f4ea3ef485c8a58a5a48c3db4d7	d__Bacteria; p__Latescibacterota; c__Latescibacterota; o__Latescibacterota; f__Latescibacterota; g__Latescibacterota	0.999999987
16S	7baa63d1740ef9bd1e8076dfeeb906a4	d__Bacteria; p__Gemmatimonadota; c__Gemmatimonadetes; o__Gemmatimonadales; f__Gemmatimonadaceae; g__Gemmatimonas; s__uncultured_bacterium	0.900578942
16S	21782792cd54a24c1a621f0e5548862b	d__Bacteria; p__Acidobacteriota; c__Vicinamibacteria; o__Vicinamibacterales; f__Vicinamibacteraceae; g__Vicinamibacteraceae	0.999999294
16S	e6e28556d1afa9f5b2614413fe4421b4	d__Bacteria; p__Verrucomicrobiota; c__Verrucomicrobiae; o__Pedosphaerales; f__Pedosphaeraceae; g__ADurb.Bin063-1	0.99081188
16S	5fa89b4a04ac6f1df8a7fbe6073bd619	d__Bacteria; p__Proteobacteria; c__Alphaproteobacteria; o__Caulobacterales; f__Caulobacteraceae; g__Phenylobacterium	0.999945542
16S	1547e1c203c67b773f73c1fef1072566	d__Bacteria; p__Acidobacteriota; c__Blastocatellia; o__Blastocatellales; f__Blastocatellaceae	0.999995982
16S	d37ad69064ea4948e6a849fa4f71bd18	d__Bacteria; p__MBNT15; c__MBNT15; o__MBNT15; f__MBNT15; g__MBNT15	0.718398654
16S	1f041c5b18376f7a13c1d45d938b9ae5	d__Bacteria; p__Planctomycetota; c__Planctomycetes; o__Gemmatales; f__Gemmataceae; g__uncultured; s__metagenome	0.772717091
16S	8b7ed699511c4ce2d3e390b6d3ffab03	d__Bacteria; p__Proteobacteria; c__Alphaproteobacteria; o__Sphingomonadales; f__Sphingomonadaceae; g__Novosphingobium	0.708851299
16S	2e42b6fcd1ef7fb1d69c8b67eec86347	d__Bacteria; p__Proteobacteria; c__Alphaproteobacteria; o__Rhizobiales; f__Xanthobacteraceae	0.999909899
16S	114ec91e96274b35e6b72a1f95b34d09	d__Bacteria; p__Proteobacteria; c__Alphaproteobacteria; o__Rhizobiales; f__Beijerinckiaceae; g__Microvirga; s__metagenome	0.91391566
16S	d3bcca425789b9233364bba62d603b21	d__Bacteria; p__Proteobacteria; c__Alphaproteobacteria; o__Sphingomonadales; f__Sphingomonadaceae; g__Porphyrobacter	0.796941597
16S	3f28b18b23303818cded4a1774853a4f	d__Bacteria; p__RCP2-54; c__RCP2-54; o__RCP2-54; f__RCP2-54; g__RCP2-54; s__uncultured_Desulfuromonadales	0.924454452
16S	bb5a09bbe815034fd28a34597c04155e	d__Bacteria; p__Proteobacteria; c__Gammaproteobacteria; o__Gammaproteobacteria_Incertae_Sedis; f__Unknown_Family; g__Candidatus_Ovatusbacter; s__uncultured_bacterium	0.98822888
16S	2e2a30204aa04774fcdf0e7096992670	d__Bacteria; p__Nitrospirota; c__Nitrospiria; o__Nitrospirales; f__Nitrospiraceae; g__Nitrospira	1
16S	65b97f9c349db045a499b6d39163f684	d__Bacteria; p__Planctomycetota; c__Planctomycetes; o__Gemmatales; f__Gemmataceae; g__uncultured	0.999992302
16S	220aa81b4b1617f9439338aa2f36fcd0	d__Bacteria; p__Verrucomicrobiota; c__Verrucomicrobiae; o__Pedosphaerales; f__Pedosphaeraceae; g__Ellin516; s__uncultured_bacterium	0.952634661
16S	13e22b4458024c466825bdd6b520c4fb	d__Bacteria; p__Actinobacteriota; c__Thermoleophilia; o__Solirubrobacterales; f__Solirubrobacteraceae	0.997606323
16S	6f8d677ff5906b103cf327e3ebf770d4	d__Bacteria; p__Actinobacteriota; c__Thermoleophilia; o__Solirubrobacterales; f__Solirubrobacteraceae; g__Conexibacter; s__metagenome	0.968472268
16S	62544aedcd5a748c3095c4fc34a07c85	d__Bacteria; p__Acidobacteriota; c__Vicinamibacteria; o__Vicinamibacterales; f__Vicinamibacteraceae; g__Vicinamibacteraceae	0.78254073
16S	221c285da809a72120c8743e818c5e25	d__Bacteria; p__Chloroflexi; c__Anaerolineae; o__RBG-13-54-9; f__RBG-13-54-9; g__RBG-13-54-9	1
16S	1e104b993416995498346089f57fd3bf	d__Bacteria; p__Proteobacteria; c__Gammaproteobacteria; o__Burkholderiales; f__Methylophilaceae; g__Methylophilus; s__uncultured_bacterium	0.744164524
16S	e2600f3e71edaca2810667d10ed40826	d__Bacteria; p__Chloroflexi; c__TK10; o__TK10; f__TK10; g__TK10; s__uncultured_Chloroflexus	0.73339352
16S	3319b5f314e4f6ed69baba36d826fdde	d__Bacteria; p__Proteobacteria; c__Alphaproteobacteria; o__Rhodospirillales; f__Rhodospirillaceae; g__uncultured; s__metagenome	0.888254892
16S	d18e8046d6672431a6f0c020884d1c09	d__Bacteria; p__Verrucomicrobiota; c__Verrucomicrobiae; o__Chthoniobacterales; f__Chthoniobacteraceae; g__Chthoniobacter; s__uncultured_bacterium	0.935150584
16S	73d112bd584e4f4e65209abb51ee1957	d__Bacteria; p__Myxococcota; c__Polyangia; o__Blfdi19; f__Blfdi19; g__Blfdi19; s__metagenome	0.999854953
16S	157f9465c3e880441cc1bb865d7a3c36	d__Bacteria; p__Proteobacteria; c__Gammaproteobacteria; o__Burkholderiales; f__Nitrosomonadaceae; g__Ellin6067	0.998985555
16S	c63a29416a7eabd7ff67a49489118771	d__Bacteria; p__Proteobacteria; c__Alphaproteobacteria; o__Rhizobiales; f__Xanthobacteraceae; g__Pseudolabrys; s__uncultured_bacterium	0.711159473
16S	b0ff6f2aa98729650239d6404896b34e	d__Bacteria; p__Proteobacteria; c__Alphaproteobacteria; o__Rhizobiales; f__Beijerinckiaceae; g__alphaI_cluster; s__metagenome	0.707216132
16S	f0c35dd56fd79a5fe1634c1e347db6e7	d__Bacteria; p__Myxococcota; c__Myxococcia; o__Myxococcales; f__Myxococcaceae	0.999233172
16S	d6ef5a043c5bd5b9a4fb0fa2307a9521	d__Bacteria; p__Proteobacteria; c__Alphaproteobacteria; o__Acetobacterales; f__Acetobacteraceae; g__Roseomonas; s__metagenome	0.762327265
16S	310e6a24601557b8900f8cfc6a01410a	d__Bacteria; p__Planctomycetota; c__Planctomycetes; o__Gemmatales; f__Gemmataceae; g__uncultured; s__uncultured_bacterium	0.739754186
16S	8ebf68d6be405b0d0ee19d0ec5cafb17	d__Bacteria; p__Planctomycetota; c__Planctomycetes; o__Gemmatales; f__Gemmataceae; g__uncultured	0.998577765
16S	4842e7250823f331744852bee57d67a7	d__Bacteria; p__Proteobacteria; c__Alphaproteobacteria; o__Rhizobiales; f__Rhizobiales_Incertae_Sedis; g__Alsobacter; s__Alsobacter_metallidurans	0.75599368
16S	7836048f7d9ae0e6adb2d683f4ef626e	d__Bacteria; p__Sumerlaeota; c__Sumerlaeia; o__Sumerlaeales; f__Sumerlaeaceae; g__Sumerlaea; s__uncultured_Acidobacteria	0.999927867
16S	d5ad43111502617e570ff7e4082a6e47	d__Bacteria; p__Proteobacteria; c__Gammaproteobacteria; o__Xanthomonadales; f__Xanthomonadaceae; g__Lysobacter	0.977855582
16S	e0e77c5618330d64b4dab4cde9431c7e	d__Bacteria; p__Chloroflexi; c__Dehalococcoidia; o__S085; f__S085; g__S085	0.99999966
16S	2e2a6202472df993a738b2130f9cddd0	d__Bacteria; p__Actinobacteriota; c__Actinobacteria; o__Corynebacteriales; f__Mycobacteriaceae; g__Mycobacterium	0.999995777
16S	82dfb759f8bebd89d69492cb8edaa16a	d__Bacteria; p__Actinobacteriota; c__Thermoleophilia; o__Gaiellales; f__Gaiellaceae; g__Gaiella; s__uncultured_Rubrobacteria	0.899924282
16S	51bf1927bb4eda427a17f40eea82328a	d__Bacteria; p__Acidobacteriota; c__AT-s3-28; o__AT-s3-28; f__AT-s3-28; g__AT-s3-28; s__uncultured_Acidobacteriaceae	0.950989619
16S	93c45f463d838fa1c1f19e1fea6b25aa	d__Bacteria; p__Proteobacteria; c__Alphaproteobacteria; o__Rhizobiales; f__Rhizobiaceae; g__Ochrobactrum	0.882391543
16S	324792d80a7bdee8e81e5887b4504842	d__Bacteria; p__Myxococcota; c__bacteriap25; o__bacteriap25; f__bacteriap25; g__bacteriap25; s__uncultured_soil	0.737014376
16S	c632f929ff240e106bcae2ddd7e2abc1	d__Bacteria; p__Acidobacteriota; c__Vicinamibacteria; o__Vicinamibacterales; f__uncultured; g__uncultured; s__uncultured_Acidobacteriales	0.913461328
16S	a0b8a2d061eb29e0d451c60e846ccd89	d__Bacteria; p__Bacteroidota; c__Bacteroidia; o__Chitinophagales; f__Chitinophagaceae	0.999999997
16S	1670f413931e49932a6b510012dd18cb	d__Bacteria; p__Proteobacteria; c__Gammaproteobacteria; o__Legionellales; f__Legionellaceae; g__Legionella	0.999999903
16S	82964fe8a9dc54e23660db78876e1e21	d__Bacteria; p__Chloroflexi; c__Ktedonobacteria; o__C0119; f__C0119; g__C0119; s__uncultured_bacterium	0.999989946
16S	96506546b2d50b266f5f854aae0dac61	d__Bacteria; p__Verrucomicrobiota; c__Verrucomicrobiae; o__Pedosphaerales; f__Pedosphaeraceae; g__DEV008; s__uncultured_Verrucomicrobia	0.99999522
16S	1e744143d9908de6fd68f4391d5be349	d__Bacteria; p__Chloroflexi; c__Ktedonobacteria; o__Ktedonobacterales; f__JG30-KF-AS9; g__JG30-KF-AS9; s__uncultured_bacterium	1
16S	7dfa5d58856c28dbc8de2fb220bcdd97	d__Bacteria; p__Planctomycetota; c__OM190; o__OM190; f__OM190; g__OM190	0.998618839
16S	68a30390c8b32234e8b5807a39fbd507	d__Bacteria; p__Desulfobacterota; c__Desulfuromonadia; o__Geobacterales; f__Geobacteraceae; g__Citrifermentans	0.947035204
16S	ae6b11eb34e409b487d43d94c749c2c1	d__Bacteria; p__Proteobacteria; c__Gammaproteobacteria; o__Burkholderiales; f__Rhodocyclaceae; g__Denitratisoma	0.703438563
16S	87a513dba26ac8573c0fa18fb9bd0d4f	d__Bacteria; p__Myxococcota; c__Polyangia; o__Haliangiales; f__Haliangiaceae; g__Haliangium; s__metagenome	0.944429457
16S	43d248a62ce36537d3d5f286b2f64b68	d__Bacteria; p__Actinobacteriota; c__Actinobacteria; o__Micrococcales; f__Microbacteriaceae; g__Agromyces	0.893646554
16S	d0e7c2630d7d63af11dfb5d89c9220f1	d__Bacteria; p__Planctomycetota; c__Planctomycetes; o__Gemmatales; f__Gemmataceae; g__Gemmata	0.999748343
16S	3ae82dcea4ba054622733a047263207b	d__Bacteria; p__Acidobacteriota; c__Subgroup_22; o__Subgroup_22; f__Subgroup_22; g__Subgroup_22; s__uncultured_proteobacterium	0.999672727
16S	902dec069f4f1b315a30d9c919ee08ab	d__Bacteria; p__Gemmatimonadota; c__Gemmatimonadetes; o__Gemmatimonadales; f__Gemmatimonadaceae; g__uncultured; s__uncultured_actinobacterium	0.86476707
16S	90e2d4906895b560390c22f814bd3a1a	d__Bacteria; p__Bacteroidota; c__Bacteroidia; o__Sphingobacteriales; f__KD3-93; g__KD3-93	0.99986787
16S	5f0f5009e5554821aaac7d957228a3ff	d__Bacteria; p__Acidobacteriota; c__Vicinamibacteria; o__Subgroup_17; f__Subgroup_17; g__Subgroup_17; s__uncultured_proteobacterium	0.912927626
16S	9698ee336405a15f8e093d5491a2ceb0	d__Bacteria; p__Actinobacteriota; c__Thermoleophilia; o__Gaiellales; f__Gaiellaceae; g__Gaiella; s__uncultured_bacterium	0.730781856
16S	cffb5b18d43105b00c95365da2e3c1cd	d__Bacteria; p__Actinobacteriota; c__Actinobacteria; o__Pseudonocardiales; f__Pseudonocardiaceae; g__Pseudonocardia	0.996870065
16S	8e61f1f244ac6587139f92b45f399753	d__Bacteria; p__Proteobacteria; c__Alphaproteobacteria; o__Reyranellales; f__Reyranellaceae; g__Reyranella	1
16S	5c6878943878a32edfc115bda5742817	d__Bacteria; p__Bdellovibrionota; c__Oligoflexia; o__0319-6G20; f__0319-6G20; g__0319-6G20; s__uncultured_Syntrophobacteraceae	0.876154584
16S	e8d66241b8ebd25730b431fa2d264c10	d__Bacteria; p__Acidobacteriota; c__Vicinamibacteria; o__Vicinamibacterales; f__Vicinamibacteraceae; g__Vicinamibacteraceae	0.999940858
16S	9bc8a76f719e8b3f68db4dd510134880	d__Bacteria; p__Bacteroidota; c__Bacteroidia; o__Chitinophagales; f__Chitinophagaceae; g__Ferruginibacter	0.999199078
16S	a99af6c1e03e00a427dd6c6df5301ec3	d__Bacteria; p__Verrucomicrobiota; c__Verrucomicrobiae; o__Pedosphaerales; f__Pedosphaeraceae; g__Pedosphaeraceae; s__uncultured_bacterium	0.93302324
16S	e57c5df6a9b3b982472e7754ed31f313	d__Bacteria; p__Proteobacteria; c__Gammaproteobacteria; o__Burkholderiales; f__Oxalobacteraceae; g__Massilia	0.998303248
16S	48d5537b97e3be553f68cde44a936f04	d__Bacteria; p__Proteobacteria; c__Alphaproteobacteria; o__Holosporales; f__Holosporaceae; g__uncultured; s__uncultured_bacterium	0.997270497
16S	3b07d64ca13e8579705583e66f1a9696	d__Bacteria; p__Acidobacteriota; c__Holophagae; o__Subgroup_7; f__Subgroup_7; g__Subgroup_7	0.999996767
16S	23bfdc13fc4c0b94b77d28cac03449ec	d__Bacteria; p__Bdellovibrionota; c__Bdellovibrionia; o__Bacteriovoracales; f__Bacteriovoracaceae; g__Peredibacter; s__Peredibacter_starrii	0.80450271
16S	a04d9045e51ff10f8e86d8278e8f9f94	d__Bacteria; p__Acidobacteriota; c__Subgroup_5; o__Subgroup_5; f__Subgroup_5; g__Subgroup_5; s__uncultured_bacterium	0.885985389
16S	91139f3529d77391934d1324340fb946	d__Bacteria; p__Proteobacteria; c__Alphaproteobacteria; o__Sphingomonadales; f__Sphingomonadaceae; g__Sphingobium; s__metagenome	0.829201351
16S	f8ab720c81469bcc5f26d57df24a507c	d__Bacteria; p__Bacteroidota; c__Bacteroidia; o__Sphingobacteriales; f__env.OPS_17; g__env.OPS_17; s__uncultured_bacterium	0.704845112
16S	2ac353207456fca7560930df0fe3505d	d__Bacteria; p__Chloroflexi; c__Anaerolineae; o__SBR1031; f__A4b; g__A4b; s__uncultured_bacterium	0.998259842
16S	4b0c679ff03a39cf2b15638adb95253d	d__Bacteria; p__Proteobacteria; c__Alphaproteobacteria; o__Rhodobacterales; f__Rhodobacteraceae; g__Pseudorhodobacter; s__metagenome	0.731623559
16S	1f7f046c2af771160d3ba83b9bef80f4	d__Bacteria; p__Planctomycetota; c__Planctomycetes; o__Planctomycetales; f__Rubinisphaeraceae; g__SH-PL14; s__metagenome	0.88191426
16S	fe2a04701a6953ba4c7974d1ba413cbb	d__Bacteria; p__Gemmatimonadota; c__Gemmatimonadetes; o__Gemmatimonadales; f__Gemmatimonadaceae; g__Gemmatimonas	0.999422514
16S	db113945788d29f4f0ad01fb51ba0b3c	d__Bacteria; p__Acidobacteriota; c__Vicinamibacteria; o__Vicinamibacterales; f__Vicinamibacteraceae; g__Luteitalea; s__uncultured_Acidobacteria	0.732084051
16S	be276747f1c50ff2a57e1f34fed0d5c1	d__Bacteria; p__Proteobacteria; c__Alphaproteobacteria; o__Acetobacterales; f__Acetobacteraceae; g__Roseomonas	0.829591585
16S	a72a766e7ee24cf6f154d9e63ba4d74d	d__Bacteria; p__Acidobacteriota; c__Blastocatellia; o__Pyrinomonadales; f__Pyrinomonadaceae; g__RB41	0.999785615
16S	a69a5efa2e27cdd6995618f85781e20c	d__Bacteria; p__Elusimicrobiota; c__Elusimicrobia; o__Lineage_IV; f__Lineage_IV; g__Lineage_IV; s__groundwater_metagenome	0.779836745
16S	892c0de2425d51cf57770eccefcfcdfd	d__Bacteria; p__Myxococcota; c__Myxococcia; o__Myxococcales; f__Myxococcaceae; g__P3OB-42; s__uncultured_bacterium	0.980913695
16S	1a3f05d8b58c522bc987e472e8e8c485	d__Bacteria; p__Planctomycetota; c__Planctomycetes; o__Isosphaerales; f__Isosphaeraceae; g__uncultured	0.783487847
16S	713fde941eec3e7905d00e34a66c8774	d__Bacteria; p__Gemmatimonadota; c__Gemmatimonadetes; o__Gemmatimonadales; f__Gemmatimonadaceae; g__uncultured	0.999998893
16S	6cedd1fd6343190179c56c4765cceab3	d__Bacteria; p__Bacteroidota; c__Bacteroidia; o__Cytophagales; f__Cytophagaceae; g__Cytophaga; s__uncultured_bacterium	0.73578548
16S	a7d793e4c9028da01a24b4e2db4136fc	d__Bacteria; p__Acidobacteriota; c__Vicinamibacteria; o__Vicinamibacterales; f__uncultured; g__uncultured	0.999999999
16S	9a56d338601eed478baefaf441a46811	d__Bacteria; p__Myxococcota; c__Polyangia; o__Polyangiales; f__Polyangiaceae	0.993812892
16S	e13bed8f943a9e66f7b6ee06c6847189	d__Bacteria; p__Proteobacteria; c__Alphaproteobacteria; o__Caulobacterales; f__Caulobacteraceae	0.999999988
16S	effa2ca1e0ac1b33300106eb4d644a97	d__Bacteria; p__Myxococcota; c__Myxococcia; o__Myxococcales; f__Myxococcaceae	0.999999934
16S	f84f5aab5a5afd4c2273238e524eddc1	d__Bacteria; p__Myxococcota; c__Polyangia; o__Haliangiales; f__Haliangiaceae; g__Haliangium	0.99319308
16S	3f0d4a6a2adaca8661b31f73119442b7	d__Bacteria; p__Proteobacteria; c__Alphaproteobacteria; o__Sphingomonadales; f__Sphingomonadaceae; g__Altererythrobacter	0.972971288
16S	91e68ce5187c127c6465c9c8880fdadf	d__Bacteria; p__Actinobacteriota; c__Acidimicrobiia; o__Microtrichales; f__uncultured; g__uncultured; s__metagenome	0.862506104
16S	4d5b8c2c09a9e464f466f3ddc5ab1de5	d__Bacteria; p__Proteobacteria; c__Alphaproteobacteria; o__Rhizobiales; f__Rhizobiales_Incertae_Sedis; g__uncultured; s__uncultured_Alphaproteobacteria	0.724546196
16S	a4d8aae6c62a3c909c3b046538ad69d8	d__Bacteria; p__Actinobacteriota; c__Actinobacteria; o__Corynebacteriales; f__Nocardiaceae; g__Smaragdicoccus; s__uncultured_bacterium	0.792364055
16S	a1429d5b6762aee13e0f0da181a871a0	d__Bacteria; p__Actinobacteriota; c__Actinobacteria; o__Propionibacteriales; f__Nocardioidaceae; g__Nocardioides	0.982057256
16S	1d174dc5ac8df305950a5975fc3b36bd	d__Bacteria; p__Proteobacteria; c__Gammaproteobacteria; o__Oceanospirillales; f__Halomonadaceae; g__Halomonas	0.999999988
16S	2a39f0b75d31d00b3136b2edbe82962e	d__Bacteria; p__Actinobacteriota; c__Actinobacteria; o__Pseudonocardiales; f__Pseudonocardiaceae; g__Actinomycetospora	0.998447405
16S	57f037d3c590db63a2b90eea08e6ce7a	d__Bacteria; p__Verrucomicrobiota; c__Verrucomicrobiae; o__S-BQ2-57_soil_group; f__S-BQ2-57_soil_group; g__S-BQ2-57_soil_group; s__uncultured_bacterium	0.979115844
16S	c3b8b45ccbc3b2aac60dda6ef98d2863	d__Bacteria; p__Proteobacteria; c__Alphaproteobacteria; o__Rhodospirillales; f__Rhodospirillaceae; g__uncultured; s__uncultured_bacterium	0.809674013
16S	1ec6ed7d87327c0c86e75b745588c284	d__Bacteria; p__Chloroflexi; c__JG30-KF-CM66; o__JG30-KF-CM66; f__JG30-KF-CM66; g__JG30-KF-CM66	0.99999936
16S	cc8c31abb4bb72ec16d0cc38d7869fcc	d__Bacteria; p__Acidobacteriota; c__Thermoanaerobaculia; o__Thermoanaerobaculales; f__Thermoanaerobaculaceae; g__Subgroup_10	0.999983505
16S	1747cda7126d96b1389b7be8163f7411	d__Bacteria; p__Actinobacteriota; c__Actinobacteria; o__Corynebacteriales; f__Mycobacteriaceae; g__Mycobacterium	0.999998545
16S	9facc49d954672ed7905d24a178c8bef	d__Bacteria; p__Proteobacteria; c__Alphaproteobacteria; o__Holosporales; f__Holosporaceae; g__uncultured; s__uncultured_bacterium	0.99785029
16S	b10a627d54154a5b8f7e29ea3f5b368e	d__Bacteria; p__Proteobacteria; c__Alphaproteobacteria; o__Rhizobiales; f__Beijerinckiaceae	0.999673371
16S	5fdca08e0ec389a1e1812023915a903e	d__Bacteria; p__Verrucomicrobiota; c__Verrucomicrobiae; o__Verrucomicrobiales; f__Verrucomicrobiaceae; g__uncultured; s__uncultured_Verrucomicrobia	0.90481178
16S	023cb46d5a7e55ab500756ef0fac1601	d__Bacteria; p__Armatimonadota; c__uncultured; o__uncultured; f__uncultured; g__uncultured; s__uncultured_bacterium	0.988427393
16S	4c69fd5ac021b36e5db9ac7d2b5ea19a	d__Bacteria; p__Acidobacteriota; c__Vicinamibacteria; o__Vicinamibacterales; f__Vicinamibacteraceae; g__Vicinamibacteraceae	0.976241892
16S	c89275a96be83d24e5a30afbdbccbf5c	d__Bacteria; p__Proteobacteria; c__Alphaproteobacteria; o__Rhizobiales; f__Beijerinckiaceae; g__Microvirga	0.999930443
16S	9a945252993d35c1830cc6f6f8dffa29	d__Bacteria; p__Acidobacteriota; c__Subgroup_5; o__Subgroup_5; f__Subgroup_5; g__Subgroup_5; s__uncultured_bacterium	0.99995938
16S	0cb5d98f467aa0bb03a5054cdd8570d3	d__Bacteria; p__Planctomycetota; c__Planctomycetes; o__Gemmatales; f__Gemmataceae; g__Gemmata; s__uncultured_bacterium	0.998419493
16S	8fe52dca200f38b16423f9a3e2c54fac	d__Bacteria; p__Actinobacteriota; c__Thermoleophilia; o__Solirubrobacterales; f__67-14; g__67-14; s__metagenome	0.895132049
16S	dad5c6406446721b349bb2a04b7605ee	d__Bacteria; p__Chloroflexi; c__Chloroflexia; o__Chloroflexales; f__Roseiflexaceae; g__uncultured	0.999999983
16S	d33543a76a2e4e42ac95874c420ce45e	d__Bacteria; p__Myxococcota; c__Polyangia; o__Blfdi19; f__Blfdi19; g__Blfdi19; s__uncultured_bacterium	0.982006209
16S	dd21b149efbabb1be4e8d9cecd148089	d__Bacteria; p__Planctomycetota; c__Phycisphaerae; o__Tepidisphaerales; f__Tepidisphaeraceae; g__Tepidisphaeraceae; s__uncultured_planctomycete	0.83013781
16S	ef000879bbe5e742d7c27edabb19a2b6	d__Bacteria; p__Planctomycetota; c__Planctomycetes; o__Planctomycetales; f__uncultured; g__uncultured	0.999999256
16S	8285887ed78d82c75dd4e3094aefc861	d__Bacteria; p__Acidobacteriota; c__Blastocatellia; o__11-24; f__11-24; g__11-24; s__uncultured_Acidobacteria	0.791495554
16S	c17c0b5e22c063e9cd5fc3233e582b4a	d__Bacteria; p__Myxococcota; c__Polyangia; o__Polyangiales; f__BIrii41; g__BIrii41	0.999999579
16S	1d77ad1253dcc40c2dcf3be4b6b9233d	d__Bacteria; p__Actinobacteriota; c__Actinobacteria; o__Streptomycetales; f__Streptomycetaceae; g__Streptomyces	0.996227491
16S	88500b09e0a164f8112721083d483962	d__Bacteria; p__Chloroflexi; c__Anaerolineae; o__RBG-13-54-9; f__RBG-13-54-9; g__RBG-13-54-9; s__uncultured_sludge	0.968094923
16S	96b786989b4e37b05e30da9d379ec057	d__Bacteria; p__Chloroflexi; c__Anaerolineae; o__RBG-13-54-9; f__RBG-13-54-9; g__RBG-13-54-9; s__uncultured_sludge	0.874029861
16S	055e6071dfb19bf3278f6b553d8dae02	d__Bacteria; p__Planctomycetota; c__Planctomycetes; o__Pirellulales; f__Pirellulaceae; g__Pirellula; s__uncultured_Pasteuria	0.787295695
16S	06ad31003424f45e2cd2a00606a4eb81	d__Bacteria; p__Acidobacteriota; c__Thermoanaerobaculia; o__Thermoanaerobaculales; f__Thermoanaerobaculaceae; g__Subgroup_10; s__uncultured_bacterium	0.931258053
16S	1ab291b11da5a207224bca48bf564335	d__Bacteria; p__Proteobacteria; c__Alphaproteobacteria; o__Elsterales; f__uncultured; g__uncultured; s__uncultured_bacterium	0.788883458
16S	72a69d5afa5edb93a2b60951567b0eeb	d__Bacteria; p__Acidobacteriota; c__Subgroup_22; o__Subgroup_22; f__Subgroup_22; g__Subgroup_22	0.999999619
16S	489ce9411397073d457cab057e80f370	d__Bacteria; p__Verrucomicrobiota; c__Verrucomicrobiae; o__Pedosphaerales; f__Pedosphaeraceae; g__Pedosphaeraceae	0.999983032
16S	b74183918abdcf8a11f53f0b4f62eeab	d__Bacteria; p__Latescibacterota; c__Latescibacterota; o__Latescibacterota; f__Latescibacterota; g__Latescibacterota; s__uncultured_soil	0.966226177
16S	fb954971743799bcee00c7591d293d58	d__Bacteria; p__Proteobacteria; c__Alphaproteobacteria; o__Azospirillales; f__Azospirillaceae; g__Skermanella; s__uncultured_Azospirillum	0.826609531
16S	ea1395d9acfe4501a83156f0b941c5d2	d__Bacteria; p__Proteobacteria; c__Alphaproteobacteria; o__Tistrellales; f__Geminicoccaceae; g__Candidatus_Alysiosphaera; s__metagenome	0.761539211
16S	69bb799f74d47453fc9c66e00dd32e9a	d__Bacteria; p__Armatimonadota; c__uncultured; o__uncultured; f__uncultured; g__uncultured; s__uncultured_bacterium	0.996432621
16S	6cc9ad4314a180262cee240a539611c4	d__Bacteria; p__Proteobacteria; c__Alphaproteobacteria; o__Sphingomonadales; f__Sphingomonadaceae; g__Novosphingobium	0.983062528
16S	87835f2fb1c9328d076d6cb60e258d2c	d__Bacteria; p__Proteobacteria; c__Gammaproteobacteria; o__Salinisphaerales; f__Solimonadaceae; g__Polycyclovorans; s__uncultured_bacterium	0.973519849
16S	154d32d97cff5105d083b2bfbfcf8196	d__Bacteria; p__Acidobacteriota; c__Vicinamibacteria; o__Vicinamibacterales; f__Vicinamibacteraceae; g__uncultured	0.944494956
16S	5952ec94b46d72011e473304f9be158a	d__Bacteria; p__Proteobacteria; c__Gammaproteobacteria; o__Burkholderiales; f__Nitrosomonadaceae; g__Ellin6067	0.999997918
16S	f969cc698abaea143a020339bd041f36	d__Bacteria; p__Bacteroidota; c__Bacteroidia; o__Sphingobacteriales; f__env.OPS_17; g__env.OPS_17; s__uncultured_Bacteroidetes	0.927502567
16S	34b642977de02c9e6267399ddc3de15d	d__Bacteria; p__Gemmatimonadota; c__Gemmatimonadetes; o__Gemmatimonadales; f__Gemmatimonadaceae; g__uncultured	0.999996697
16S	315860764a8322e17f535694446e0835	d__Bacteria; p__Myxococcota; c__Polyangia; o__Polyangiales; f__Polyangiaceae; g__uncultured	0.875272735
16S	fa05bc1df1d715565e2daa663270ed31	d__Bacteria; p__Bacteroidota; c__Bacteroidia; o__Cytophagales; f__Microscillaceae; g__Chryseolinea; s__uncultured_bacterium	0.855468602
16S	73c330ec1d378677ca7605c53ce89896	d__Bacteria; p__Gemmatimonadota; c__Gemmatimonadetes; o__Gemmatimonadales; f__Gemmatimonadaceae; g__Gemmatimonas	0.999993321
16S	a05f6fa8a24c404176b4761963fed61e	d__Bacteria; p__Bacteroidota; c__Bacteroidia; o__Cytophagales; f__Cytophagaceae; g__Cytophaga; s__uncultured_Bacteroidetes	0.954391862
16S	4597e0742e3b16a8f2944c6ae8968096	d__Bacteria; p__Bdellovibrionota; c__Oligoflexia; o__Oligoflexales; f__Oligoflexales; g__Oligoflexus; s__Oligoflexus_tunisiensis	0.895185249
16S	084c63d7fce654dfde12511efa76f8ee	d__Bacteria; p__Proteobacteria; c__Alphaproteobacteria; o__Rhizobiales; f__Xanthobacteraceae; g__Rhodoplanes	0.988134253
16S	a0ef3c27be1a25560330752609a6d5e2	d__Bacteria; p__Proteobacteria; c__Alphaproteobacteria; o__Caulobacterales; f__Caulobacteraceae; g__uncultured; s__metagenome	0.935539914
16S	9639a3291729a3758207b47715d9205f	d__Bacteria; p__Firmicutes; c__Clostridia; o__Oscillospirales; f__Ruminococcaceae; g__Subdoligranulum	0.999560332
16S	872c2a77bb2cfb2586f2dce722936bfc	d__Bacteria; p__Verrucomicrobiota; c__Verrucomicrobiae; o__Chthoniobacterales; f__Chthoniobacteraceae; g__Chthoniobacter; s__metagenome	0.746741664
16S	d701435249c9c28b46c02e6a4983fca9	d__Bacteria; p__Gemmatimonadota; c__Gemmatimonadetes; o__Gemmatimonadales; f__Gemmatimonadaceae; g__uncultured	0.999971513
16S	7955106445694816839250c11fbf67ed	d__Bacteria; p__Verrucomicrobiota; c__Verrucomicrobiae; o__Chthoniobacterales; f__Chthoniobacteraceae; g__Chthoniobacter; s__uncultured_Verrucomicrobia	0.743420462
16S	265f5e54240e26ecf393624a5bd2d161	d__Bacteria; p__Chloroflexi; c__Ktedonobacteria; o__C0119; f__C0119; g__C0119; s__uncultured_bacterium	0.99952319
16S	453cf07d3e96e304f23fbde7b355fe70	d__Bacteria; p__Actinobacteriota; c__Actinobacteria; o__Micrococcales; f__Microbacteriaceae	0.999248311
16S	27ddf4ef80e457e0ab85b4b65ad2d85a	d__Bacteria; p__Proteobacteria; c__Gammaproteobacteria; o__Burkholderiales; f__TRA3-20; g__TRA3-20	0.999990375
16S	b6d235d3a670893481ace8f5c8920e6a	d__Bacteria; p__Gemmatimonadota; c__Gemmatimonadetes; o__Gemmatimonadales; f__Gemmatimonadaceae; g__uncultured; s__uncultured_bacterium	0.801229766
16S	78725fad38cbdf92c60d9e86d517cc63	d__Bacteria; p__Myxococcota; c__Polyangia; o__Haliangiales; f__Haliangiaceae; g__Haliangium; s__uncultured_bacterium	0.766672664
16S	90b144f9cc9f59a7cb5cb54289297d89	d__Bacteria; p__Planctomycetota; c__Planctomycetes; o__Pirellulales; f__Pirellulaceae; g__Pirellula; s__uncultured_Pasteuria	0.986453533
16S	cdf9715bafc27181fa3dffe406a544b6	d__Bacteria; p__Planctomycetota; c__Phycisphaerae; o__Tepidisphaerales; f__WD2101_soil_group; g__WD2101_soil_group	0.999999899
16S	ece94dcc64a7695fa35921ef2e4944a6	d__Bacteria; p__Planctomycetota; c__Planctomycetes; o__Isosphaerales; f__Isosphaeraceae; g__Singulisphaera	0.999999838
16S	fdfb7628622d1f8ff6e4745a5b171546	d__Bacteria; p__Acidobacteriota; c__Thermoanaerobaculia; o__Thermoanaerobaculales; f__Thermoanaerobaculaceae; g__Subgroup_10; s__metagenome	0.917140145
16S	a7fb37048faf599fd5a5e70f3cf7a4bf	d__Bacteria; p__Proteobacteria; c__Alphaproteobacteria; o__Tistrellales; f__Geminicoccaceae; g__Candidatus_Alysiosphaera	0.999986489
16S	7e7e348a2e546d912a2e8784b2eca9bb	d__Bacteria; p__Chloroflexi; c__Chloroflexia; o__Chloroflexales; f__Roseiflexaceae; g__uncultured; s__uncultured_bacterium	0.999972907
16S	236224154c9322aef11407bc72356c28	d__Bacteria; p__Actinobacteriota; c__Actinobacteria; o__Propionibacteriales; f__Nocardioidaceae; g__Nocardioides; s__uncultured_organism	0.802103652
16S	9b3e2914f0ebf75e055b59e3e930b059	d__Bacteria; p__Acidobacteriota; c__Acidobacteriae; o__Acidobacteriales; f__uncultured; g__uncultured	0.997996669
16S	a4049a72dd082a49d179ce787a9335d9	d__Bacteria; p__Proteobacteria; c__Alphaproteobacteria; o__Rhodobacterales; f__Rhodobacteraceae; g__Pseudorhodobacter	0.863642571
16S	6b956b0b83f7c0c9c90de871c6c0a452	d__Bacteria; p__Proteobacteria; c__Gammaproteobacteria; o__Gammaproteobacteria_Incertae_Sedis; f__Unknown_Family; g__Candidatus_Ovatusbacter; s__uncultured_bacterium	0.992495937
16S	5632305c6e26230f3c19f383676b7b5f	d__Bacteria; p__Verrucomicrobiota; c__Verrucomicrobiae; o__Chthoniobacterales; f__Chthoniobacteraceae; g__Chthoniobacter; s__metagenome	0.968339589
16S	62727dc7f1b9c5878de3da94b2977f05	d__Bacteria; p__Proteobacteria; c__Alphaproteobacteria; o__Rhizobiales; f__Rhizobiaceae; g__Ochrobactrum	0.761021467
16S	a4a34742540fc94643cdd1c185ac294d	d__Bacteria; p__Proteobacteria; c__Alphaproteobacteria; o__Rhizobiales; f__Rhizobiaceae; g__Mesorhizobium; s__Mesorhizobium_sp.	0.779482797
16S	83edd0effd0a26dd818ad65329338c30	d__Bacteria; p__Acidobacteriota; c__Thermoanaerobaculia; o__Thermoanaerobaculales; f__Thermoanaerobaculaceae; g__Subgroup_10	0.999999903
16S	1ddc963d05eb7588d1560697ec72b11f	d__Bacteria; p__Actinobacteriota; c__Thermoleophilia; o__Solirubrobacterales; f__67-14; g__67-14; s__uncultured_bacterium	0.86421631
16S	9e6a36401833e45d3948d5611b028d46	d__Bacteria; p__Actinobacteriota; c__Thermoleophilia; o__uncultured; f__uncultured; g__uncultured; s__uncultured_bacterium	0.999999532
16S	e007cfa6ea49f0a7a5009b5def01214b	d__Bacteria; p__Firmicutes; c__Bacilli; o__Bacillales; f__Bacillaceae; g__Bacillus	0.995981896
16S	763b227993f9a42333a6ac3d33123c96	d__Bacteria; p__Proteobacteria; c__Gammaproteobacteria; o__Burkholderiales; f__Nitrosomonadaceae; g__MND1	0.999999787
16S	306c659d8b7b65fe583521c2e267b69c	d__Bacteria; p__Myxococcota; c__Myxococcia; o__Myxococcales; f__Myxococcaceae; g__P3OB-42; s__uncultured_bacterium	0.991884372
16S	debda29d401bc8ea6f446870664b5b3a	d__Bacteria; p__Actinobacteriota; c__Actinobacteria; o__Micrococcales; f__Microbacteriaceae; g__Agromyces	0.999998334
16S	dd8723b6ef58a1371a69ffd5a8387d08	d__Bacteria; p__Planctomycetota; c__Planctomycetes; o__Gemmatales; f__Gemmataceae; g__uncultured	0.998932646
16S	5201e90c14400729bbd339e4cfd0f61f	d__Bacteria; p__Planctomycetota; c__Planctomycetes; o__Gemmatales; f__Gemmataceae; g__Gemmata	0.999996379
16S	81fc47f6955c244e33db09dc3404ff65	d__Bacteria; p__Verrucomicrobiota; c__Verrucomicrobiae; o__Pedosphaerales; f__Pedosphaeraceae; g__Pedosphaeraceae	0.864082928
16S	d6548ee4b0cbe811823a5a9e6e383f5f	d__Bacteria; p__Gemmatimonadota; c__Gemmatimonadetes; o__Gemmatimonadales; f__Gemmatimonadaceae; g__uncultured	0.999998596
16S	c2cf4a76583c79a8d92c9fa71129914f	d__Bacteria; p__Planctomycetota; c__Planctomycetes; o__Gemmatales; f__Gemmataceae; g__uncultured; s__uncultured_bacterium	0.995160374
16S	8206db4b8b8bbd572d04ab96cb720f52	d__Bacteria; p__Actinobacteriota; c__Thermoleophilia; o__Solirubrobacterales; f__67-14; g__67-14; s__uncultured_bacterium	0.796844885
16S	12a31b359410418f8be0dc75cadd28a3	d__Bacteria; p__Planctomycetota; c__Pla4_lineage; o__Pla4_lineage; f__Pla4_lineage; g__Pla4_lineage; s__metagenome	0.999999999
16S	5f5564e113fa63e2cf469cd7eb74b777	d__Bacteria; p__Actinobacteriota; c__Acidimicrobiia; o__Microtrichales; f__Iamiaceae; g__Iamia	0.99987621
16S	4ffa72ffe1ddb9aedeb75c63927580a1	d__Bacteria; p__Acidobacteriota; c__Subgroup_5; o__Subgroup_5; f__Subgroup_5; g__Subgroup_5; s__uncultured_Acidobacteria	0.992877664
16S	81f7d62b95da1bd08d91d7b66cd75a9d	d__Bacteria; p__Proteobacteria; c__Gammaproteobacteria; o__KI89A_clade; f__KI89A_clade; g__KI89A_clade; s__uncultured_bacterium	0.993113265
16S	351cf4af69db293519bfd5b9eddd432c	d__Bacteria; p__Planctomycetota; c__Planctomycetes; o__Planctomycetales; f__uncultured; g__uncultured	0.717297303
16S	c1e4df29b07bfc710bcd85a5ef2b458a	d__Bacteria; p__Planctomycetota; c__Phycisphaerae; o__Tepidisphaerales; f__WD2101_soil_group; g__WD2101_soil_group	0.999999866
16S	b4b04da8172207beaf905252bc63f691	d__Bacteria; p__Proteobacteria; c__Gammaproteobacteria; o__Burkholderiales; f__Oxalobacteraceae	0.999142255
16S	874a3b0429e8ac1406877425eadd4e08	d__Bacteria; p__Proteobacteria; c__Gammaproteobacteria; o__Steroidobacterales; f__Steroidobacteraceae; g__uncultured; s__metagenome	0.997725285
16S	613cfadbb4e5715627b87e7fa4b22e16	d__Bacteria; p__Verrucomicrobiota; c__Verrucomicrobiae; o__Pedosphaerales; f__Pedosphaeraceae; g__ADurb.Bin063-1; s__uncultured_Verrucomicrobia	0.826838149
16S	e7009dac7d1e7f76f1b04f4a91987a85	d__Bacteria; p__Myxococcota; c__Polyangia; o__Polyangiales; f__Phaselicystidaceae; g__Phaselicystis	0.945003398
16S	0ba157d19f4b5f670badc0a61520b414	d__Bacteria; p__Proteobacteria; c__Alphaproteobacteria; o__Rhizobiales; f__uncultured; g__uncultured; s__metagenome	0.999999668
16S	7fb02927eb1cec025fc5e0db61fc2065	d__Bacteria; p__Fibrobacterota; c__Fibrobacteria; o__Fibrobacterales; f__Fibrobacteraceae; g__possible_genus_04; s__uncultured_bacterium	0.958254498
16S	26f173c04574871aba8876838e2d9e61	d__Bacteria; p__Proteobacteria; c__Alphaproteobacteria; o__Sphingomonadales; f__Sphingomonadaceae; g__Novosphingobium	0.989007417
16S	015e1885fe4a7fa6869355f6c2ebd76a	d__Bacteria; p__Proteobacteria; c__Gammaproteobacteria; o__Gammaproteobacteria_Incertae_Sedis; f__Unknown_Family; g__Candidatus_Ovatusbacter; s__uncultured_bacterium	0.989881058
16S	f2e09b4a26b6ee9dcc5182c200d707cd	d__Bacteria; p__Chloroflexi; c__KD4-96; o__KD4-96; f__KD4-96; g__KD4-96	0.999999993
16S	ad9018f80e00f2ca4b48067195ac310d	d__Bacteria; p__Proteobacteria; c__Alphaproteobacteria; o__Caulobacterales; f__Caulobacteraceae; g__Brevundimonas	0.999999276
16S	4720c741318490039c9361f7daa7a02a	d__Bacteria; p__Proteobacteria; c__Alphaproteobacteria; o__Reyranellales; f__Reyranellaceae; g__Reyranella	1
16S	ce93f1ace9d1683ab0f602e3c06abb39	d__Bacteria; p__Actinobacteriota; c__Acidimicrobiia; o__Microtrichales; f__Iamiaceae; g__Iamia; s__bacterium_Ellin5247	0.894304439
16S	c4db9ae54cc7a544b18bfd99e26df6e3	d__Bacteria; p__Bacteroidota; c__Bacteroidia; o__Chitinophagales; f__Chitinophagaceae; g__Parafilimonas; s__uncultured_bacterium	0.959115436
16S	ab966df8f13bae437d395c6274cd536d	d__Bacteria; p__Actinobacteriota; c__Thermoleophilia; o__Solirubrobacterales; f__67-14; g__67-14; s__metagenome	0.962434017
16S	54fa1e6a04ba4d34abe959b34f1082d1	d__Bacteria; p__Planctomycetota; c__Planctomycetes; o__Gemmatales; f__Gemmataceae; g__uncultured; s__uncultured_bacterium	0.844602722
16S	87c63a099091784b30d2cea9d3de4a28	d__Bacteria; p__Proteobacteria; c__Alphaproteobacteria; o__Sphingomonadales; f__Sphingomonadaceae; g__Novosphingobium	0.974418301
16S	7045db13432b1ef552b8b90e9854b7b9	d__Bacteria; p__Planctomycetota; c__Planctomycetes; o__Gemmatales; f__Gemmataceae; g__Gemmata; s__metagenome	0.958869234
16S	0c4f8c95fedb27fdbdf839992673c20d	d__Bacteria; p__Bacteroidota; c__Bacteroidia; o__Cytophagales; f__Microscillaceae; g__OLB12; s__uncultured_bacterium	0.798426314
16S	f55d22a8e61d493b7f4c5e3f09326add	d__Bacteria; p__Firmicutes; c__Clostridia; o__Lachnospirales; f__Lachnospiraceae; g__Butyrivibrio	0.997087007
16S	d922e28fdfb36aa671e51df99219225a	d__Bacteria; p__Proteobacteria; c__Gammaproteobacteria; o__Burkholderiales; f__Comamonadaceae	0.999998844
16S	1381ce720cb306e9fa631e15bf39ee1a	d__Bacteria; p__Planctomycetota; c__Planctomycetes; o__Pirellulales; f__Pirellulaceae; g__Pir4_lineage	0.999993812
16S	4bc3351a4fd8d95376d9111d0b177405	d__Bacteria; p__Actinobacteriota; c__Actinobacteria; o__Corynebacteriales; f__Nocardiaceae; g__Rhodococcus; s__Rhodococcus_hoagii	0.950500138
16S	fae9b53fdf50d729e233c02937ece958	d__Bacteria; p__Proteobacteria; c__Gammaproteobacteria; o__Burkholderiales; f__Nitrosomonadaceae; g__MND1; s__metagenome	0.974915481
16S	bfd0cb2ed32e6ee5baa5724f9af58371	d__Bacteria; p__Acidobacteriota; c__Vicinamibacteria; o__Subgroup_17; f__Subgroup_17; g__Subgroup_17; s__uncultured_bacterium	0.95295818
16S	f65ffe1c651739ab1a6c9350b39ac19c	d__Bacteria; p__Proteobacteria; c__Gammaproteobacteria; o__Steroidobacterales; f__Steroidobacteraceae	0.999776382
16S	d465346f66bfd4225d293e70b9cf5630	d__Bacteria; p__Acidobacteriota; c__Subgroup_25; o__Subgroup_25; f__Subgroup_25; g__Subgroup_25; s__uncultured_bacterium	0.985186505
16S	3b50074b3dfca2dd285b2ce2573866db	d__Bacteria; p__Acidobacteriota; c__Subgroup_5; o__Subgroup_5; f__Subgroup_5; g__Subgroup_5; s__uncultured_bacterium	0.99987961
16S	4eeafdab8102c561fe2c7123082c6620	d__Bacteria; p__Proteobacteria; c__Alphaproteobacteria; o__Elsterales; f__uncultured; g__uncultured; s__uncultured_bacterium	0.752414493
16S	3740b9f3c5a4fc50522623c92603998e	d__Bacteria; p__Actinobacteriota; c__MB-A2-108; o__MB-A2-108; f__MB-A2-108; g__MB-A2-108; s__uncultured_bacterium	0.98158298
16S	574c59030fc312c1935d1018268d17e8	d__Bacteria; p__Chloroflexi; c__Anaerolineae; o__RBG-13-54-9; f__RBG-13-54-9; g__RBG-13-54-9	0.999999999
16S	7bb8621083fb35d7f18724094965eba9	d__Bacteria; p__Bdellovibrionota; c__Bdellovibrionia; o__Bdellovibrionales; f__Bdellovibrionaceae; g__OM27_clade; s__uncultured_bacterium	0.905434173
16S	3fb11383d86dfad2dfd111339161741f	d__Bacteria; p__Bacteroidota; c__Bacteroidia; o__Flavobacteriales; f__Weeksellaceae; g__Chryseobacterium	0.997621655
16S	d4bcbfee3890222f785195430f9f9dd5	d__Bacteria; p__Proteobacteria; c__Gammaproteobacteria; o__Xanthomonadales; f__Xanthomonadaceae; g__Stenotrophomonas	0.999966026
16S	88d5d60bff47b02c9e886a394bba17be	d__Bacteria; p__Latescibacterota; c__Latescibacterota; o__Latescibacterota; f__Latescibacterota; g__Latescibacterota; s__uncultured_bacterium	0.980453793
16S	cfca12f15d8b112666d23a154c0f11fd	d__Bacteria; p__Proteobacteria; c__Gammaproteobacteria; o__Pseudomonadales; f__Pseudomonadaceae; g__Pseudomonas; s__Pseudomonas_alcaligenes	0.954937348
16S	0054903e93ac5d8b79fd427a53d4fb4a	d__Bacteria; p__Chloroflexi; c__Gitt-GS-136; o__Gitt-GS-136; f__Gitt-GS-136; g__Gitt-GS-136; s__uncultured_bacterium	0.999278348
16S	3edb5ad8c6282957511d62d85b8fdf80	d__Bacteria; p__Bdellovibrionota; c__Oligoflexia; o__0319-6G20; f__0319-6G20; g__0319-6G20	1
16S	caf8e49ffe1f4fb7e13ac8e3cfcbc6c0	d__Bacteria; p__Actinobacteriota; c__Acidimicrobiia; o__IMCC26256; f__IMCC26256; g__IMCC26256	0.99999982
16S	011bbf7300220205bf9aac800f0595a4	d__Bacteria; p__Actinobacteriota; c__Thermoleophilia; o__Gaiellales; f__Gaiellaceae; g__Gaiella	0.998466493
16S	2f63f1d7024e42da643653d5c4704c6a	d__Bacteria; p__Acidobacteriota; c__Vicinamibacteria; o__Vicinamibacterales; f__uncultured; g__uncultured; s__uncultured_Acidobacteria	0.848994719
16S	9727e8de12186711ab7cfad445b8ce6d	d__Bacteria; p__Actinobacteriota; c__Thermoleophilia; o__Gaiellales; f__uncultured; g__uncultured	0.997160777
16S	1e542d2112237ddb072880742ade6180	d__Bacteria; p__Planctomycetota; c__Planctomycetes; o__Gemmatales; f__Gemmataceae; g__Gemmata	0.999991147
16S	f739012242bb4cc9a594a2a022acc601	d__Bacteria; p__Bacteroidota; c__Bacteroidia; o__Sphingobacteriales; f__AKYH767; g__AKYH767; s__metagenome	0.997954738
16S	2872fd3e3772aaf1c3d1759ef4510e4d	d__Bacteria; p__Actinobacteriota; c__MB-A2-108; o__MB-A2-108; f__MB-A2-108; g__MB-A2-108; s__uncultured_bacterium	0.987700921
16S	8232f84529b2b8a661cc36816d1107f7	d__Bacteria; p__Firmicutes; c__Bacilli; o__Bacillales; f__Bacillaceae; g__Bacillus; s__Bacillus_lehensis	0.772361491
16S	dbdf2bcf79be268ab72bcaebeb27b4c3	d__Bacteria; p__Actinobacteriota; c__Actinobacteria; o__Kineosporiales; f__Kineosporiaceae	0.999883281
16S	89682bb2ad39f29248486fe04032ae9b	d__Bacteria; p__Proteobacteria; c__Gammaproteobacteria; o__Diplorickettsiales; f__Diplorickettsiaceae; g__Aquicella	0.999999999
16S	d07fbb47541f9cfdedc04b51676af809	d__Bacteria; p__Verrucomicrobiota; c__Verrucomicrobiae; o__Verrucomicrobiales; f__Verrucomicrobiaceae; g__uncultured; s__uncultured_bacterium	0.989673405
16S	6aa7a836713118acd76ce23236879217	d__Bacteria; p__Planctomycetota; c__Planctomycetes; o__Gemmatales; f__Gemmataceae; g__uncultured	0.999990871
16S	5bbdfbbab2eddd8827a01e779ea6cb4b	d__Bacteria; p__MBNT15; c__MBNT15; o__MBNT15; f__MBNT15; g__MBNT15; s__uncultured_bacterium	0.720808296
16S	ff194d0a0f6e96d31a3c3de21923af3d	d__Bacteria; p__Latescibacterota; c__Latescibacterota; o__Latescibacterota; f__Latescibacterota; g__Latescibacterota	0.999999905
16S	329e1c5ec3fc6c080c611be4849395c3	d__Bacteria; p__FCPU426; c__FCPU426; o__FCPU426; f__FCPU426; g__FCPU426; s__uncultured_bacterium	0.980615166
16S	d057aad8a6d8aee870c51f36e550b711	d__Bacteria; p__Actinobacteriota; c__Acidimicrobiia; o__IMCC26256; f__IMCC26256; g__IMCC26256; s__uncultured_soil	0.78871608
16S	ef48963a16fd9a196b4b475355c3cae3	d__Bacteria; p__Gemmatimonadota; c__Gemmatimonadetes; o__Gemmatimonadales; f__Gemmatimonadaceae; g__Gemmatimonas; s__uncultured_bacterium	0.820067306
16S	7e39f689210f7eafc4ff39da92238624	d__Bacteria; p__Chloroflexi; c__TK10; o__TK10; f__TK10; g__TK10	1
16S	0529c08b68fb7d46407c7bf92a054c92	d__Bacteria; p__Myxococcota; c__Polyangia; o__Polyangiales; f__BIrii41; g__BIrii41	0.99999999
16S	5bbbda71b60183e3b28ca9cb2d595cf9	d__Bacteria; p__Actinobacteriota; c__Thermoleophilia; o__Solirubrobacterales; f__67-14; g__67-14; s__uncultured_bacterium	0.845287997
16S	4568c8e81c9f074838e3394e02f7dde8	d__Bacteria; p__Proteobacteria; c__Gammaproteobacteria; o__Diplorickettsiales; f__Diplorickettsiaceae; g__Aquicella	0.999999999
16S	bafabc6a4356fa80a8cb45c1b33b795c	d__Bacteria; p__Acidobacteriota; c__Blastocatellia; o__Pyrinomonadales; f__Pyrinomonadaceae; g__RB41	0.999621237
16S	57c4f3ede08667957471c9e2025b31ae	d__Bacteria; p__Acidobacteriota; c__Vicinamibacteria; o__Vicinamibacterales; f__uncultured; g__uncultured	0.999999888
16S	8393ec83da0d4c4c9ea569f1159811a9	d__Bacteria; p__Proteobacteria; c__Alphaproteobacteria; o__Tistrellales; f__Geminicoccaceae	0.999520547
16S	b535c84d8c89d624f3aa898745238153	d__Bacteria; p__Myxococcota; c__Polyangia; o__Haliangiales; f__Haliangiaceae; g__Haliangium; s__uncultured_bacterium	0.723743274
16S	54a67a54823b984ccd8d0ae7dfefc822	d__Bacteria; p__Proteobacteria; c__Alphaproteobacteria; o__Acetobacterales; f__Acetobacteraceae; g__uncultured	0.924643619
16S	6376ea6dab7d0fde3cd66f53b57e1484	d__Bacteria; p__Proteobacteria; c__Gammaproteobacteria; o__Pseudomonadales; f__Pseudomonadaceae; g__Pseudomonas	0.9998976
16S	eb1630570933554c0a3b0c3364fa0a82	d__Bacteria; p__Actinobacteriota; c__Thermoleophilia; o__Gaiellales; f__uncultured; g__uncultured	0.999951366
16S	5aa5614c3b98c2b8abeda2760ee15d2f	d__Bacteria; p__Actinobacteriota; c__Acidimicrobiia; o__Microtrichales; f__uncultured; g__uncultured; s__uncultured_bacterium	0.763074502
16S	b5da70304926e3dcc581fce312054d02	d__Bacteria; p__Patescibacteria; c__Parcubacteria; o__Parcubacteria; f__Parcubacteria; g__Parcubacteria; s__uncultured_bacterium	0.989499938
16S	aaace94476c4217f3cd645e7374ad5a9	d__Bacteria; p__Acidobacteriota; c__Vicinamibacteria; o__Vicinamibacterales; f__Vicinamibacteraceae; g__Vicinamibacteraceae; s__uncultured_proteobacterium	0.9988802
16S	80996190660d23feec542027f44f4bb8	d__Bacteria; p__Proteobacteria; c__Gammaproteobacteria; o__Diplorickettsiales; f__Diplorickettsiaceae; g__uncultured; s__metagenome	0.881901488
16S	dd93a5212cf24a278d626226f6441d93	d__Bacteria; p__Actinobacteriota; c__Actinobacteria; o__Micrococcales; f__Microbacteriaceae; g__Agromyces	0.978262531
16S	cf2b05fe8e50e682db1974136a8d8c11	d__Bacteria; p__Myxococcota; c__Polyangia; o__Polyangiales; f__Polyangiaceae; g__Aetherobacter; s__metagenome	0.724016259
16S	31d5f96bba8daff4ab97558a484f2f8a	d__Bacteria; p__Methylomirabilota; c__Methylomirabilia; o__Rokubacteriales; f__WX65; g__WX65; s__uncultured_bacterium	0.946200728
16S	087cc9b14c9d24902d651915f3ed54bf	d__Bacteria; p__Gemmatimonadota; c__Gemmatimonadetes; o__Gemmatimonadales; f__Gemmatimonadaceae; g__uncultured; s__uncultured_Nitrospira	0.814112634
16S	b306b305fd1e6de902363b591fd28fac	d__Bacteria; p__Firmicutes; c__Bacilli; o__Bacillales; f__Planococcaceae; g__Lysinibacillus	0.720849615
16S	8821bad517ffe202e182397bd0d759d4	d__Bacteria; p__Planctomycetota; c__Phycisphaerae; o__Tepidisphaerales; f__WD2101_soil_group; g__WD2101_soil_group	0.999999982
16S	82bf0c0c6d364a213a08928b6f0ecbd5	d__Bacteria; p__Acidobacteriota; c__Thermoanaerobaculia; o__Thermoanaerobaculales; f__Thermoanaerobaculaceae; g__Subgroup_10; s__Acidobacteria_bacterium	0.989836946
16S	c330ec1c27ad492b02c9229368eb3991	d__Bacteria; p__Proteobacteria; c__Gammaproteobacteria; o__Burkholderiales; f__Nitrosomonadaceae; g__IS-44	0.999789353
16S	46d5acf15b6294ed40bb8d4267e90de4	d__Bacteria; p__Planctomycetota; c__Planctomycetes; o__Pirellulales; f__Pirellulaceae; g__uncultured; s__uncultured_Planctomycetaceae	0.837557583
16S	4ba2eb34cb3728b1680e64dad203a3be	d__Bacteria; p__Verrucomicrobiota; c__Verrucomicrobiae; o__Pedosphaerales; f__Pedosphaeraceae; g__uncultured; s__uncultured_bacterium	0.98478786
16S	feae08080074243344a12135bb67ed48	d__Bacteria; p__Verrucomicrobiota; c__Verrucomicrobiae; o__Pedosphaerales; f__Pedosphaeraceae; g__uncultured	0.999999703
16S	d39d0f6fe627946b2ca45c896cf88d6b	d__Bacteria; p__Acidobacteriota; c__Blastocatellia; o__Blastocatellales; f__Blastocatellaceae; g__JGI_0001001-H03	0.86415235
16S	57830e5be12e987d05b95d88a99f1b12	d__Bacteria; p__Actinobacteriota; c__Actinobacteria; o__Streptomycetales; f__Streptomycetaceae; g__Streptomyces	0.999251667
16S	33f6fab3ef7a8e1cc4d3845b99c54a8f	d__Bacteria; p__Latescibacterota; c__Latescibacterota; o__Latescibacterota; f__Latescibacterota; g__Latescibacterota; s__uncultured_Acidobacterium	0.80336001
16S	0830db7fb82e37435ca1619312825a3d	d__Bacteria; p__Proteobacteria; c__Alphaproteobacteria; o__Caulobacterales; f__Hyphomonadaceae; g__Hirschia; s__uncultured_bacterium	0.920176443
16S	26ebce862c6b206e9888751226603b20	d__Bacteria; p__Proteobacteria; c__Alphaproteobacteria; o__Micropepsales; f__Micropepsaceae; g__uncultured; s__metagenome	0.903384725
16S	62f7ecf7d05f92813a3f21b862040dda	d__Bacteria; p__Verrucomicrobiota; c__Verrucomicrobiae; o__Verrucomicrobiales; f__Verrucomicrobiaceae; g__Verrucomicrobium; s__uncultured_bacterium	0.924895235
16S	537ab35d7529285910117f90e6a11b9f	d__Bacteria; p__Proteobacteria; c__Gammaproteobacteria; o__Oceanospirillales; f__Pseudohongiellaceae; g__BIyi10; s__metagenome	0.886293777
16S	bae97f9283eb8d76aad5cdfe7f3fe43d	d__Bacteria; p__Myxococcota; c__Polyangia; o__Haliangiales; f__Haliangiaceae; g__Haliangium	0.999984639
16S	cf64d5f5f2af5b65fc8c6f3f2f45613f	d__Bacteria; p__Actinobacteriota; c__Actinobacteria; o__Micromonosporales; f__Micromonosporaceae; g__Actinoplanes	0.837855804
16S	bbd4834377a28435b34904d56cb8c808	d__Bacteria; p__Actinobacteriota; c__Actinobacteria; o__Propionibacteriales; f__Nocardioidaceae; g__Nocardioides; s__uncultured_organism	0.877641287
16S	9974976b9ba179728cb1e4d1da21933f	d__Bacteria; p__Chloroflexi; c__Anaerolineae; o__Caldilineales; f__Caldilineaceae; g__uncultured; s__metagenome	0.967851374
16S	146195f72933e590d98b89c38d6eda33	d__Bacteria; p__Actinobacteriota; c__Actinobacteria; o__Frankiales; f__Geodermatophilaceae; g__Klenkia	0.97552528
16S	12d7eecffd75e57c27bdd2f1d60e79fd	d__Bacteria; p__Proteobacteria; c__Gammaproteobacteria; o__CCD24; f__CCD24; g__CCD24	0.999996913
16S	4af467dbd29b8c32469daf99724b2745	d__Bacteria; p__Gemmatimonadota; c__Gemmatimonadetes; o__Gemmatimonadales; f__Gemmatimonadaceae; g__uncultured	0.999998631
16S	18f93a2a48d3ee0686ae55bc05c432a6	d__Bacteria; p__Planctomycetota; c__Planctomycetes; o__Pirellulales; f__Pirellulaceae; g__Pir4_lineage	0.999999891
16S	3b58279b83d1159ee90edb64569efd26	d__Bacteria; p__Planctomycetota; c__Planctomycetes; o__Gemmatales; f__Gemmataceae; g__uncultured; s__uncultured_bacterium	0.840933175
16S	15e6bc0de6c4b951333f13116c53c55b	d__Bacteria; p__Proteobacteria; c__Gammaproteobacteria; o__Steroidobacterales; f__Steroidobacteraceae; g__uncultured; s__metagenome	0.990763873
16S	3f58f868f55f9204d54997ce4cd7c96d	d__Bacteria; p__Actinobacteriota; c__Thermoleophilia; o__Solirubrobacterales; f__Solirubrobacteraceae; g__Solirubrobacter	0.999949726
16S	2cee54b259de60b087645d239bb06f80	d__Bacteria; p__Proteobacteria; c__Alphaproteobacteria; o__Reyranellales; f__Reyranellaceae; g__Reyranella	1
16S	0ee37ec134468f80d8769ff1e0cb2c9f	d__Bacteria; p__Zixibacteria; c__Zixibacteria; o__Zixibacteria; f__Zixibacteria; g__Zixibacteria; s__uncultured_bacterium	0.999920453
16S	b5ad6edbdf7c76128837ee6c1ae53346	d__Bacteria; p__Verrucomicrobiota; c__Verrucomicrobiae; o__S-BQ2-57_soil_group; f__S-BQ2-57_soil_group; g__S-BQ2-57_soil_group; s__uncultured_bacterium	0.999999314
16S	87cc0f3473098725b50f3c7a5c03cdc1	d__Bacteria; p__Verrucomicrobiota; c__Verrucomicrobiae; o__Pedosphaerales; f__Pedosphaeraceae; g__Pedosphaeraceae	0.746400308
16S	ef842304c4abd41a0d12022583c3e8be	d__Bacteria; p__Proteobacteria; c__Gammaproteobacteria; o__Burkholderiales; f__Comamonadaceae; g__Hydrogenophaga	0.973504072
16S	0f7a87df86893646097ae435ee8a774f	d__Bacteria; p__Actinobacteriota; c__Actinobacteria; o__Micromonosporales; f__Micromonosporaceae; g__Micromonospora	0.977750886
16S	87e4e7a40d23eb522d1036a33164789d	d__Bacteria; p__Bacteroidota; c__Bacteroidia; o__Sphingobacteriales; f__AKYH767; g__AKYH767; s__uncultured_Bacteroidetes	0.767466584
16S	bc11744df0608aadcfd9ab41f64b0f00	d__Bacteria; p__Planctomycetota; c__Pla4_lineage; o__Pla4_lineage; f__Pla4_lineage; g__Pla4_lineage; s__uncultured_bacterium	0.851318483
16S	94815057d1deee8f7d87d99f02d32189	d__Bacteria; p__Proteobacteria; c__Gammaproteobacteria; o__Diplorickettsiales; f__Diplorickettsiaceae; g__uncultured	0.999999758
16S	119eac24858a77a188fc98adb6e23898	d__Bacteria; p__Actinobacteriota; c__Thermoleophilia; o__Gaiellales; f__Gaiellaceae; g__Gaiella	0.999468614
16S	af66ed893dbc5264a92b19f525c0fbf2	d__Bacteria; p__Acidobacteriota; c__Vicinamibacteria; o__Vicinamibacterales; f__Vicinamibacteraceae; g__Vicinamibacteraceae	0.999025243
16S	0de8a5809f1bab7764364730431ba4a2	d__Bacteria; p__Gemmatimonadota; c__Gemmatimonadetes; o__Gemmatimonadales; f__Gemmatimonadaceae; g__uncultured	0.999996554
16S	b4bb9acd62429e6ab0607af897300501	d__Bacteria; p__Desulfobacterota; c__uncultured; o__uncultured; f__uncultured; g__uncultured	0.990124544
16S	760b84dc243afd9a6dfe98573c66c9cf	d__Bacteria; p__Proteobacteria; c__Gammaproteobacteria; o__Burkholderiales; f__Comamonadaceae	0.999997132
16S	ccd8327be4546736cf804e65509d7ed0	d__Bacteria; p__Proteobacteria; c__Gammaproteobacteria; o__Xanthomonadales; f__Rhodanobacteraceae; g__Dokdonella	0.950673862
16S	e8bd5a5228cd426c496dcd50f6dad542	d__Bacteria; p__Proteobacteria; c__Gammaproteobacteria; o__Xanthomonadales; f__Xanthomonadaceae; g__Pseudoxanthomonas	0.999995692
16S	ebb0349f3f4010c2cf9c3bffc4f5061e	d__Bacteria; p__Chloroflexi; c__Chloroflexia; o__Thermomicrobiales; f__JG30-KF-CM45; g__JG30-KF-CM45	0.999999997
16S	9a78396f1ac0614acb2154eebb20f0e9	d__Bacteria; p__Proteobacteria; c__Gammaproteobacteria; o__Salinisphaerales; f__Solimonadaceae; g__uncultured; s__uncultured_bacterium	0.99999123
16S	14fc38deec9091a821235f1d153a1d8c	d__Bacteria; p__Acidobacteriota; c__Holophagae; o__Subgroup_7; f__Subgroup_7; g__Subgroup_7; s__uncultured_bacterium	0.811297191
16S	b12816efa6601bfb93cee3fe38a1440c	d__Bacteria; p__Myxococcota; c__Myxococcia; o__Myxococcales; f__Myxococcaceae; g__P3OB-42; s__uncultured_bacterium	0.75652471
16S	a158a233bb774d15c71c40bc775a2251	d__Bacteria; p__Planctomycetota; c__Planctomycetes; o__Gemmatales; f__Gemmataceae; g__Telmatocola; s__metagenome	0.976339864
16S	473ffcf2c4aa59c954ea72cb49089941	d__Bacteria; p__Planctomycetota; c__Planctomycetes; o__Isosphaerales; f__Isosphaeraceae; g__Singulisphaera	0.99999938
16S	df5d01e69e7e85939734e63b759ac8d7	d__Bacteria; p__Actinobacteriota; c__Actinobacteria; o__Propionibacteriales; f__Nocardioidaceae; g__Nocardioides; s__Marmoricola_sp.	0.770397946
16S	96cb78b4e0ff3c2b00953987d32c6f9c	d__Bacteria; p__Chloroflexi; c__KD4-96; o__KD4-96; f__KD4-96; g__KD4-96; s__uncultured_bacterium	0.998115017
16S	7f031ba675611954af2b1906d2e7d14f	d__Bacteria; p__Myxococcota; c__bacteriap25; o__bacteriap25; f__bacteriap25; g__bacteriap25	0.723487642
16S	b18705def10d3d26afe7d0e3de067537	d__Bacteria; p__Planctomycetota; c__Planctomycetes; o__Gemmatales; f__Gemmataceae; g__uncultured; s__uncultured_bacterium	0.783663058
16S	e81982daad6e7a00fdb15a6b29b12936	d__Bacteria; p__Verrucomicrobiota; c__Verrucomicrobiae; o__Pedosphaerales; f__Pedosphaeraceae; g__Pedosphaeraceae; s__uncultured_bacterium	0.995517091
16S	c6e77fa5a5d0cb080b71027a3b5577a3	d__Bacteria; p__Gemmatimonadota; c__Gemmatimonadetes; o__Gemmatimonadales; f__Gemmatimonadaceae; g__Gemmatimonas	0.999855614
16S	33d562401b897509ccbc0c7bda165235	d__Bacteria; p__Acidobacteriota; c__Subgroup_5; o__Subgroup_5; f__Subgroup_5; g__Subgroup_5; s__uncultured_bacterium	0.999996407
16S	582f1adb10aeceefb9fed05fdbf0fa93	d__Bacteria; p__Myxococcota; c__Polyangia; o__Polyangiales; f__Sandaracinaceae; g__Sandaracinus; s__uncultured_bacterium	0.997971278
16S	5c4caeb3f2bdae5a4d000f2cfe8b2f22	d__Bacteria; p__Actinobacteriota; c__Acidimicrobiia; o__IMCC26256; f__IMCC26256; g__IMCC26256	0.99999983
16S	1b217bf6e32a6d24c6d3e10bb0be1292	d__Bacteria; p__Planctomycetota; c__Planctomycetes; o__Pirellulales; f__Pirellulaceae; g__Pirellula; s__uncultured_Pasteuria	0.966644136
16S	fa063ad966319d042ce60f49030897a4	d__Bacteria; p__Proteobacteria; c__Alphaproteobacteria; o__Elsterales; f__uncultured; g__uncultured; s__uncultured_Rhodospirillaceae	0.999476862
16S	97e4810c89aebb7f954bc5c70475f57e	d__Bacteria; p__Acidobacteriota; c__Vicinamibacteria; o__Vicinamibacterales; f__uncultured; g__uncultured	0.999999936
16S	10c0c24bfa142e35434fbc1df20a1dbf	d__Bacteria; p__Chloroflexi; c__Anaerolineae; o__SBR1031	0.997772164
16S	17eda40f90ab942bafef2db3254f9d5a	d__Bacteria; p__Myxococcota; c__Polyangia; o__Polyangiales; f__Polyangiaceae; g__Pajaroellobacter; s__metagenome	0.961551407
16S	12cb689af23c8e3fdf4a9218194f6564	d__Bacteria; p__Actinobacteriota; c__Actinobacteria; o__Pseudonocardiales; f__Pseudonocardiaceae; g__Lechevalieria	0.864491907
16S	d066cae09ac09063cf0af63072d78bc3	d__Bacteria; p__Verrucomicrobiota; c__Verrucomicrobiae; o__Verrucomicrobiales; f__Verrucomicrobiaceae; g__Roseimicrobium; s__metagenome	0.898389587
16S	b3b83df253d60128dd84f0d503233f97	d__Bacteria; p__Proteobacteria; c__Gammaproteobacteria; o__Burkholderiales; f__A21b; g__A21b; s__uncultured_bacterium	0.932053279
16S	73ee45247f008545aa2b0e89b054537d	d__Bacteria; p__NB1-j; c__NB1-j; o__NB1-j; f__NB1-j; g__NB1-j; s__uncultured_Desulfoglaeba	0.872408281
16S	b9875bae83467e83cbb87f0bb6ed2db0	d__Bacteria; p__Actinobacteriota; c__Actinobacteria; o__Micromonosporales; f__Micromonosporaceae	0.999999441
16S	fe1ddba347e976dd090389abc5cec406	d__Bacteria; p__Bacteroidota; c__Bacteroidia; o__Cytophagales; f__Microscillaceae; g__uncultured; s__uncultured_bacterium	0.915324533
16S	cc2915b764b53d86be9c17337954ba02	d__Bacteria; p__Proteobacteria; c__Gammaproteobacteria; o__Burkholderiales; f__Comamonadaceae	0.999998966
16S	e54b40712e2f6b102c410fa6786140de	d__Bacteria; p__Bacteroidota; c__Bacteroidia; o__Flavobacteriales; f__Flavobacteriaceae; g__Flavobacterium; s__unidentified	0.729817159
16S	ac2bfdf515cab2d66d1571f8f678ee30	d__Bacteria; p__Planctomycetota; c__Planctomycetes; o__Gemmatales; f__Gemmataceae; g__uncultured; s__uncultured_Planctomycetales	0.999799786
16S	64afa46994adcbc4ae47a619b3b4b415	d__Bacteria; p__Proteobacteria; c__Gammaproteobacteria; o__Burkholderiales; f__Nitrosomonadaceae; g__GOUTA6; s__metagenome	0.854535384
16S	fbd0da686af750c9bb08797148e3ea32	d__Bacteria; p__Proteobacteria; c__Alphaproteobacteria; o__Elsterales; f__uncultured; g__uncultured	0.999991757
16S	88ac7bcd5ccbf53f9e37d749177e7ead	d__Bacteria; p__Actinobacteriota; c__Thermoleophilia; o__Solirubrobacterales; f__67-14; g__67-14	0.956795505
16S	97168782ec0662cbb3dcf9786902c07c	d__Bacteria; p__Chloroflexi; c__Chloroflexia; o__Thermomicrobiales; f__JG30-KF-CM45; g__JG30-KF-CM45; s__uncultured_bacterium	0.902394818
16S	9b6ed1d4f601b4bdb5e89ba85c4a46bb	d__Bacteria; p__Actinobacteriota; c__Actinobacteria; o__Streptomycetales; f__Streptomycetaceae; g__Streptomyces	0.99983118
16S	1727bf68861ca5c8cfac0700b8581bae	d__Bacteria; p__Myxococcota; c__Polyangia; o__Polyangiales; f__BIrii41; g__BIrii41	0.999999982
16S	908e39d38154e02ea650800b2b50d253	d__Bacteria; p__Proteobacteria; c__Gammaproteobacteria; o__Burkholderiales; f__Comamonadaceae	0.99999817
16S	fb842859b63e514220a32003aed48831	d__Bacteria; p__Proteobacteria; c__Gammaproteobacteria; o__Diplorickettsiales; f__Diplorickettsiaceae; g__uncultured; s__unidentified	0.999993906
16S	0d17941eb3b4281ee4da2a92a17f0623	d__Bacteria; p__Proteobacteria; c__Alphaproteobacteria; o__Rhizobiales; f__Hyphomicrobiaceae; g__Pedomicrobium	0.996831802
16S	58cb328b28ca25810ba0d7197244db9f	d__Bacteria; p__Bdellovibrionota; c__Oligoflexia; o__0319-6G20; f__0319-6G20; g__0319-6G20	1
16S	c1decbb97dbc1dd10976f8df63439c0d	d__Bacteria; p__Chloroflexi; c__KD4-96; o__KD4-96; f__KD4-96; g__KD4-96	0.999999994
16S	1a5537dba3f895bc11764f84f28e1fdb	d__Bacteria; p__Verrucomicrobiota; c__Verrucomicrobiae; o__Methylacidiphilales; f__Methylacidiphilaceae; g__uncultured; s__candidate_division	0.999994023
16S	1bdf4e28dd76346079cc1bf9bf8f534a	d__Bacteria; p__Proteobacteria; c__Gammaproteobacteria; o__PLTA13; f__PLTA13; g__PLTA13; s__metagenome	0.842841261
16S	4350cd39399620c7c49376ece8b6b326	d__Bacteria; p__Planctomycetota; c__Planctomycetes; o__Gemmatales; f__Gemmataceae; g__uncultured	0.988547589
16S	4b0ef0b228394579b8a2c2f9bfcdb806	d__Bacteria; p__Planctomycetota; c__Phycisphaerae; o__Tepidisphaerales; f__WD2101_soil_group; g__WD2101_soil_group	1
16S	79c18ec88e3d4a3650837e44dadbdeef	d__Bacteria; p__Acidobacteriota; c__Holophagae; o__Subgroup_7; f__Subgroup_7; g__Subgroup_7; s__uncultured_bacterium	0.848970199
16S	d58b6cf2e9af6364330b92566e14d59e	d__Bacteria; p__Acidobacteriota; c__Vicinamibacteria; o__Vicinamibacterales; f__Vicinamibacteraceae; g__Vicinamibacter	0.990338419
16S	3dc11093f4068c02efd29fbdcbafdb15	d__Bacteria; p__Myxococcota; c__Polyangia; o__Polyangiales; f__BIrii41; g__BIrii41; s__uncultured_delta	0.938648009
16S	3dab01147d2150c5d73d3d532ab4e9d7	d__Bacteria; p__Actinobacteriota; c__Actinobacteria; o__Propionibacteriales; f__Nocardioidaceae; g__Nocardioides	0.961720927
16S	ce6f3f9e0d02cef462557360e1d78c2b	d__Bacteria; p__Elusimicrobiota; c__Lineage_IIb; o__Lineage_IIb; f__Lineage_IIb; g__Lineage_IIb; s__uncultured_bacterium	0.999865998
16S	5fb788507cf6e72eb041d07a16248a91	d__Bacteria; p__Myxococcota; c__Polyangia; o__Haliangiales; f__Haliangiaceae; g__Haliangium	0.953004848
16S	ccddd34639efdaf38949c8859f85eca7	d__Bacteria; p__Acidobacteriota; c__Blastocatellia; o__Pyrinomonadales; f__Pyrinomonadaceae; g__RB41	0.986993874
16S	2429131ca79bd3bda9e161abab192cce	d__Bacteria; p__Verrucomicrobiota; c__Verrucomicrobiae; o__Pedosphaerales; f__Pedosphaeraceae; g__uncultured; s__metagenome	0.873378497
16S	5fafdfebee94c707ffd8c2edfc4a26e2	d__Bacteria; p__Actinobacteriota; c__Thermoleophilia; o__Solirubrobacterales; f__67-14; g__67-14; s__metagenome	0.813724407
16S	1f692889b101bc2824990e8a3be86228	d__Bacteria; p__Acidobacteriota; c__Vicinamibacteria; o__Vicinamibacterales; f__Vicinamibacteraceae	0.992433618
16S	c3c55a6be200e5ba68095a75d5447780	d__Bacteria; p__Proteobacteria; c__Alphaproteobacteria; o__Caulobacterales; f__Hyphomonadaceae; g__SWB02	0.999998738
16S	a1ed615a4ed0b08c534fcc504a4608b2	d__Bacteria; p__Actinobacteriota; c__Actinobacteria; o__Micrococcales; f__Promicromonosporaceae; g__Cellulosimicrobium	0.990271316
16S	46546f4f0778b2827d13e7358ab4a75b	d__Bacteria; p__Proteobacteria; c__Gammaproteobacteria; o__Salinisphaerales; f__Solimonadaceae; g__Polycyclovorans; s__uncultured_Xanthomonadaceae	0.996959686
16S	456b0bd5e22b336c1d6ab716ed2ab98e	d__Bacteria; p__FCPU426; c__FCPU426; o__FCPU426; f__FCPU426; g__FCPU426; s__uncultured_bacterium	0.999999943
16S	c4f4e8858afd0f65d338717523657fd9	d__Bacteria; p__Proteobacteria; c__Gammaproteobacteria; o__Xanthomonadales; f__Rhodanobacteraceae; g__Tahibacter; s__uncultured_bacterium	0.871705427
16S	b4107ac26f2f70e1b13540c6294a232d	d__Bacteria; p__Acidobacteriota; c__Thermoanaerobaculia; o__Thermoanaerobaculales; f__Thermoanaerobaculaceae; g__Subgroup_10; s__uncultured_soil	0.905110986
16S	0785f2e57b0ba9cf42f56db69d75d5d7	d__Bacteria; p__Bacteroidota; c__Bacteroidia; o__Chitinophagales; f__Chitinophagaceae	0.999999858
16S	6f17606f9d8f1a734dc37778b271c729	d__Bacteria; p__Actinobacteriota; c__Thermoleophilia; o__Solirubrobacterales; f__Solirubrobacteraceae; g__Conexibacter	0.971024004
16S	f2bb369508ccaf767bd9f2025a010cfd	d__Bacteria; p__Myxococcota; c__Polyangia; o__Haliangiales; f__Haliangiaceae; g__Haliangium; s__metagenome	0.843695878
16S	def8339f22670d09a6e7d9d629d1e13b	d__Bacteria; p__Proteobacteria; c__Gammaproteobacteria; o__PLTA13; f__PLTA13; g__PLTA13	0.999999999
16S	904e83305aae46814e76f7526b934d3d	d__Bacteria; p__Acidobacteriota; c__Subgroup_5; o__Subgroup_5; f__Subgroup_5; g__Subgroup_5; s__uncultured_bacterium	0.759486792
16S	1ac75a624c90b012028cee410f2891e2	d__Bacteria; p__Myxococcota; c__Polyangia; o__Blfdi19; f__Blfdi19; g__Blfdi19; s__metagenome	0.996926848
16S	5da32e051bdda695c26f4cc556c3aede	d__Archaea; p__Crenarchaeota; c__Nitrososphaeria; o__Nitrosopumilales; f__Nitrosopumilaceae; g__Nitrosarchaeum; s__uncultured_archaeon	0.911247237
16S	e3e7eb7e41dd0e82763088988140aa00	d__Bacteria; p__Actinobacteriota; c__Thermoleophilia; o__Solirubrobacterales; f__Solirubrobacteraceae; g__uncultured	0.999999743
16S	34776a9cc001d02f50bf2d90cdff5a80	d__Bacteria; p__Acidobacteriota; c__Vicinamibacteria; o__Subgroup_17; f__Subgroup_17; g__Subgroup_17; s__uncultured_Acidobacteria	0.857279287
16S	7ac2f415a2f8e6fbffb601eeb2e051f1	d__Bacteria; p__Dependentiae; c__Babeliae; o__Babeliales; f__Babeliales; g__Babeliales; s__uncultured_bacterium	0.784041732
16S	1f3849db8ef88bd519c4b809dd816ffe	d__Bacteria; p__Proteobacteria; c__Gammaproteobacteria; o__Diplorickettsiales; f__Diplorickettsiaceae; g__Aquicella; s__uncultured_bacterium	0.724079699
16S	655af443653dd252338d5eb89ef4ff4d	d__Bacteria; p__Verrucomicrobiota; c__Verrucomicrobiae; o__Pedosphaerales; f__Pedosphaeraceae; g__Pedosphaeraceae	0.715508116
16S	e294a162ada64ab680ba9fbc93637e07	d__Bacteria; p__Planctomycetota; c__Planctomycetes; o__Gemmatales; f__Gemmataceae; g__Gemmata; s__Gemmata_sp.	0.914921328
16S	a3dc4c45a337614c0f021b6a71d688ba	d__Bacteria; p__Actinobacteriota; c__Thermoleophilia; o__Gaiellales; f__uncultured; g__uncultured; s__uncultured_bacterium	0.700197354
16S	a0cd84976a1bb4dd18dd8f833d6d83ba	d__Bacteria; p__Planctomycetota; c__Pla4_lineage; o__Pla4_lineage; f__Pla4_lineage; g__Pla4_lineage; s__metagenome	0.999999996
16S	0940b55fef0de1b090da1e4074b2ab68	d__Bacteria; p__Proteobacteria; c__Gammaproteobacteria; o__Diplorickettsiales; f__Diplorickettsiaceae; g__uncultured	0.999998856
16S	8c32ae763eef29ffdb6b934ebcb6f6ff	d__Bacteria; p__Acidobacteriota; c__Holophagae; o__Subgroup_7; f__Subgroup_7; g__Subgroup_7	1
16S	ad4cba5280fb47cbebea01e7031af61c	d__Bacteria; p__Firmicutes; c__Bacilli; o__Bacillales; f__Bacillaceae; g__Bacillus	0.874076586
16S	a759c2ceb519ebf954cac2c2257921a3	d__Bacteria; p__Bacteroidota; c__Bacteroidia; o__Sphingobacteriales; f__Sphingobacteriaceae; g__Pedobacter	0.994996319
16S	d6b35406460a3746d538eb1f384ea48f	d__Bacteria; p__Verrucomicrobiota; c__Verrucomicrobiae; o__Pedosphaerales; f__Pedosphaeraceae; g__uncultured	0.999999236
16S	b540f1df85dcd7a7b14f4a18768087b0	d__Bacteria; p__Planctomycetota; c__Planctomycetes; o__Gemmatales; f__Gemmataceae; g__uncultured	0.974569921
16S	91742d4f4d8a2d4f231ecc57597e0dae	d__Bacteria; p__Actinobacteriota; c__Actinobacteria; o__Propionibacteriales; f__Nocardioidaceae	0.999994587
16S	e65ec6a63becd649545ba595364c0576	d__Bacteria; p__Myxococcota; c__Polyangia; o__Haliangiales; f__Haliangiaceae; g__Haliangium; s__uncultured_bacterium	0.847692984
16S	b1245a4fc620ccb87f70481fb3a66795	d__Bacteria; p__Actinobacteriota; c__Actinobacteria; o__Frankiales; f__Sporichthyaceae; g__uncultured; s__uncultured_bacterium	0.986504265
16S	cfd96c399c1c2185ad1ad982a2810cd8	d__Bacteria; p__Actinobacteriota; c__Actinobacteria; o__Streptomycetales; f__Streptomycetaceae; g__Streptomyces; s__Streptomyces_xiamenensis	0.855205117
16S	411a5d951fcf889b2a8d804ae1e575a3	d__Bacteria; p__Proteobacteria; c__Gammaproteobacteria; o__Xanthomonadales; f__Rhodanobacteraceae; g__Tahibacter; s__uncultured_bacterium	0.99924455
16S	80406f4229979c59b190101a1fcc678f	d__Bacteria; p__Planctomycetota; c__Planctomycetes; o__Pirellulales; f__Pirellulaceae; g__Pir4_lineage; s__uncultured_Planctomycetales	0.83791937
16S	e0fada5fd884e14bf866c99a1f6805b6	d__Bacteria; p__Actinobacteriota; c__Acidimicrobiia; o__IMCC26256; f__IMCC26256; g__IMCC26256; s__metagenome	0.809947786
16S	a894dd1ea1b8f48947a9e9ff688f06cc	d__Bacteria; p__Bacteroidota; c__Bacteroidia; o__Flavobacteriales; f__Weeksellaceae; g__Chryseobacterium	0.999976783
16S	3d5baff45729bf2214074c2e9f77ad10	d__Bacteria; p__Proteobacteria; c__Gammaproteobacteria; o__Pseudomonadales; f__Moraxellaceae; g__Acinetobacter	0.999999964
16S	1a43a206b38bdd7868296c6b5f37a2be	d__Bacteria; p__Myxococcota; c__Polyangia; o__Haliangiales; f__Haliangiaceae; g__Haliangium	0.999720388
16S	abbbd375691dd832a5e9267b8fd0facf	d__Bacteria; p__Proteobacteria; c__Alphaproteobacteria; o__Rhodobacterales; f__Rhodobacteraceae	0.829581747
16S	fac0924ad86ed2dd1a5ce00d73fa853b	d__Bacteria; p__Verrucomicrobiota; c__Verrucomicrobiae; o__Pedosphaerales; f__Pedosphaeraceae	1
16S	85a7e1da05e1e8e90dafd38475953746	d__Bacteria; p__Proteobacteria; c__Gammaproteobacteria; o__Burkholderiales; f__A21b; g__A21b; s__uncultured_bacterium	0.974841619
16S	bd79183002f8761ffdaa79589b374ff5	d__Bacteria; p__Actinobacteriota; c__Actinobacteria; o__Micrococcales; f__Microbacteriaceae; g__Schumannella; s__uncultured_Microbacteriaceae	0.700054567
16S	17447d0b860cb54cccea573e29a433a7	d__Bacteria; p__Proteobacteria; c__Alphaproteobacteria; o__Sphingomonadales; f__Sphingomonadaceae; g__Novosphingobium	0.992838871
16S	088558b86609c6fcb1f275dee248bef6	d__Bacteria; p__Proteobacteria; c__Gammaproteobacteria; o__Legionellales; f__Legionellaceae; g__Legionella	0.999999975
16S	e58d090ce24e336fa4c32719e66714a1	d__Bacteria; p__Proteobacteria; c__Alphaproteobacteria; o__Acetobacterales; f__Acetobacteraceae; g__Roseomonas; s__uncultured_Roseomonas	0.879980422
16S	34dad192b776e361809cc560b3ec543c	d__Bacteria; p__Actinobacteriota; c__Thermoleophilia; o__Solirubrobacterales; f__67-14; g__67-14; s__uncultured_bacterium	0.773816234
16S	ad578fb462c4c387b5be04422185bf41	d__Bacteria; p__Proteobacteria; c__Alphaproteobacteria; o__Sphingomonadales; f__Sphingomonadaceae; g__Novosphingobium	0.800161278
16S	dfe918ad7a09031b76090196903601b6	d__Archaea; p__Thermoplasmatota; c__Thermoplasmata	0.999945714
16S	2837287991d55efae176ca1dce91633b	d__Bacteria; p__Verrucomicrobiota; c__Verrucomicrobiae; o__Chthoniobacterales; f__Chthoniobacteraceae; g__Chthoniobacter; s__uncultured_bacterium	0.995165154
16S	215df76444a28db144a11acac3269c80	d__Bacteria; p__Acidobacteriota; c__Thermoanaerobaculia; o__Thermoanaerobaculales; f__Thermoanaerobaculaceae; g__Subgroup_10	0.999997728
16S	db0f45681e15d59afbc5028d9ac3d508	d__Bacteria; p__Firmicutes; c__Bacilli; o__Mycoplasmatales; f__Mycoplasmataceae; g__Candidatus_Lumbricincola	0.999999993
16S	ce13c9937bcc31fbb83e7c674ebbc49c	d__Bacteria; p__Spirochaetota; c__Leptospirae; o__Leptospirales; f__Leptospiraceae; g__Turneriella; s__metagenome	0.823515633
16S	111e8e48a5111d4360329eef12acd3b7	d__Bacteria; p__Chloroflexi; c__Chloroflexia; o__Chloroflexales; f__Roseiflexaceae; g__uncultured; s__uncultured_Chloroflexaceae	0.909136128
16S	7b3a5adc475fe2db854f892b7beca0e9	d__Bacteria; p__Verrucomicrobiota; c__Verrucomicrobiae; o__Pedosphaerales; f__Pedosphaeraceae; g__uncultured; s__uncultured_bacterium	0.913739197
16S	b892a377de283ef34540e60931454d35	d__Bacteria; p__Firmicutes; c__Clostridia; o__Oscillospirales; f__Ruminococcaceae; g__Subdoligranulum; s__uncultured_organism	0.781695553
16S	e5b72b64d5e59b5d620f0a850b543ce2	d__Bacteria; p__Verrucomicrobiota; c__Verrucomicrobiae; o__Pedosphaerales; f__Pedosphaeraceae; g__ADurb.Bin063-1; s__uncultured_bacterium	0.967518305
16S	f4dfcc1055f7e4e1ca4860e2363c3424	d__Bacteria; p__Bacteroidota; c__Bacteroidia; o__Cytophagales; f__Microscillaceae; g__uncultured; s__uncultured_Flexibacter	0.720169182
16S	a35b2549d34e0cf52f2ff3b76fa35cf8	d__Bacteria; p__Bacteroidota; c__Bacteroidia; o__Cytophagales; f__Microscillaceae	0.999999999
16S	6b9c38fb28a3e60d3334fcf70d7b9d69	d__Bacteria; p__Proteobacteria; c__Gammaproteobacteria; o__Burkholderiales; f__Rhodocyclaceae; g__uncultured	0.701637622
16S	1d54c796e9eba7a82328bf8ca81af307	d__Bacteria; p__Chloroflexi; c__TK10; o__TK10; f__TK10; g__TK10; s__uncultured_soil	0.725703589
16S	c8e0de9ea54e65314bf6bf7af986a96a	d__Bacteria; p__Planctomycetota; c__Planctomycetes; o__Planctomycetales; f__Rubinisphaeraceae; g__SH-PL14; s__uncultured_planctomycete	0.780853024
16S	0b248f4ae91cea74d5a1f50515f9322d	d__Bacteria; p__Elusimicrobiota; c__Elusimicrobia; o__FCPU453; f__FCPU453; g__FCPU453; s__uncultured_bacterium	0.999945469
16S	9223c3be224bb3222ba3800c296e959c	d__Bacteria; p__Planctomycetota; c__Planctomycetes; o__Pirellulales; f__Pirellulaceae; g__Pir4_lineage; s__metagenome	0.895319646
16S	8ff3f31702b9df0deb8f6121ccfd5451	d__Bacteria; p__Acidobacteriota; c__Thermoanaerobaculia; o__Thermoanaerobaculales; f__Thermoanaerobaculaceae; g__Subgroup_10	0.999999829
16S	173518a43842ad45c0bc1ecf3454ebc1	d__Bacteria; p__Myxococcota; c__Myxococcia; o__Myxococcales; f__Anaeromyxobacteraceae; g__Anaeromyxobacter; s__uncultured_bacterium	0.905316599
16S	d161e76c0f78c216983391950d94a9ad	d__Bacteria; p__Armatimonadota; c__uncultured; o__uncultured; f__uncultured; g__uncultured; s__uncultured_soil	0.972611506
16S	e81436caa426914bff651e8b06bc2d6b	d__Bacteria; p__Proteobacteria; c__Gammaproteobacteria; o__Burkholderiales; f__SC-I-84; g__SC-I-84	0.999998976
16S	f892f4d734244196f8c211d320c67f49	d__Bacteria; p__Actinobacteriota; c__Thermoleophilia; o__Solirubrobacterales; f__67-14; g__67-14; s__uncultured_soil	0.991609429
16S	8678dea077ece20287b950cd5bc66db8	d__Bacteria; p__Bacteroidota; c__Bacteroidia; o__Chitinophagales; f__Chitinophagaceae	0.999999969
16S	f1cae064bf46a76bd038d688c1d735b2	d__Bacteria; p__Acidobacteriota; c__Thermoanaerobaculia; o__Thermoanaerobaculales; f__Thermoanaerobaculaceae; g__Subgroup_10; s__uncultured_soil	0.822050688
16S	c0f7978b8cf7c49b3a1672b82d59b822	d__Bacteria; p__Actinobacteriota; c__Thermoleophilia; o__Solirubrobacterales; f__Solirubrobacteraceae; g__Conexibacter; s__uncultured_bacterium	0.734656787
16S	fa96cbd7b2df953f48e159b78c51527d	d__Bacteria; p__Proteobacteria; c__Alphaproteobacteria; o__Caulobacterales; f__Caulobacteraceae; g__Brevundimonas	0.999999874
16S	9f8adcf3d1474a41441a182813dc5e43	d__Bacteria; p__Verrucomicrobiota; c__Verrucomicrobiae; o__Verrucomicrobiales; f__Verrucomicrobiaceae; g__uncultured; s__uncultured_bacterium	0.721037466
16S	9192b3275c36e56540678451adfa601f	d__Bacteria; p__Firmicutes; c__Clostridia; o__Oscillospirales; f__Oscillospiraceae; g__UCG-002; s__uncultured_organism	0.929205872
16S	98f442cc93b146fff3f814bc22fdd48f	d__Bacteria; p__Proteobacteria; c__Gammaproteobacteria; o__Burkholderiales; f__Comamonadaceae	0.999993359
16S	64e23d34203f46df7b0edcc071d32d88	d__Bacteria; p__Myxococcota; c__Polyangia; o__Haliangiales; f__Haliangiaceae; g__Haliangium	0.99879814
16S	1aaeb074752193618c7f76698ce5704f	d__Bacteria; p__Myxococcota; c__Polyangia; o__Polyangiales; f__Sandaracinaceae; g__uncultured	0.999975626
16S	a15bd8b7f099b97300829104af0919e4	d__Bacteria; p__Proteobacteria; c__Gammaproteobacteria; o__Cellvibrionales; f__Halieaceae; g__OM60(NOR5)_clade	0.971236212
16S	ca4283eb765c661054735b529ff8bda0	d__Bacteria; p__Actinobacteriota; c__Actinobacteria; o__Propionibacteriales; f__Nocardioidaceae; g__Nocardioides	0.999968887
16S	ab3abeeb031bdd59155c64c511597f76	d__Bacteria; p__Fibrobacterota; c__Fibrobacteria; o__Fibrobacterales; f__Fibrobacteraceae; g__possible_genus_04; s__uncultured_bacterium	0.967337344
16S	00d2b2c94bce86bc92a8ec8ac8036e43	d__Bacteria; p__Proteobacteria; c__Gammaproteobacteria; o__Xanthomonadales; f__Xanthomonadaceae; g__Lysobacter	0.999855567
16S	4c0ec8e18ff765f74bdeb4e7c2b60ae2	d__Bacteria; p__Myxococcota; c__Polyangia; o__Polyangiales; f__Polyangiaceae; g__Pajaroellobacter; s__metagenome	0.828187522
16S	e32ccfe13f86cba9e20ae46d186e426e	d__Bacteria; p__Acidobacteriota; c__Thermoanaerobaculia; o__Thermoanaerobaculales; f__Thermoanaerobaculaceae; g__Subgroup_10; s__uncultured_bacterium	0.959981919
16S	70095764309b5ec8daca063776233be1	d__Bacteria; p__Acidobacteriota; c__AT-s3-28; o__AT-s3-28; f__AT-s3-28; g__AT-s3-28; s__uncultured_bacterium	0.973916646
16S	a34f17d5acc13ca0151aa12f7b74de89	d__Bacteria; p__Myxococcota; c__Myxococcia; o__Myxococcales; f__Anaeromyxobacteraceae; g__Anaeromyxobacter; s__uncultured_bacterium	0.999326941
16S	34aebfbe99e0dac3f9e12a1b25ac91b6	d__Bacteria; p__Planctomycetota; c__OM190; o__OM190; f__OM190; g__OM190; s__uncultured_bacterium	0.912841726
16S	7ecaace24ceac4a3c9ce3c7a2c436bc9	d__Bacteria; p__Chloroflexi; c__AD3; o__AD3; f__AD3; g__AD3; s__uncultured_bacterium	0.778437139
16S	3c3f485bf45065be97173a67c4d0354c	d__Bacteria; p__Verrucomicrobiota; c__Verrucomicrobiae; o__Pedosphaerales; f__Pedosphaeraceae; g__Pedosphaeraceae	0.999781903
16S	b6e330e211676c279c6f479bd1a4ddc6	d__Bacteria; p__Acidobacteriota; c__Blastocatellia; o__DS-100; f__DS-100; g__DS-100; s__uncultured_Acidobacteriales	0.837041198
16S	4b5dd8e721cdfb4c1c20be14e9858139	d__Bacteria; p__Latescibacterota; c__Latescibacterota; o__Latescibacterota; f__Latescibacterota; g__Latescibacterota; s__uncultured_Latescibacteria	0.828359755
16S	f3ddfb890fa768672a7e191832ad3f4b	d__Bacteria; p__Actinobacteriota; c__Thermoleophilia; o__Solirubrobacterales; f__67-14; g__67-14; s__metagenome	0.773080923
16S	9d470236b9fed55d0c78739ad8fa07d3	d__Bacteria; p__Cyanobacteria; c__Sericytochromatia; o__Sericytochromatia; f__Sericytochromatia; g__Sericytochromatia; s__uncultured_bacterium	0.979505657
16S	d88fdd25cf0defbbeed5e4a61038ecee	d__Bacteria; p__Proteobacteria; c__Alphaproteobacteria; o__Sphingomonadales; f__Sphingomonadaceae; g__Novosphingobium	0.999669113
16S	d65cc49be446271a4c69d8c5bfbc33e0	d__Bacteria; p__Myxococcota; c__Polyangia; o__Polyangiales; f__Sandaracinaceae; g__uncultured	0.992605908
16S	e5225b6daf9dc83235f1ed4ead38f768	d__Bacteria; p__Acidobacteriota; c__Blastocatellia; o__11-24; f__11-24; g__11-24; s__uncultured_Acidobacteria	0.873126038
16S	5f0143146cbb89aa965a8471f269be27	d__Bacteria; p__Acidobacteriota; c__Vicinamibacteria; o__Vicinamibacterales; f__Vicinamibacteraceae; g__Luteitalea	0.989300935
16S	cbfa3866a9c7392910dac88d65c82e24	d__Bacteria; p__Planctomycetota; c__Planctomycetes; o__Pirellulales; f__Pirellulaceae; g__Pirellula; s__uncultured_Pasteuria	0.949169707
16S	0508808efdc53e8bb46f6c3e39dec34a	d__Bacteria; p__Planctomycetota; c__Planctomycetes; o__Gemmatales; f__Gemmataceae; g__uncultured	0.999866866
16S	b5bad0db785b29d7464ff7810b076b87	d__Bacteria; p__Acidobacteriota; c__Vicinamibacteria; o__Vicinamibacterales; f__uncultured; g__uncultured; s__uncultured_bacterium	0.761346088
16S	c670ba7d007dfc1977019e5ff4af50b1	d__Bacteria; p__Chloroflexi; c__Chloroflexia; o__Chloroflexales; f__Roseiflexaceae; g__uncultured; s__uncultured_bacterium	0.9322656
16S	3046627c356a24ce50a771cb00466245	d__Bacteria; p__Bacteroidota; c__Bacteroidia; o__Chitinophagales; f__Chitinophagaceae; g__Edaphobaculum	0.989941637
16S	94720ea07668026aeed059a444b7e90d	d__Bacteria; p__Proteobacteria; c__Gammaproteobacteria; o__211ds20; f__211ds20; g__211ds20; s__uncultured_bacterium	0.752980423
16S	21a9e23edd0dbc87003f19d7fecb83f7	d__Bacteria; p__Acidobacteriota; c__Thermoanaerobaculia; o__Thermoanaerobaculales; f__Thermoanaerobaculaceae; g__Subgroup_10	0.999998122
16S	dc73bcd2f61a4c6366e4a6471f05b699	d__Bacteria; p__Planctomycetota; c__Planctomycetes; o__Gemmatales; f__Gemmataceae; g__Gemmata; s__uncultured_bacterium	0.938062224
16S	839a66f37d26b21cb22d0f8a724f04ea	d__Bacteria; p__Myxococcota; c__Myxococcia; o__Myxococcales; f__Anaeromyxobacteraceae; g__Anaeromyxobacter; s__uncultured_bacterium	0.998705428
16S	615b6b0684e9d23b4266d26162f977cb	d__Bacteria; p__Myxococcota; c__Polyangia; o__Polyangiales; f__BIrii41; g__BIrii41	0.999999863
16S	a5ec8bde240e54bb87fa424dcc1c3e2c	d__Bacteria; p__Bacteroidota; c__Bacteroidia; o__Cytophagales; f__Cytophagaceae; g__Cytophaga	0.999999991
16S	67001bde5aad912ede76fa8d791c360a	d__Bacteria; p__Proteobacteria; c__Gammaproteobacteria; o__Diplorickettsiales; f__Diplorickettsiaceae; g__Aquicella; s__uncultured_bacterium	0.720947756
16S	0adc3a792a71fb80545046c290af460b	d__Bacteria; p__Proteobacteria; c__Gammaproteobacteria; o__Burkholderiales; f__Nitrosomonadaceae; g__MND1	0.999999971
16S	ecde4a34b3ca63cc10394d0ed5d72d70	d__Bacteria; p__Actinobacteriota; c__Thermoleophilia; o__Gaiellales; f__Gaiellaceae; g__Gaiella	0.994753318
16S	46c7004979d35d305e2be355ead40800	d__Bacteria; p__Proteobacteria; c__Alphaproteobacteria; o__Rhizobiales; f__Xanthobacteraceae; g__Pseudolabrys	0.82324758
16S	824b9c5e131ccef5ab3286cfde31640c	d__Bacteria; p__Bacteroidota; c__Bacteroidia; o__Bacteroidales; f__Bacteroidaceae; g__Bacteroides	0.999999979
16S	20d5e4e10103d890c65b0175aa332c46	d__Bacteria; p__Planctomycetota; c__Planctomycetes; o__Gemmatales; f__Gemmataceae; g__uncultured	0.999992964
16S	e3f78d87ee68dae21f7975946eb0a92b	d__Bacteria; p__Planctomycetota; c__Planctomycetes; o__Gemmatales; f__Gemmataceae; g__Gemmata; s__uncultured_bacterium	0.870638044
16S	e418d2d7094137f3fb1612af8cbea317	d__Bacteria; p__Myxococcota; c__Polyangia; o__Polyangiales; f__Sandaracinaceae; g__uncultured	0.999943361
16S	768d500dec54c80d5ef769902dadd792	d__Bacteria; p__Planctomycetota; c__Planctomycetes; o__Gemmatales; f__Gemmataceae; g__Fimbriiglobus; s__Gemmata_sp.	0.785544298
16S	f06e35c2472ac3bd2d98eb3432eeb5e5	d__Bacteria; p__Acidobacteriota; c__Vicinamibacteria; o__Vicinamibacterales; f__uncultured; g__uncultured; s__uncultured_Acidobacteriales	0.817536305
16S	6dbe92da4c96098eb02d8abfee4db5da	d__Bacteria; p__Planctomycetota; c__Planctomycetes; o__Gemmatales; f__Gemmataceae; g__uncultured	0.99999992
16S	36bcd389ec76ce4ea0dfcb53a4979956	d__Bacteria; p__Proteobacteria; c__Gammaproteobacteria; o__Burkholderiales; f__Nitrosomonadaceae; g__MND1	0.999999998
16S	abb79245d754357cb932c638465e0dc1	d__Bacteria; p__Gemmatimonadota; c__Gemmatimonadetes; o__Gemmatimonadales; f__Gemmatimonadaceae; g__Gemmatimonas; s__uncultured_Gemmatimonadaceae	0.992573789
16S	de3fbe0ecfdc18b0350a6a56b6c5a484	d__Bacteria; p__Proteobacteria; c__Alphaproteobacteria; o__Sphingomonadales; f__Sphingomonadaceae; g__Sphingomonas	0.870963528
16S	473018c6c9493202cbdf88dc9982b00d	d__Bacteria; p__Proteobacteria; c__Gammaproteobacteria; o__Burkholderiales; f__SC-I-84; g__SC-I-84	0.999998356
16S	863b600532ff2502a71aa157beeb7f97	d__Bacteria; p__Acidobacteriota; c__Thermoanaerobaculia; o__Thermoanaerobaculales; f__Thermoanaerobaculaceae; g__Subgroup_10; s__uncultured_bacterium	0.764561942
16S	bb06ae874181f04c53666e57cea69c8e	d__Bacteria; p__Armatimonadota; c__uncultured; o__uncultured; f__uncultured; g__uncultured; s__uncultured_bacterium	0.978834715
16S	627ab8f05af457aed574ef9df9d8bb38	d__Bacteria; p__Proteobacteria; c__Alphaproteobacteria; o__Elsterales; f__uncultured; g__uncultured; s__uncultured_bacterium	0.910310838
16S	5d1c9a78e3cea0d52ff7acc1aa12453e	d__Bacteria; p__Proteobacteria; c__Gammaproteobacteria; o__Enterobacterales; f__Pectobacteriaceae; g__Pectobacterium	0.971284691
16S	d36d8eb889abeef5cad35519af6aa875	d__Bacteria; p__Bdellovibrionota; c__Oligoflexia; o__0319-6G20; f__0319-6G20; g__0319-6G20	0.999999451
16S	fc5832f7eafc8b414b79565e95831a28	d__Bacteria; p__Myxococcota; c__Polyangia; o__Polyangiales; f__BIrii41; g__BIrii41	0.999999839
16S	08a80a89996eb158643af15c4f461ecf	d__Bacteria; p__Planctomycetota; c__vadinHA49; o__vadinHA49; f__vadinHA49; g__vadinHA49; s__uncultured_bacterium	0.83425485
16S	aa49243ed1127309166937fd32e21cb1	d__Bacteria; p__Acidobacteriota; c__Thermoanaerobaculia; o__Thermoanaerobaculales; f__Thermoanaerobaculaceae; g__Subgroup_10	0.999997808
16S	379c301a24180c28e19bc40a169f6d79	d__Bacteria; p__Proteobacteria; c__Gammaproteobacteria; o__Diplorickettsiales; f__Diplorickettsiaceae; g__uncultured	0.999999978
16S	30b5d5c4e96014a4cca87285e70df269	d__Bacteria; p__Planctomycetota; c__Pla4_lineage; o__Pla4_lineage; f__Pla4_lineage; g__Pla4_lineage; s__metagenome	1
16S	0af2aee8c0040db1b011087cf18f51cc	d__Bacteria; p__Proteobacteria; c__Gammaproteobacteria; o__Xanthomonadales; f__Xanthomonadaceae; g__Arenimonas	0.99999449
16S	d77375d4a70ecb360e894d9efa025ecb	d__Bacteria; p__Actinobacteriota; c__Actinobacteria; o__Corynebacteriales; f__Nocardiaceae; g__Rhodococcus	0.99981283
16S	e059a8f9a711b904e7a9395928ce9d04	d__Bacteria; p__Planctomycetota; c__Pla4_lineage; o__Pla4_lineage; f__Pla4_lineage; g__Pla4_lineage; s__uncultured_planctomycete	0.842250059
16S	7c0946608efe438e369817d6f54195e8	d__Bacteria; p__Proteobacteria; c__Gammaproteobacteria; o__Burkholderiales; f__Burkholderiaceae; g__Burkholderia-Caballeronia-Paraburkholderia	0.999478915
16S	62baba809772295496fcffd85de00257	d__Bacteria; p__Proteobacteria; c__Gammaproteobacteria; o__Gammaproteobacteria_Incertae_Sedis; f__Unknown_Family; g__Acidibacter	0.997356062
16S	6c324279c1fc2965e594486ac26b0548	d__Bacteria; p__Firmicutes; c__Clostridia; o__Lachnospirales; f__Lachnospiraceae; g__Coprococcus; s__unidentified	0.967707606
16S	cbe14f16a8d30882666dfae9325b385f	d__Bacteria; p__Actinobacteriota; c__Actinobacteria; o__Micromonosporales; f__Micromonosporaceae; g__Actinoplanes; s__Actinoplanes_regularis	0.818299
16S	f79be25e38bac52ed3c1a9225abf7572	d__Bacteria; p__Chloroflexi; c__TK10; o__TK10; f__TK10; g__TK10; s__uncultured_bacterium	0.999197836
16S	d96abba34d4739f43b858106a78fe1df	d__Bacteria; p__Proteobacteria; c__Gammaproteobacteria; o__Burkholderiales; f__Nitrosomonadaceae; g__MND1	0.999945587
16S	06c444e971a450fef2ff2d90f91c0fe4	d__Bacteria; p__Planctomycetota; c__Planctomycetes; o__Planctomycetales; f__Rubinisphaeraceae; g__SH-PL14; s__uncultured_bacterium	0.708529586
16S	c484a020638da1bd01cd2df6f1cdf307	d__Bacteria; p__Chloroflexi; c__Anaerolineae; o__Caldilineales; f__Caldilineaceae; g__uncultured; s__uncultured_bacterium	0.875698455
16S	a5e4499278a2414944684219fcef64c0	d__Bacteria; p__Proteobacteria; c__Alphaproteobacteria; o__Rhodobacterales; f__Rhodobacteraceae; g__uncultured	0.739680027
16S	e5eabf1965cf82e81fd8378d5780641e	d__Bacteria; p__Armatimonadota; c__uncultured; o__uncultured; f__uncultured; g__uncultured; s__uncultured_bacterium	0.991010644
16S	ccdb45a55543bc05134debc67d2b8ae7	d__Bacteria; p__Proteobacteria; c__Gammaproteobacteria; o__Burkholderiales; f__SC-I-84; g__SC-I-84	0.999999316
16S	146011b4b3b1ac5bd7d8224c5d93209d	d__Bacteria; p__Proteobacteria; c__Alphaproteobacteria; o__Sphingomonadales; f__Sphingomonadaceae; g__Sphingomonas	0.999618348
16S	8687cc49cdac1adda44effe1e7a18e13	d__Bacteria; p__Actinobacteriota; c__Actinobacteria; o__Streptosporangiales; f__Thermomonosporaceae; g__Actinocorallia; s__metagenome	0.999330611
16S	1b41f15408c9065eddd877a379aedba6	d__Bacteria; p__Bacteroidota; c__Bacteroidia; o__Sphingobacteriales; f__NS11-12_marine_group; g__NS11-12_marine_group; s__uncultured_Bacteroidetes	0.739514597
16S	fb01de57941fddbcd75bdedc4f1b7530	d__Bacteria; p__Verrucomicrobiota; c__Verrucomicrobiae; o__Chthoniobacterales; f__Chthoniobacteraceae; g__Chthoniobacter	0.99999533
16S	03e4453f71abd63e8202a28310ee096f	d__Bacteria; p__Planctomycetota; c__Planctomycetes; o__Gemmatales; f__Gemmataceae; g__uncultured; s__uncultured_bacterium	0.920832872
16S	3b01cc13f3cdcdaa4d3063c41c681848	d__Bacteria; p__Proteobacteria; c__Alphaproteobacteria; o__Caulobacterales; f__Hyphomonadaceae; g__SWB02	0.999999993
16S	47fbd45f80e40fdc565e816d039d24a9	d__Bacteria; p__Proteobacteria; c__Gammaproteobacteria; o__Enterobacterales; f__Erwiniaceae	0.785698792
16S	23a15e42d4f833e012085f3597ab9c23	d__Bacteria; p__Actinobacteriota; c__Thermoleophilia; o__Gaiellales; f__uncultured; g__uncultured; s__metagenome	0.999562844
16S	5ab1148e03135b78da92518870d13ca0	d__Bacteria; p__Planctomycetota; c__Planctomycetes; o__Planctomycetales; f__uncultured; g__uncultured	0.999965815
16S	8145fcdc23c05da1eaa10f826eafcd02	d__Bacteria; p__Firmicutes; c__Bacilli; o__Bacillales; f__Bacillaceae; g__Bacillus	0.94468286
16S	c08751aa5c0ce81720da7543b8f64786	d__Bacteria; p__Proteobacteria; c__Alphaproteobacteria; o__Acetobacterales; f__Acetobacteraceae; g__uncultured; s__uncultured_Paracraurococcus	0.763616916
[truncated: 9,760 more rows]
