# Supplementary material for: Investigating the distribution of antibiotic resistance genes in relation to bacterial, fungal, and functional diversity in a hay field
Source: Microbiol Spectr. 2026 Apr 10;14(5):e03232-25. doi: 10.1128/spectrum.03232-25 (PMC13141933; doi:10.1128/spectrum.03232-25)
Supplement: Table S3 — Tab-delimited file. Contains omnibus and pairwise alpha-diversity tests (Evenness, Faith-PD, Shannon) and beta-diversity tests (Jaccard, Bray-Curtis, Unweighted UniFrac, Weighted UniFrac) for both ITS (rarefaction = 350K) and 16S (rarefaction = 10K) runs. [file spectrum.03232-25-s0004.txt]

Amplicon	Method	Statistic	Group 1	Group 2	Sample size	Permutations	Test Statistic	p-value	q-value
ITS	Bray-Curtis	PERMANOVA	omnibus	omnibus	25	999	2.06742	0.002	na
ITS	Bray-Curtis	PERMANOVA	F80	F8300	17	999	2.259629173	0.019	0.0285
ITS	Bray-Curtis	PERMANOVA	F80	F8600	17	999	2.25944763	0.012	0.0285
ITS	Bray-Curtis	PERMANOVA	F8300	F8600	16	999	1.604324442	0.042	0.042
ITS	Jaccard	PERMANOVA	omnibus	omnibus	25	999	1.50099	0.001	na
ITS	Jaccard	PERMANOVA	F80	F8300	17	999	1.68986755	0.008	0.012
ITS	Jaccard	PERMANOVA	F80	F8600	17	999	1.563175142	0.007	0.012
ITS	Jaccard	PERMANOVA	F8300	F8600	16	999	1.242569519	0.035	0.035
ITS	Evenness	KW	omnibus	omnibus	9,8,8	na	1.788974359	0.408817195
ITS	Evenness	KW	F80	F8300	9,8	na	1.12037037	0.289838718	0.434758076
ITS	Evenness	KW	F80	F8600	9,8	na	1.333333333	0.248213079	0.434758076
ITS	Evenness	KW	F8300	F8600	8,8	na	0.275735294	0.599510179	0.599510179
ITS	Faith-PD	KW	omnibus	omnibus	9,8,8	na	4.398205128	0.110902642
ITS	Faith-PD	KW	F80	F8300	9,8	na	3.703703704	0.054291828	0.139337911
ITS	Faith-PD	KW	F80	F8600	9,8	na	0.009259259	0.92334184	0.92334184
ITS	Faith-PD	KW	F8300	F8600	8,8	na	2.823529412	0.092891941	0.139337911
ITS	Shannon	KW	omnibus	omnibus	9,8,8	na	3.493589744	0.174331805
ITS	Shannon	KW	F80	F8300	9,8	na	2.37037037	0.12365771	0.185486566
ITS	Shannon	KW	F80	F8600	9,8	na	0.083333333	0.772829993	0.772829993
ITS	Shannon	KW	F8300	F8600	8,8	na	2.823529412	0.092891941	0.185486566
ITS	Unweighted-UniFrac	PERMANOVA	omnibus	omnibus	25	999	1.74912	0.002
ITS	Unweighted-UniFrac	PERMANOVA	F80	F8300	17	999	2.207360775	0.008	0.015
ITS	Unweighted-UniFrac	PERMANOVA	F80	F8600	17	999	1.651248039	0.028	0.028
ITS	Unweighted-UniFrac	PERMANOVA	F8300	F8600	16	999	1.41969958	0.01	0.015
ITS	Weighted-UniFrac	PERMANOVA	omnibus	omnibus	25	999	1.75612	0.011
ITS	Weighted-UniFrac	PERMANOVA	F80	F8300	17	999	2.423619369	0.011	0.033
ITS	Weighted-UniFrac	PERMANOVA	F80	F8600	17	999	1.759078624	0.063	0.0945
ITS	Weighted-UniFrac	PERMANOVA	F8300	F8600	16	999	0.81990593	0.642	0.642
16S	Bray-Curtis	PERMANOVA	omnibus	omnibus	26	999	2.84625	0.001
16S	Bray-Curtis	PERMANOVA	F80	F8300	17	999	3.444679286	0.001	0.0015
16S	Bray-Curtis	PERMANOVA	F80	F8600	17	999	3.18116644	0.001	0.0015
16S	Bray-Curtis	PERMANOVA	F8300	F8600	18	999	1.923631823	0.005	0.005
16S	Jaccard	PERMANOVA	omnibus	omnibus	26	999	1.92708	0.001
16S	Jaccard	PERMANOVA	F80	F8300	17	999	2.163060223	0.001	0.0015
16S	Jaccard	PERMANOVA	F80	F8600	17	999	2.193539092	0.001	0.0015
16S	Jaccard	PERMANOVA	F8300	F8600	18	999	1.444477277	0.007	0.007
16S	Evenness	KW	omnibus	omnibus	8,9,9	na	9.793922127	0.007469247
16S	Evenness	KW	F80	F8300	8,9	na	7.259259259	0.007053638	0.010580457
16S	Evenness	KW	F80	F8600	8,9	na	7.259259259	0.007053638	0.010580457
16S	Evenness	KW	F8300	F8600	9,9	na	0.235867446	0.627206926	0.627206926
16S	Faith-PD	KW	omnibus	omnibus	8,9,9	na	9.160493827	0.010252365
16S	Faith-PD	KW	F80	F8300	8,9	na	7.787037037	0.005262242	0.015786727
16S	Faith-PD	KW	F80	F8600	8,9	na	5.787037037	0.016144778	0.024217167
16S	Faith-PD	KW	F8300	F8600	9,9	na	0.563352827	0.452912483	0.452912483
16S	Shannon	KW	omnibus	omnibus	8,9,9	na	10.97910731	0.004129687
16S	Shannon	KW	F80	F8300	8,9	na	7.259259259	0.007053638	0.010580457
16S	Shannon	KW	F80	F8600	8,9	na	7.259259259	0.007053638	0.010580457
16S	Shannon	KW	F8300	F8600	9,9	na	2.668615984	0.102344988	0.102344988
16S	Unweighted-UniFrac	PERMANOVA	omnibus	omnibus	26	999	1.63686	0.001
16S	Unweighted-UniFrac	PERMANOVA	F80	F8300	17	999	1.823049159	0.002	0.003
16S	Unweighted-UniFrac	PERMANOVA	F80	F8600	17	999	1.920618713	0.001	0.003
16S	Unweighted-UniFrac	PERMANOVA	F8300	F8600	18	999	1.187504351	0.08	0.08
16S	Weighted-UniFrac	PERMANOVA	omnibus	omnibus	26	999	2.50825	0.002
16S	Weighted-UniFrac	PERMANOVA	F80	F8300	17	999	2.802560079	0.004	0.006
16S	Weighted-UniFrac	PERMANOVA	F80	F8600	17	999	3.059747934	0.002	0.006
16S	Weighted-UniFrac	PERMANOVA	F8300	F8600	18	999	1.588695905	0.101	0.101
