# Supplementary material for: Investigating the distribution of antibiotic resistance genes in relation to bacterial, fungal, and functional diversity in a hay field
Source: Microbiol Spectr. 2026 Apr 10;14(5):e03232-25. doi: 10.1128/spectrum.03232-25 (PMC13141933; doi:10.1128/spectrum.03232-25)
Supplement: Table S4 — Tab-delimited file. Contains all pairwise Bray-Curtis dissimilarity (i.e. percentage difference) for all 16S and ITS samples. [file spectrum.03232-25-s0005.txt]

Source	SubjectID1	SubjectID2	Group1	Group2	BCDistance
16S	F8W.1.20190619	F8W.1.20190607	F8W	F8W	0.5433
16S	F8W.2.20190619	F8W.1.20190607	F8W	F8W	0.61
16S	F8W.2.20190619	F8W.1.20190619	F8W	F8W	0.5362
16S	F8W.3.20190607	F8W.1.20190607	F8W	F8W	0.6418
16S	F8W.3.20190607	F8W.1.20190619	F8W	F8W	0.6382
16S	F8W.3.20190607	F8W.2.20190619	F8W	F8W	0.6363
16S	F8W.3.20190619	F8W.1.20190607	F8W	F8W	0.5006
16S	F8W.3.20190619	F8W.1.20190619	F8W	F8W	0.5095
16S	F8W.3.20190619	F8W.2.20190619	F8W	F8W	0.5594
16S	F8W.3.20190619	F8W.3.20190607	F8W	F8W	0.5705
16S	F8W.3.20190703	F8W.1.20190607	F8W	F8W	0.7065
16S	F8W.3.20190703	F8W.1.20190619	F8W	F8W	0.6179
16S	F8W.3.20190703	F8W.2.20190619	F8W	F8W	0.6007
16S	F8W.3.20190703	F8W.3.20190607	F8W	F8W	0.6523
16S	F8W.3.20190703	F8W.3.20190619	F8W	F8W	0.6409
16S	F8W.1.20190607	F80.1.20190607	F8W	F80	0.8483
16S	F8W.1.20190607	F80.1.20190619	F8W	F80	0.8384
16S	F8W.1.20190607	F80.1.20190703	F8W	F80	0.8636
16S	F8W.1.20190607	F80.2.20190619	F8W	F80	0.8648
16S	F8W.1.20190607	F80.2.20190703	F8W	F80	0.8678
16S	F8W.1.20190607	F80.3.20190607	F8W	F80	0.8934
16S	F8W.1.20190607	F80.3.20190619	F8W	F80	0.8704
16S	F8W.1.20190607	F80.3.20190703	F8W	F80	0.8647
16S	F8W.1.20190619	F80.1.20190607	F8W	F80	0.7759
16S	F8W.1.20190619	F80.1.20190619	F8W	F80	0.768
16S	F8W.1.20190619	F80.1.20190703	F8W	F80	0.7897
16S	F8W.1.20190619	F80.2.20190619	F8W	F80	0.7859
16S	F8W.1.20190619	F80.2.20190703	F8W	F80	0.8072
16S	F8W.1.20190619	F80.3.20190607	F8W	F80	0.799
16S	F8W.1.20190619	F80.3.20190619	F8W	F80	0.7895
16S	F8W.1.20190619	F80.3.20190703	F8W	F80	0.7921
16S	F8W.2.20190619	F80.1.20190607	F8W	F80	0.7805
16S	F8W.2.20190619	F80.1.20190619	F8W	F80	0.7772
16S	F8W.2.20190619	F80.1.20190703	F8W	F80	0.8091
16S	F8W.2.20190619	F80.2.20190619	F8W	F80	0.7952
16S	F8W.2.20190619	F80.2.20190703	F8W	F80	0.8154
16S	F8W.2.20190619	F80.3.20190607	F8W	F80	0.8437
16S	F8W.2.20190619	F80.3.20190619	F8W	F80	0.7998
16S	F8W.2.20190619	F80.3.20190703	F8W	F80	0.7835
16S	F8W.3.20190607	F80.1.20190607	F8W	F80	0.7954
16S	F8W.3.20190607	F80.1.20190619	F8W	F80	0.7728
16S	F8W.3.20190607	F80.1.20190703	F8W	F80	0.8095
16S	F8W.3.20190607	F80.2.20190619	F8W	F80	0.8056
16S	F8W.3.20190607	F80.2.20190703	F8W	F80	0.8027
16S	F8W.3.20190607	F80.3.20190607	F8W	F80	0.8539
16S	F8W.3.20190607	F80.3.20190619	F8W	F80	0.8018
16S	F8W.3.20190607	F80.3.20190703	F8W	F80	0.8065
16S	F8W.3.20190619	F80.1.20190607	F8W	F80	0.796
16S	F8W.3.20190619	F80.1.20190619	F8W	F80	0.7726
16S	F8W.3.20190619	F80.1.20190703	F8W	F80	0.8258
16S	F8W.3.20190619	F80.2.20190619	F8W	F80	0.8199
16S	F8W.3.20190619	F80.2.20190703	F8W	F80	0.8329
16S	F8W.3.20190619	F80.3.20190607	F8W	F80	0.8601
16S	F8W.3.20190619	F80.3.20190619	F8W	F80	0.815
16S	F8W.3.20190619	F80.3.20190703	F8W	F80	0.8356
16S	F8W.3.20190703	F80.1.20190607	F8W	F80	0.6606
16S	F8W.3.20190703	F80.1.20190619	F8W	F80	0.6755
16S	F8W.3.20190703	F80.1.20190703	F8W	F80	0.7129
16S	F8W.3.20190703	F80.2.20190619	F8W	F80	0.714
16S	F8W.3.20190703	F80.2.20190703	F8W	F80	0.7306
16S	F8W.3.20190703	F80.3.20190607	F8W	F80	0.7586
16S	F8W.3.20190703	F80.3.20190619	F8W	F80	0.7173
16S	F8W.3.20190703	F80.3.20190703	F8W	F80	0.686
16S	F8W.1.20190607	F8300.1.20190607	F8W	F8300	0.824
16S	F8W.1.20190607	F8300.1.20190619	F8W	F8300	0.8371
16S	F8W.1.20190607	F8300.1.20190703	F8W	F8300	0.8524
16S	F8W.1.20190607	F8300.2.20190607	F8W	F8300	0.8661
16S	F8W.1.20190607	F8300.2.20190619	F8W	F8300	0.851
16S	F8W.1.20190607	F8300.2.20190703	F8W	F8300	0.8598
16S	F8W.1.20190607	F8300.3.20190607	F8W	F8300	0.8535
16S	F8W.1.20190607	F8300.3.20190619	F8W	F8300	0.8447
16S	F8W.1.20190607	F8300.3.20190703	F8W	F8300	0.846
16S	F8W.1.20190619	F8300.1.20190607	F8W	F8300	0.7537
16S	F8W.1.20190619	F8300.1.20190619	F8W	F8300	0.7611
16S	F8W.1.20190619	F8300.1.20190703	F8W	F8300	0.7733
16S	F8W.1.20190619	F8300.2.20190607	F8W	F8300	0.7785
16S	F8W.1.20190619	F8300.2.20190619	F8W	F8300	0.7697
16S	F8W.1.20190619	F8300.2.20190703	F8W	F8300	0.8183
16S	F8W.1.20190619	F8300.3.20190607	F8W	F8300	0.7663
16S	F8W.1.20190619	F8300.3.20190619	F8W	F8300	0.8016
16S	F8W.1.20190619	F8300.3.20190703	F8W	F8300	0.7801
16S	F8W.2.20190619	F8300.1.20190607	F8W	F8300	0.7684
16S	F8W.2.20190619	F8300.1.20190619	F8W	F8300	0.7867
16S	F8W.2.20190619	F8300.1.20190703	F8W	F8300	0.7737
16S	F8W.2.20190619	F8300.2.20190607	F8W	F8300	0.8282
16S	F8W.2.20190619	F8300.2.20190619	F8W	F8300	0.7892
16S	F8W.2.20190619	F8300.2.20190703	F8W	F8300	0.8122
16S	F8W.2.20190619	F8300.3.20190607	F8W	F8300	0.7693
16S	F8W.2.20190619	F8300.3.20190619	F8W	F8300	0.7976
16S	F8W.2.20190619	F8300.3.20190703	F8W	F8300	0.7767
16S	F8W.3.20190607	F8300.1.20190607	F8W	F8300	0.7737
16S	F8W.3.20190607	F8300.1.20190619	F8W	F8300	0.8008
16S	F8W.3.20190607	F8300.1.20190703	F8W	F8300	0.8043
16S	F8W.3.20190607	F8300.2.20190607	F8W	F8300	0.821
16S	F8W.3.20190607	F8300.2.20190619	F8W	F8300	0.8147
16S	F8W.3.20190607	F8300.2.20190703	F8W	F8300	0.8114
16S	F8W.3.20190607	F8300.3.20190607	F8W	F8300	0.8079
16S	F8W.3.20190607	F8300.3.20190619	F8W	F8300	0.8007
16S	F8W.3.20190607	F8300.3.20190703	F8W	F8300	0.7929
16S	F8W.3.20190619	F8300.1.20190607	F8W	F8300	0.7861
16S	F8W.3.20190619	F8300.1.20190619	F8W	F8300	0.8044
16S	F8W.3.20190619	F8300.1.20190703	F8W	F8300	0.8137
16S	F8W.3.20190619	F8300.2.20190607	F8W	F8300	0.8336
16S	F8W.3.20190619	F8300.2.20190619	F8W	F8300	0.8325
16S	F8W.3.20190619	F8300.2.20190703	F8W	F8300	0.825
16S	F8W.3.20190619	F8300.3.20190607	F8W	F8300	0.8226
16S	F8W.3.20190619	F8300.3.20190619	F8W	F8300	0.8059
16S	F8W.3.20190619	F8300.3.20190703	F8W	F8300	0.812
16S	F8W.3.20190703	F8300.1.20190607	F8W	F8300	0.6737
16S	F8W.3.20190703	F8300.1.20190619	F8W	F8300	0.6938
16S	F8W.3.20190703	F8300.1.20190703	F8W	F8300	0.7008
16S	F8W.3.20190703	F8300.2.20190607	F8W	F8300	0.7455
16S	F8W.3.20190703	F8300.2.20190619	F8W	F8300	0.7033
16S	F8W.3.20190703	F8300.2.20190703	F8W	F8300	0.7564
16S	F8W.3.20190703	F8300.3.20190607	F8W	F8300	0.7059
16S	F8W.3.20190703	F8300.3.20190619	F8W	F8300	0.7131
16S	F8W.3.20190703	F8300.3.20190703	F8W	F8300	0.693
16S	F8W.1.20190607	F8600.1.20190607	F8W	F8600	0.8538
16S	F8W.1.20190607	F8600.1.20190619	F8W	F8600	0.8571
16S	F8W.1.20190607	F8600.1.20190703	F8W	F8600	0.8266
16S	F8W.1.20190607	F8600.2.20190607	F8W	F8600	0.8106
16S	F8W.1.20190607	F8600.2.20190619	F8W	F8600	0.8321
16S	F8W.1.20190607	F8600.2.20190703	F8W	F8600	0.8379
16S	F8W.1.20190607	F8600.3.20190607	F8W	F8600	0.8451
16S	F8W.1.20190607	F8600.3.20190619	F8W	F8600	0.8247
16S	F8W.1.20190607	F8600.3.20190703	F8W	F8600	0.8437
16S	F8W.1.20190619	F8600.1.20190607	F8W	F8600	0.7503
16S	F8W.1.20190619	F8600.1.20190619	F8W	F8600	0.7953
16S	F8W.1.20190619	F8600.1.20190703	F8W	F8600	0.7541
16S	F8W.1.20190619	F8600.2.20190607	F8W	F8600	0.7469
16S	F8W.1.20190619	F8600.2.20190619	F8W	F8600	0.7852
16S	F8W.1.20190619	F8600.2.20190703	F8W	F8600	0.773
16S	F8W.1.20190619	F8600.3.20190607	F8W	F8600	0.7584
16S	F8W.1.20190619	F8600.3.20190619	F8W	F8600	0.7422
16S	F8W.1.20190619	F8600.3.20190703	F8W	F8600	0.7723
16S	F8W.2.20190619	F8600.1.20190607	F8W	F8600	0.7821
16S	F8W.2.20190619	F8600.1.20190619	F8W	F8600	0.8106
16S	F8W.2.20190619	F8600.1.20190703	F8W	F8600	0.7522
16S	F8W.2.20190619	F8600.2.20190607	F8W	F8600	0.7491
16S	F8W.2.20190619	F8600.2.20190619	F8W	F8600	0.7971
16S	F8W.2.20190619	F8600.2.20190703	F8W	F8600	0.7556
16S	F8W.2.20190619	F8600.3.20190607	F8W	F8600	0.8102
16S	F8W.2.20190619	F8600.3.20190619	F8W	F8600	0.7802
16S	F8W.2.20190619	F8600.3.20190703	F8W	F8600	0.761
16S	F8W.3.20190607	F8600.1.20190607	F8W	F8600	0.8104
16S	F8W.3.20190607	F8600.1.20190619	F8W	F8600	0.8177
16S	F8W.3.20190607	F8600.1.20190703	F8W	F8600	0.7755
16S	F8W.3.20190607	F8600.2.20190607	F8W	F8600	0.7655
16S	F8W.3.20190607	F8600.2.20190619	F8W	F8600	0.7952
16S	F8W.3.20190607	F8600.2.20190703	F8W	F8600	0.784
16S	F8W.3.20190607	F8600.3.20190607	F8W	F8600	0.8227
16S	F8W.3.20190607	F8600.3.20190619	F8W	F8600	0.784
16S	F8W.3.20190607	F8600.3.20190703	F8W	F8600	0.7811
16S	F8W.3.20190619	F8600.1.20190607	F8W	F8600	0.8234
16S	F8W.3.20190619	F8600.1.20190619	F8W	F8600	0.8294
16S	F8W.3.20190619	F8600.1.20190703	F8W	F8600	0.7933
16S	F8W.3.20190619	F8600.2.20190607	F8W	F8600	0.7712
16S	F8W.3.20190619	F8600.2.20190619	F8W	F8600	0.8016
16S	F8W.3.20190619	F8600.2.20190703	F8W	F8600	0.7861
16S	F8W.3.20190619	F8600.3.20190607	F8W	F8600	0.8294
16S	F8W.3.20190619	F8600.3.20190619	F8W	F8600	0.796
16S	F8W.3.20190619	F8600.3.20190703	F8W	F8600	0.8156
16S	F8W.3.20190703	F8600.1.20190607	F8W	F8600	0.7059
16S	F8W.3.20190703	F8600.1.20190619	F8W	F8600	0.7369
16S	F8W.3.20190703	F8600.1.20190703	F8W	F8600	0.6752
16S	F8W.3.20190703	F8600.2.20190607	F8W	F8600	0.6649
16S	F8W.3.20190703	F8600.2.20190619	F8W	F8600	0.7142
16S	F8W.3.20190703	F8600.2.20190703	F8W	F8600	0.6841
16S	F8W.3.20190703	F8600.3.20190607	F8W	F8600	0.7292
16S	F8W.3.20190703	F8600.3.20190619	F8W	F8600	0.6823
16S	F8W.3.20190703	F8600.3.20190703	F8W	F8600	0.6908
16S	F80.1.20190619	F80.1.20190607	F80	F80	0.523
16S	F80.1.20190703	F80.1.20190607	F80	F80	0.5284
16S	F80.1.20190703	F80.1.20190619	F80	F80	0.6125
16S	F80.2.20190619	F80.1.20190607	F80	F80	0.5724
16S	F80.2.20190619	F80.1.20190619	F80	F80	0.5624
16S	F80.2.20190619	F80.1.20190703	F80	F80	0.5608
16S	F80.2.20190703	F80.1.20190607	F80	F80	0.5896
16S	F80.2.20190703	F80.1.20190619	F80	F80	0.5984
16S	F80.2.20190703	F80.1.20190703	F80	F80	0.6181
16S	F80.2.20190703	F80.2.20190619	F80	F80	0.6322
16S	F80.3.20190607	F80.1.20190607	F80	F80	0.6837
16S	F80.3.20190607	F80.1.20190619	F80	F80	0.6999
16S	F80.3.20190607	F80.1.20190703	F80	F80	0.6739
16S	F80.3.20190607	F80.2.20190619	F80	F80	0.701
16S	F80.3.20190607	F80.2.20190703	F80	F80	0.6861
16S	F80.3.20190619	F80.1.20190607	F80	F80	0.5226
16S	F80.3.20190619	F80.1.20190619	F80	F80	0.4659
16S	F80.3.20190619	F80.1.20190703	F80	F80	0.5832
16S	F80.3.20190619	F80.2.20190619	F80	F80	0.4694
16S	F80.3.20190619	F80.2.20190703	F80	F80	0.6055
16S	F80.3.20190619	F80.3.20190607	F80	F80	0.6663
16S	F80.3.20190703	F80.1.20190607	F80	F80	0.5167
16S	F80.3.20190703	F80.1.20190619	F80	F80	0.5802
16S	F80.3.20190703	F80.1.20190703	F80	F80	0.5317
16S	F80.3.20190703	F80.2.20190619	F80	F80	0.5466
16S	F80.3.20190703	F80.2.20190703	F80	F80	0.5896
16S	F80.3.20190703	F80.3.20190607	F80	F80	0.6725
16S	F80.3.20190703	F80.3.20190619	F80	F80	0.5288
16S	F80.1.20190607	F8W.1.20190607	F80	F8W	0.8483
16S	F80.1.20190607	F8W.1.20190619	F80	F8W	0.7759
16S	F80.1.20190607	F8W.2.20190619	F80	F8W	0.7805
16S	F80.1.20190607	F8W.3.20190607	F80	F8W	0.7954
16S	F80.1.20190607	F8W.3.20190619	F80	F8W	0.796
16S	F80.1.20190607	F8W.3.20190703	F80	F8W	0.6606
16S	F80.1.20190619	F8W.1.20190607	F80	F8W	0.8384
16S	F80.1.20190619	F8W.1.20190619	F80	F8W	0.768
16S	F80.1.20190619	F8W.2.20190619	F80	F8W	0.7772
16S	F80.1.20190619	F8W.3.20190607	F80	F8W	0.7728
16S	F80.1.20190619	F8W.3.20190619	F80	F8W	0.7726
16S	F80.1.20190619	F8W.3.20190703	F80	F8W	0.6755
16S	F80.1.20190703	F8W.1.20190607	F80	F8W	0.8636
16S	F80.1.20190703	F8W.1.20190619	F80	F8W	0.7897
16S	F80.1.20190703	F8W.2.20190619	F80	F8W	0.8091
16S	F80.1.20190703	F8W.3.20190607	F80	F8W	0.8095
16S	F80.1.20190703	F8W.3.20190619	F80	F8W	0.8258
16S	F80.1.20190703	F8W.3.20190703	F80	F8W	0.7129
16S	F80.2.20190619	F8W.1.20190607	F80	F8W	0.8648
16S	F80.2.20190619	F8W.1.20190619	F80	F8W	0.7859
16S	F80.2.20190619	F8W.2.20190619	F80	F8W	0.7952
16S	F80.2.20190619	F8W.3.20190607	F80	F8W	0.8056
16S	F80.2.20190619	F8W.3.20190619	F80	F8W	0.8199
16S	F80.2.20190619	F8W.3.20190703	F80	F8W	0.714
16S	F80.2.20190703	F8W.1.20190607	F80	F8W	0.8678
16S	F80.2.20190703	F8W.1.20190619	F80	F8W	0.8072
16S	F80.2.20190703	F8W.2.20190619	F80	F8W	0.8154
16S	F80.2.20190703	F8W.3.20190607	F80	F8W	0.8027
16S	F80.2.20190703	F8W.3.20190619	F80	F8W	0.8329
16S	F80.2.20190703	F8W.3.20190703	F80	F8W	0.7306
16S	F80.3.20190607	F8W.1.20190607	F80	F8W	0.8934
16S	F80.3.20190607	F8W.1.20190619	F80	F8W	0.799
16S	F80.3.20190607	F8W.2.20190619	F80	F8W	0.8437
16S	F80.3.20190607	F8W.3.20190607	F80	F8W	0.8539
16S	F80.3.20190607	F8W.3.20190619	F80	F8W	0.8601
16S	F80.3.20190607	F8W.3.20190703	F80	F8W	0.7586
16S	F80.3.20190619	F8W.1.20190607	F80	F8W	0.8704
16S	F80.3.20190619	F8W.1.20190619	F80	F8W	0.7895
16S	F80.3.20190619	F8W.2.20190619	F80	F8W	0.7998
16S	F80.3.20190619	F8W.3.20190607	F80	F8W	0.8018
16S	F80.3.20190619	F8W.3.20190619	F80	F8W	0.815
16S	F80.3.20190619	F8W.3.20190703	F80	F8W	0.7173
16S	F80.3.20190703	F8W.1.20190607	F80	F8W	0.8647
16S	F80.3.20190703	F8W.1.20190619	F80	F8W	0.7921
16S	F80.3.20190703	F8W.2.20190619	F80	F8W	0.7835
16S	F80.3.20190703	F8W.3.20190607	F80	F8W	0.8065
16S	F80.3.20190703	F8W.3.20190619	F80	F8W	0.8356
16S	F80.3.20190703	F8W.3.20190703	F80	F8W	0.686
16S	F80.1.20190607	F8300.1.20190607	F80	F8300	0.6109
16S	F80.1.20190607	F8300.1.20190619	F80	F8300	0.6014
16S	F80.1.20190607	F8300.1.20190703	F80	F8300	0.623
16S	F80.1.20190607	F8300.2.20190607	F80	F8300	0.6716
16S	F80.1.20190607	F8300.2.20190619	F80	F8300	0.5922
16S	F80.1.20190607	F8300.2.20190703	F80	F8300	0.6409
16S	F80.1.20190607	F8300.3.20190607	F80	F8300	0.5993
16S	F80.1.20190607	F8300.3.20190619	F80	F8300	0.603
16S	F80.1.20190607	F8300.3.20190703	F80	F8300	0.6015
16S	F80.1.20190619	F8300.1.20190607	F80	F8300	0.5815
16S	F80.1.20190619	F8300.1.20190619	F80	F8300	0.62
16S	F80.1.20190619	F8300.1.20190703	F80	F8300	0.6312
16S	F80.1.20190619	F8300.2.20190607	F80	F8300	0.6681
16S	F80.1.20190619	F8300.2.20190619	F80	F8300	0.6498
16S	F80.1.20190619	F8300.2.20190703	F80	F8300	0.6131
16S	F80.1.20190619	F8300.3.20190607	F80	F8300	0.6382
16S	F80.1.20190619	F8300.3.20190619	F80	F8300	0.5639
16S	F80.1.20190619	F8300.3.20190703	F80	F8300	0.5881
16S	F80.1.20190703	F8300.1.20190607	F80	F8300	0.6837
16S	F80.1.20190703	F8300.1.20190619	F80	F8300	0.652
16S	F80.1.20190703	F8300.1.20190703	F80	F8300	0.6679
16S	F80.1.20190703	F8300.2.20190607	F80	F8300	0.6777
16S	F80.1.20190703	F8300.2.20190619	F80	F8300	0.6399
16S	F80.1.20190703	F8300.2.20190703	F80	F8300	0.745
16S	F80.1.20190703	F8300.3.20190607	F80	F8300	0.6339
16S	F80.1.20190703	F8300.3.20190619	F80	F8300	0.7199
16S	F80.1.20190703	F8300.3.20190703	F80	F8300	0.681
16S	F80.2.20190619	F8300.1.20190607	F80	F8300	0.707
16S	F80.2.20190619	F8300.1.20190619	F80	F8300	0.662
16S	F80.2.20190619	F8300.1.20190703	F80	F8300	0.6739
16S	F80.2.20190619	F8300.2.20190607	F80	F8300	0.6796
16S	F80.2.20190619	F8300.2.20190619	F80	F8300	0.6042
16S	F80.2.20190619	F8300.2.20190703	F80	F8300	0.754
16S	F80.2.20190619	F8300.3.20190607	F80	F8300	0.6517
16S	F80.2.20190619	F8300.3.20190619	F80	F8300	0.7407
16S	F80.2.20190619	F8300.3.20190703	F80	F8300	0.702
16S	F80.2.20190703	F8300.1.20190607	F80	F8300	0.6835
16S	F80.2.20190703	F8300.1.20190619	F80	F8300	0.6688
16S	F80.2.20190703	F8300.1.20190703	F80	F8300	0.6877
16S	F80.2.20190703	F8300.2.20190607	F80	F8300	0.719
16S	F80.2.20190703	F8300.2.20190619	F80	F8300	0.6814
16S	F80.2.20190703	F8300.2.20190703	F80	F8300	0.7009
16S	F80.2.20190703	F8300.3.20190607	F80	F8300	0.6826
16S	F80.2.20190703	F8300.3.20190619	F80	F8300	0.696
16S	F80.2.20190703	F8300.3.20190703	F80	F8300	0.6708
16S	F80.3.20190607	F8300.1.20190607	F80	F8300	0.7073
16S	F80.3.20190607	F8300.1.20190619	F80	F8300	0.7012
16S	F80.3.20190607	F8300.1.20190703	F80	F8300	0.7179
16S	F80.3.20190607	F8300.2.20190607	F80	F8300	0.6848
16S	F80.3.20190607	F8300.2.20190619	F80	F8300	0.7093
16S	F80.3.20190607	F8300.2.20190703	F80	F8300	0.7889
16S	F80.3.20190607	F8300.3.20190607	F80	F8300	0.7124
16S	F80.3.20190607	F8300.3.20190619	F80	F8300	0.7613
16S	F80.3.20190607	F8300.3.20190703	F80	F8300	0.7424
16S	F80.3.20190619	F8300.1.20190607	F80	F8300	0.6344
16S	F80.3.20190619	F8300.1.20190619	F80	F8300	0.6209
16S	F80.3.20190619	F8300.1.20190703	F80	F8300	0.6384
16S	F80.3.20190619	F8300.2.20190607	F80	F8300	0.6585
16S	F80.3.20190619	F8300.2.20190619	F80	F8300	0.6197
16S	F80.3.20190619	F8300.2.20190703	F80	F8300	0.6673
16S	F80.3.20190619	F8300.3.20190607	F80	F8300	0.6162
16S	F80.3.20190619	F8300.3.20190619	F80	F8300	0.6537
16S	F80.3.20190619	F8300.3.20190703	F80	F8300	0.6212
16S	F80.3.20190703	F8300.1.20190607	F80	F8300	0.6461
16S	F80.3.20190703	F8300.1.20190619	F80	F8300	0.6369
16S	F80.3.20190703	F8300.1.20190703	F80	F8300	0.6213
16S	F80.3.20190703	F8300.2.20190607	F80	F8300	0.6534
16S	F80.3.20190703	F8300.2.20190619	F80	F8300	0.6048
16S	F80.3.20190703	F8300.2.20190703	F80	F8300	0.7082
16S	F80.3.20190703	F8300.3.20190607	F80	F8300	0.5856
16S	F80.3.20190703	F8300.3.20190619	F80	F8300	0.7003
16S	F80.3.20190703	F8300.3.20190703	F80	F8300	0.6403
16S	F80.1.20190607	F8600.1.20190607	F80	F8600	0.6379
16S	F80.1.20190607	F8600.1.20190619	F80	F8600	0.634
16S	F80.1.20190607	F8600.1.20190703	F80	F8600	0.5762
16S	F80.1.20190607	F8600.2.20190607	F80	F8600	0.6105
16S	F80.1.20190607	F8600.2.20190619	F80	F8600	0.596
16S	F80.1.20190607	F8600.2.20190703	F80	F8600	0.5799
16S	F80.1.20190607	F8600.3.20190607	F80	F8600	0.6919
16S	F80.1.20190607	F8600.3.20190619	F80	F8600	0.6177
16S	F80.1.20190607	F8600.3.20190703	F80	F8600	0.6017
16S	F80.1.20190619	F8600.1.20190607	F80	F8600	0.6935
16S	F80.1.20190619	F8600.1.20190619	F80	F8600	0.6573
16S	F80.1.20190619	F8600.1.20190703	F80	F8600	0.6023
16S	F80.1.20190619	F8600.2.20190607	F80	F8600	0.6316
16S	F80.1.20190619	F8600.2.20190619	F80	F8600	0.6221
16S	F80.1.20190619	F8600.2.20190703	F80	F8600	0.5945
16S	F80.1.20190619	F8600.3.20190607	F80	F8600	0.7297
16S	F80.1.20190619	F8600.3.20190619	F80	F8600	0.654
16S	F80.1.20190619	F8600.3.20190703	F80	F8600	0.6141
16S	F80.1.20190703	F8600.1.20190607	F80	F8600	0.6057
16S	F80.1.20190703	F8600.1.20190619	F80	F8600	0.6029
16S	F80.1.20190703	F8600.1.20190703	F80	F8600	0.612
16S	F80.1.20190703	F8600.2.20190607	F80	F8600	0.6678
16S	F80.1.20190703	F8600.2.20190619	F80	F8600	0.6829
16S	F80.1.20190703	F8600.2.20190703	F80	F8600	0.6831
16S	F80.1.20190703	F8600.3.20190607	F80	F8600	0.6636
16S	F80.1.20190703	F8600.3.20190619	F80	F8600	0.6404
16S	F80.1.20190703	F8600.3.20190703	F80	F8600	0.6351
16S	F80.2.20190619	F8600.1.20190607	F80	F8600	0.5937
16S	F80.2.20190619	F8600.1.20190619	F80	F8600	0.5919
16S	F80.2.20190619	F8600.1.20190703	F80	F8600	0.6477
16S	F80.2.20190619	F8600.2.20190607	F80	F8600	0.6703
16S	F80.2.20190619	F8600.2.20190619	F80	F8600	0.6878
16S	F80.2.20190619	F8600.2.20190703	F80	F8600	0.6843
16S	F80.2.20190619	F8600.3.20190607	F80	F8600	0.6846
16S	F80.2.20190619	F8600.3.20190619	F80	F8600	0.6719
16S	F80.2.20190619	F8600.3.20190703	F80	F8600	0.6465
16S	F80.2.20190703	F8600.1.20190607	F80	F8600	0.6749
16S	F80.2.20190703	F8600.1.20190619	F80	F8600	0.6625
16S	F80.2.20190703	F8600.1.20190703	F80	F8600	0.6557
16S	F80.2.20190703	F8600.2.20190607	F80	F8600	0.6906
16S	F80.2.20190703	F8600.2.20190619	F80	F8600	0.6346
16S	F80.2.20190703	F8600.2.20190703	F80	F8600	0.6748
16S	F80.2.20190703	F8600.3.20190607	F80	F8600	0.7266
16S	F80.2.20190703	F8600.3.20190619	F80	F8600	0.6762
16S	F80.2.20190703	F8600.3.20190703	F80	F8600	0.6729
16S	F80.3.20190607	F8600.1.20190607	F80	F8600	0.7064
16S	F80.3.20190607	F8600.1.20190619	F80	F8600	0.7079
16S	F80.3.20190607	F8600.1.20190703	F80	F8600	0.7018
16S	F80.3.20190607	F8600.2.20190607	F80	F8600	0.7179
16S	F80.3.20190607	F8600.2.20190619	F80	F8600	0.719
16S	F80.3.20190607	F8600.2.20190703	F80	F8600	0.7288
16S	F80.3.20190607	F8600.3.20190607	F80	F8600	0.7184
16S	F80.3.20190607	F8600.3.20190619	F80	F8600	0.705
16S	F80.3.20190607	F8600.3.20190703	F80	F8600	0.7134
16S	F80.3.20190619	F8600.1.20190607	F80	F8600	0.6524
16S	F80.3.20190619	F8600.1.20190619	F80	F8600	0.6365
16S	F80.3.20190619	F8600.1.20190703	F80	F8600	0.5921
16S	F80.3.20190619	F8600.2.20190607	F80	F8600	0.6484
16S	F80.3.20190619	F8600.2.20190619	F80	F8600	0.6501
16S	F80.3.20190619	F8600.2.20190703	F80	F8600	0.6089
16S	F80.3.20190619	F8600.3.20190607	F80	F8600	0.7045
16S	F80.3.20190619	F8600.3.20190619	F80	F8600	0.6515
16S	F80.3.20190619	F8600.3.20190703	F80	F8600	0.6077
16S	F80.3.20190703	F8600.1.20190607	F80	F8600	0.6118
16S	F80.3.20190703	F8600.1.20190619	F80	F8600	0.6322
16S	F80.3.20190703	F8600.1.20190703	F80	F8600	0.5854
16S	F80.3.20190703	F8600.2.20190607	F80	F8600	0.6342
16S	F80.3.20190703	F8600.2.20190619	F80	F8600	0.6554
16S	F80.3.20190703	F8600.2.20190703	F80	F8600	0.6285
16S	F80.3.20190703	F8600.3.20190607	F80	F8600	0.6873
16S	F80.3.20190703	F8600.3.20190619	F80	F8600	0.6435
16S	F80.3.20190703	F8600.3.20190703	F80	F8600	0.6048
16S	F8300.1.20190619	F8300.1.20190607	F8300	F8300	0.5592
16S	F8300.1.20190703	F8300.1.20190607	F8300	F8300	0.5299
16S	F8300.1.20190703	F8300.1.20190619	F8300	F8300	0.5356
16S	F8300.2.20190607	F8300.1.20190607	F8300	F8300	0.5762
16S	F8300.2.20190607	F8300.1.20190619	F8300	F8300	0.6097
16S	F8300.2.20190607	F8300.1.20190703	F8300	F8300	0.6236
16S	F8300.2.20190619	F8300.1.20190607	F8300	F8300	0.6143
16S	F8300.2.20190619	F8300.1.20190619	F8300	F8300	0.4785
16S	F8300.2.20190619	F8300.1.20190703	F8300	F8300	0.5354
16S	F8300.2.20190619	F8300.2.20190607	F8300	F8300	0.6248
16S	F8300.2.20190703	F8300.1.20190607	F8300	F8300	0.5378
16S	F8300.2.20190703	F8300.1.20190619	F8300	F8300	0.6151
16S	F8300.2.20190703	F8300.1.20190703	F8300	F8300	0.5647
16S	F8300.2.20190703	F8300.2.20190607	F8300	F8300	0.6865
16S	F8300.2.20190703	F8300.2.20190619	F8300	F8300	0.6722
16S	F8300.3.20190607	F8300.1.20190607	F8300	F8300	0.523
16S	F8300.3.20190607	F8300.1.20190619	F8300	F8300	0.5276
16S	F8300.3.20190607	F8300.1.20190703	F8300	F8300	0.5009
16S	F8300.3.20190607	F8300.2.20190607	F8300	F8300	0.572
16S	F8300.3.20190607	F8300.2.20190619	F8300	F8300	0.5369
16S	F8300.3.20190607	F8300.2.20190703	F8300	F8300	0.6067
16S	F8300.3.20190619	F8300.1.20190607	F8300	F8300	0.5579
16S	F8300.3.20190619	F8300.1.20190619	F8300	F8300	0.5252
16S	F8300.3.20190619	F8300.1.20190703	F8300	F8300	0.6104
16S	F8300.3.20190619	F8300.2.20190607	F8300	F8300	0.6891
16S	F8300.3.20190619	F8300.2.20190619	F8300	F8300	0.5857
16S	F8300.3.20190619	F8300.2.20190703	F8300	F8300	0.5607
16S	F8300.3.20190619	F8300.3.20190607	F8300	F8300	0.6359
16S	F8300.3.20190703	F8300.1.20190607	F8300	F8300	0.4815
16S	F8300.3.20190703	F8300.1.20190619	F8300	F8300	0.5389
16S	F8300.3.20190703	F8300.1.20190703	F8300	F8300	0.4734
16S	F8300.3.20190703	F8300.2.20190607	F8300	F8300	0.628
16S	F8300.3.20190703	F8300.2.20190619	F8300	F8300	0.588
16S	F8300.3.20190703	F8300.2.20190703	F8300	F8300	0.4989
16S	F8300.3.20190703	F8300.3.20190607	F8300	F8300	0.5123
16S	F8300.3.20190703	F8300.3.20190619	F8300	F8300	0.5641
16S	F8300.1.20190607	F8W.1.20190607	F8300	F8W	0.824
16S	F8300.1.20190607	F8W.1.20190619	F8300	F8W	0.7537
16S	F8300.1.20190607	F8W.2.20190619	F8300	F8W	0.7684
16S	F8300.1.20190607	F8W.3.20190607	F8300	F8W	0.7737
16S	F8300.1.20190607	F8W.3.20190619	F8300	F8W	0.7861
16S	F8300.1.20190607	F8W.3.20190703	F8300	F8W	0.6737
16S	F8300.1.20190619	F8W.1.20190607	F8300	F8W	0.8371
16S	F8300.1.20190619	F8W.1.20190619	F8300	F8W	0.7611
16S	F8300.1.20190619	F8W.2.20190619	F8300	F8W	0.7867
16S	F8300.1.20190619	F8W.3.20190607	F8300	F8W	0.8008
16S	F8300.1.20190619	F8W.3.20190619	F8300	F8W	0.8044
16S	F8300.1.20190619	F8W.3.20190703	F8300	F8W	0.6938
16S	F8300.1.20190703	F8W.1.20190607	F8300	F8W	0.8524
16S	F8300.1.20190703	F8W.1.20190619	F8300	F8W	0.7733
16S	F8300.1.20190703	F8W.2.20190619	F8300	F8W	0.7737
16S	F8300.1.20190703	F8W.3.20190607	F8300	F8W	0.8043
16S	F8300.1.20190703	F8W.3.20190619	F8300	F8W	0.8137
16S	F8300.1.20190703	F8W.3.20190703	F8300	F8W	0.7008
16S	F8300.2.20190607	F8W.1.20190607	F8300	F8W	0.8661
16S	F8300.2.20190607	F8W.1.20190619	F8300	F8W	0.7785
16S	F8300.2.20190607	F8W.2.20190619	F8300	F8W	0.8282
16S	F8300.2.20190607	F8W.3.20190607	F8300	F8W	0.821
16S	F8300.2.20190607	F8W.3.20190619	F8300	F8W	0.8336
16S	F8300.2.20190607	F8W.3.20190703	F8300	F8W	0.7455
16S	F8300.2.20190619	F8W.1.20190607	F8300	F8W	0.851
16S	F8300.2.20190619	F8W.1.20190619	F8300	F8W	0.7697
16S	F8300.2.20190619	F8W.2.20190619	F8300	F8W	0.7892
16S	F8300.2.20190619	F8W.3.20190607	F8300	F8W	0.8147
16S	F8300.2.20190619	F8W.3.20190619	F8300	F8W	0.8325
16S	F8300.2.20190619	F8W.3.20190703	F8300	F8W	0.7033
16S	F8300.2.20190703	F8W.1.20190607	F8300	F8W	0.8598
16S	F8300.2.20190703	F8W.1.20190619	F8300	F8W	0.8183
16S	F8300.2.20190703	F8W.2.20190619	F8300	F8W	0.8122
16S	F8300.2.20190703	F8W.3.20190607	F8300	F8W	0.8114
16S	F8300.2.20190703	F8W.3.20190619	F8300	F8W	0.825
16S	F8300.2.20190703	F8W.3.20190703	F8300	F8W	0.7564
16S	F8300.3.20190607	F8W.1.20190607	F8300	F8W	0.8535
16S	F8300.3.20190607	F8W.1.20190619	F8300	F8W	0.7663
16S	F8300.3.20190607	F8W.2.20190619	F8300	F8W	0.7693
16S	F8300.3.20190607	F8W.3.20190607	F8300	F8W	0.8079
16S	F8300.3.20190607	F8W.3.20190619	F8300	F8W	0.8226
16S	F8300.3.20190607	F8W.3.20190703	F8300	F8W	0.7059
16S	F8300.3.20190619	F8W.1.20190607	F8300	F8W	0.8447
16S	F8300.3.20190619	F8W.1.20190619	F8300	F8W	0.8016
16S	F8300.3.20190619	F8W.2.20190619	F8300	F8W	0.7976
16S	F8300.3.20190619	F8W.3.20190607	F8300	F8W	0.8007
16S	F8300.3.20190619	F8W.3.20190619	F8300	F8W	0.8059
16S	F8300.3.20190619	F8W.3.20190703	F8300	F8W	0.7131
16S	F8300.3.20190703	F8W.1.20190607	F8300	F8W	0.846
16S	F8300.3.20190703	F8W.1.20190619	F8300	F8W	0.7801
16S	F8300.3.20190703	F8W.2.20190619	F8300	F8W	0.7767
16S	F8300.3.20190703	F8W.3.20190607	F8300	F8W	0.7929
16S	F8300.3.20190703	F8W.3.20190619	F8300	F8W	0.812
16S	F8300.3.20190703	F8W.3.20190703	F8300	F8W	0.693
16S	F8300.1.20190607	F80.1.20190607	F8300	F80	0.6109
16S	F8300.1.20190607	F80.1.20190619	F8300	F80	0.5815
16S	F8300.1.20190607	F80.1.20190703	F8300	F80	0.6837
16S	F8300.1.20190607	F80.2.20190619	F8300	F80	0.707
16S	F8300.1.20190607	F80.2.20190703	F8300	F80	0.6835
16S	F8300.1.20190607	F80.3.20190607	F8300	F80	0.7073
16S	F8300.1.20190607	F80.3.20190619	F8300	F80	0.6344
16S	F8300.1.20190607	F80.3.20190703	F8300	F80	0.6461
16S	F8300.1.20190619	F80.1.20190607	F8300	F80	0.6014
16S	F8300.1.20190619	F80.1.20190619	F8300	F80	0.62
16S	F8300.1.20190619	F80.1.20190703	F8300	F80	0.652
16S	F8300.1.20190619	F80.2.20190619	F8300	F80	0.662
16S	F8300.1.20190619	F80.2.20190703	F8300	F80	0.6688
16S	F8300.1.20190619	F80.3.20190607	F8300	F80	0.7012
16S	F8300.1.20190619	F80.3.20190619	F8300	F80	0.6209
16S	F8300.1.20190619	F80.3.20190703	F8300	F80	0.6369
16S	F8300.1.20190703	F80.1.20190607	F8300	F80	0.623
16S	F8300.1.20190703	F80.1.20190619	F8300	F80	0.6312
16S	F8300.1.20190703	F80.1.20190703	F8300	F80	0.6679
16S	F8300.1.20190703	F80.2.20190619	F8300	F80	0.6739
16S	F8300.1.20190703	F80.2.20190703	F8300	F80	0.6877
16S	F8300.1.20190703	F80.3.20190607	F8300	F80	0.7179
16S	F8300.1.20190703	F80.3.20190619	F8300	F80	0.6384
16S	F8300.1.20190703	F80.3.20190703	F8300	F80	0.6213
16S	F8300.2.20190607	F80.1.20190607	F8300	F80	0.6716
16S	F8300.2.20190607	F80.1.20190619	F8300	F80	0.6681
16S	F8300.2.20190607	F80.1.20190703	F8300	F80	0.6777
16S	F8300.2.20190607	F80.2.20190619	F8300	F80	0.6796
16S	F8300.2.20190607	F80.2.20190703	F8300	F80	0.719
16S	F8300.2.20190607	F80.3.20190607	F8300	F80	0.6848
16S	F8300.2.20190607	F80.3.20190619	F8300	F80	0.6585
16S	F8300.2.20190607	F80.3.20190703	F8300	F80	0.6534
16S	F8300.2.20190619	F80.1.20190607	F8300	F80	0.5922
16S	F8300.2.20190619	F80.1.20190619	F8300	F80	0.6498
16S	F8300.2.20190619	F80.1.20190703	F8300	F80	0.6399
16S	F8300.2.20190619	F80.2.20190619	F8300	F80	0.6042
16S	F8300.2.20190619	F80.2.20190703	F8300	F80	0.6814
16S	F8300.2.20190619	F80.3.20190607	F8300	F80	0.7093
16S	F8300.2.20190619	F80.3.20190619	F8300	F80	0.6197
16S	F8300.2.20190619	F80.3.20190703	F8300	F80	0.6048
16S	F8300.2.20190703	F80.1.20190607	F8300	F80	0.6409
16S	F8300.2.20190703	F80.1.20190619	F8300	F80	0.6131
16S	F8300.2.20190703	F80.1.20190703	F8300	F80	0.745
16S	F8300.2.20190703	F80.2.20190619	F8300	F80	0.754
16S	F8300.2.20190703	F80.2.20190703	F8300	F80	0.7009
16S	F8300.2.20190703	F80.3.20190607	F8300	F80	0.7889
16S	F8300.2.20190703	F80.3.20190619	F8300	F80	0.6673
16S	F8300.2.20190703	F80.3.20190703	F8300	F80	0.7082
16S	F8300.3.20190607	F80.1.20190607	F8300	F80	0.5993
16S	F8300.3.20190607	F80.1.20190619	F8300	F80	0.6382
16S	F8300.3.20190607	F80.1.20190703	F8300	F80	0.6339
16S	F8300.3.20190607	F80.2.20190619	F8300	F80	0.6517
16S	F8300.3.20190607	F80.2.20190703	F8300	F80	0.6826
16S	F8300.3.20190607	F80.3.20190607	F8300	F80	0.7124
16S	F8300.3.20190607	F80.3.20190619	F8300	F80	0.6162
16S	F8300.3.20190607	F80.3.20190703	F8300	F80	0.5856
16S	F8300.3.20190619	F80.1.20190607	F8300	F80	0.603
16S	F8300.3.20190619	F80.1.20190619	F8300	F80	0.5639
16S	F8300.3.20190619	F80.1.20190703	F8300	F80	0.7199
16S	F8300.3.20190619	F80.2.20190619	F8300	F80	0.7407
16S	F8300.3.20190619	F80.2.20190703	F8300	F80	0.696
16S	F8300.3.20190619	F80.3.20190607	F8300	F80	0.7613
16S	F8300.3.20190619	F80.3.20190619	F8300	F80	0.6537
16S	F8300.3.20190619	F80.3.20190703	F8300	F80	0.7003
16S	F8300.3.20190703	F80.1.20190607	F8300	F80	0.6015
16S	F8300.3.20190703	F80.1.20190619	F8300	F80	0.5881
16S	F8300.3.20190703	F80.1.20190703	F8300	F80	0.681
16S	F8300.3.20190703	F80.2.20190619	F8300	F80	0.702
16S	F8300.3.20190703	F80.2.20190703	F8300	F80	0.6708
16S	F8300.3.20190703	F80.3.20190607	F8300	F80	0.7424
16S	F8300.3.20190703	F80.3.20190619	F8300	F80	0.6212
16S	F8300.3.20190703	F80.3.20190703	F8300	F80	0.6403
16S	F8300.1.20190607	F8600.1.20190607	F8300	F8600	0.6826
16S	F8300.1.20190607	F8600.1.20190619	F8300	F8600	0.6576
16S	F8300.1.20190607	F8600.1.20190703	F8300	F8600	0.5417
16S	F8300.1.20190607	F8600.2.20190607	F8300	F8600	0.5793
16S	F8300.1.20190607	F8600.2.20190619	F8300	F8600	0.6166
16S	F8300.1.20190607	F8600.2.20190703	F8300	F8600	0.5276
16S	F8300.1.20190607	F8600.3.20190607	F8300	F8600	0.7036
16S	F8300.1.20190607	F8600.3.20190619	F8300	F8600	0.5902
16S	F8300.1.20190607	F8600.3.20190703	F8300	F8600	0.5441
16S	F8300.1.20190619	F8600.1.20190607	F8300	F8600	0.5815
16S	F8300.1.20190619	F8600.1.20190619	F8300	F8600	0.6036
16S	F8300.1.20190619	F8600.1.20190703	F8300	F8600	0.498
16S	F8300.1.20190619	F8600.2.20190607	F8300	F8600	0.5452
16S	F8300.1.20190619	F8600.2.20190619	F8300	F8600	0.5835
16S	F8300.1.20190619	F8600.2.20190703	F8300	F8600	0.5521
16S	F8300.1.20190619	F8600.3.20190607	F8300	F8600	0.6039
16S	F8300.1.20190619	F8600.3.20190619	F8300	F8600	0.5135
16S	F8300.1.20190619	F8600.3.20190703	F8300	F8600	0.5197
16S	F8300.1.20190703	F8600.1.20190607	F8300	F8600	0.6223
16S	F8300.1.20190703	F8600.1.20190619	F8300	F8600	0.6142
16S	F8300.1.20190703	F8600.1.20190703	F8300	F8600	0.5121
16S	F8300.1.20190703	F8600.2.20190607	F8300	F8600	0.5646
16S	F8300.1.20190703	F8600.2.20190619	F8300	F8600	0.6051
16S	F8300.1.20190703	F8600.2.20190703	F8300	F8600	0.5671
16S	F8300.1.20190703	F8600.3.20190607	F8300	F8600	0.6823
16S	F8300.1.20190703	F8600.3.20190619	F8300	F8600	0.5761
16S	F8300.1.20190703	F8600.3.20190703	F8300	F8600	0.5055
16S	F8300.2.20190607	F8600.1.20190607	F8300	F8600	0.6419
16S	F8300.2.20190607	F8600.1.20190619	F8300	F8600	0.6143
16S	F8300.2.20190607	F8600.1.20190703	F8300	F8600	0.5979
16S	F8300.2.20190607	F8600.2.20190607	F8300	F8600	0.6518
16S	F8300.2.20190607	F8600.2.20190619	F8300	F8600	0.6624
16S	F8300.2.20190607	F8600.2.20190703	F8300	F8600	0.6376
16S	F8300.2.20190607	F8600.3.20190607	F8300	F8600	0.6624
16S	F8300.2.20190607	F8600.3.20190619	F8300	F8600	0.6281
16S	F8300.2.20190607	F8600.3.20190703	F8300	F8600	0.5995
16S	F8300.2.20190619	F8600.1.20190607	F8300	F8600	0.5167
16S	F8300.2.20190619	F8600.1.20190619	F8300	F8600	0.5912
16S	F8300.2.20190619	F8600.1.20190703	F8300	F8600	0.5072
16S	F8300.2.20190619	F8600.2.20190607	F8300	F8600	0.5445
16S	F8300.2.20190619	F8600.2.20190619	F8300	F8600	0.6091
16S	F8300.2.20190619	F8600.2.20190703	F8300	F8600	0.5795
16S	F8300.2.20190619	F8600.3.20190607	F8300	F8600	0.5689
16S	F8300.2.20190619	F8600.3.20190619	F8300	F8600	0.5224
16S	F8300.2.20190619	F8600.3.20190703	F8300	F8600	0.5326
16S	F8300.2.20190703	F8600.1.20190607	F8300	F8600	0.7587
16S	F8300.2.20190703	F8600.1.20190619	F8300	F8600	0.7071
16S	F8300.2.20190703	F8600.1.20190703	F8300	F8600	0.6105
16S	F8300.2.20190703	F8600.2.20190607	F8300	F8600	0.6563
16S	F8300.2.20190703	F8600.2.20190619	F8300	F8600	0.6155
16S	F8300.2.20190703	F8600.2.20190703	F8300	F8600	0.5491
16S	F8300.2.20190703	F8600.3.20190607	F8300	F8600	0.7936
16S	F8300.2.20190703	F8600.3.20190619	F8300	F8600	0.6624
16S	F8300.2.20190703	F8600.3.20190703	F8300	F8600	0.6202
16S	F8300.3.20190607	F8600.1.20190607	F8300	F8600	0.5813
16S	F8300.3.20190607	F8600.1.20190619	F8300	F8600	0.5931
16S	F8300.3.20190607	F8600.1.20190703	F8300	F8600	0.5057
16S	F8300.3.20190607	F8600.2.20190607	F8300	F8600	0.5717
16S	F8300.3.20190607	F8600.2.20190619	F8300	F8600	0.6152
16S	F8300.3.20190607	F8600.2.20190703	F8300	F8600	0.5593
16S	F8300.3.20190607	F8600.3.20190607	F8300	F8600	0.6417
16S	F8300.3.20190607	F8600.3.20190619	F8300	F8600	0.5678
16S	F8300.3.20190607	F8600.3.20190703	F8300	F8600	0.5026
16S	F8300.3.20190619	F8600.1.20190607	F8300	F8600	0.7104
16S	F8300.3.20190619	F8600.1.20190619	F8300	F8600	0.6855
16S	F8300.3.20190619	F8600.1.20190703	F8300	F8600	0.5803
16S	F8300.3.20190619	F8600.2.20190607	F8300	F8600	0.5976
16S	F8300.3.20190619	F8600.2.20190619	F8300	F8600	0.5627
16S	F8300.3.20190619	F8600.2.20190703	F8300	F8600	0.5475
16S	F8300.3.20190619	F8600.3.20190607	F8300	F8600	0.7348
16S	F8300.3.20190619	F8600.3.20190619	F8300	F8600	0.5855
16S	F8300.3.20190619	F8600.3.20190703	F8300	F8600	0.5995
16S	F8300.3.20190703	F8600.1.20190607	F8300	F8600	0.6649
16S	F8300.3.20190703	F8600.1.20190619	F8300	F8600	0.6552
16S	F8300.3.20190703	F8600.1.20190703	F8300	F8600	0.5185
16S	F8300.3.20190703	F8600.2.20190607	F8300	F8600	0.5564
16S	F8300.3.20190703	F8600.2.20190619	F8300	F8600	0.5827
16S	F8300.3.20190703	F8600.2.20190703	F8300	F8600	0.5118
16S	F8300.3.20190703	F8600.3.20190607	F8300	F8600	0.7142
16S	F8300.3.20190703	F8600.3.20190619	F8300	F8600	0.5818
16S	F8300.3.20190703	F8600.3.20190703	F8300	F8600	0.5124
16S	F8600.1.20190619	F8600.1.20190607	F8600	F8600	0.5453
16S	F8600.1.20190703	F8600.1.20190607	F8600	F8600	0.5484
16S	F8600.1.20190703	F8600.1.20190619	F8600	F8600	0.5768
16S	F8600.2.20190607	F8600.1.20190607	F8600	F8600	0.5882
16S	F8600.2.20190607	F8600.1.20190619	F8600	F8600	0.6161
16S	F8600.2.20190607	F8600.1.20190703	F8600	F8600	0.5096
16S	F8600.2.20190619	F8600.1.20190607	F8600	F8600	0.6655
16S	F8600.2.20190619	F8600.1.20190619	F8600	F8600	0.6165
16S	F8600.2.20190619	F8600.1.20190703	F8600	F8600	0.5698
16S	F8600.2.20190619	F8600.2.20190607	F8600	F8600	0.5852
16S	F8600.2.20190703	F8600.1.20190607	F8600	F8600	0.6344
16S	F8600.2.20190703	F8600.1.20190619	F8600	F8600	0.6366
16S	F8600.2.20190703	F8600.1.20190703	F8600	F8600	0.4893
16S	F8600.2.20190703	F8600.2.20190607	F8600	F8600	0.5689
16S	F8600.2.20190703	F8600.2.20190619	F8600	F8600	0.5455
16S	F8600.3.20190607	F8600.1.20190607	F8600	F8600	0.5002
16S	F8600.3.20190607	F8600.1.20190619	F8600	F8600	0.5925
16S	F8600.3.20190607	F8600.1.20190703	F8600	F8600	0.5684
16S	F8600.3.20190607	F8600.2.20190607	F8600	F8600	0.587
16S	F8600.3.20190607	F8600.2.20190619	F8600	F8600	0.6908
16S	F8600.3.20190607	F8600.2.20190703	F8600	F8600	0.6683
16S	F8600.3.20190619	F8600.1.20190607	F8600	F8600	0.5526
16S	F8600.3.20190619	F8600.1.20190619	F8600	F8600	0.5753
16S	F8600.3.20190619	F8600.1.20190703	F8600	F8600	0.4943
16S	F8600.3.20190619	F8600.2.20190607	F8600	F8600	0.5177
16S	F8600.3.20190619	F8600.2.20190619	F8600	F8600	0.5849
16S	F8600.3.20190619	F8600.2.20190703	F8600	F8600	0.5596
16S	F8600.3.20190619	F8600.3.20190607	F8600	F8600	0.5582
16S	F8600.3.20190703	F8600.1.20190607	F8600	F8600	0.5731
16S	F8600.3.20190703	F8600.1.20190619	F8600	F8600	0.5826
16S	F8600.3.20190703	F8600.1.20190703	F8600	F8600	0.4435
16S	F8600.3.20190703	F8600.2.20190607	F8600	F8600	0.5073
16S	F8600.3.20190703	F8600.2.20190619	F8600	F8600	0.5878
16S	F8600.3.20190703	F8600.2.20190703	F8600	F8600	0.5145
16S	F8600.3.20190703	F8600.3.20190607	F8600	F8600	0.5946
16S	F8600.3.20190703	F8600.3.20190619	F8600	F8600	0.5286
16S	F8600.1.20190607	F8W.1.20190607	F8600	F8W	0.8538
16S	F8600.1.20190607	F8W.1.20190619	F8600	F8W	0.7503
16S	F8600.1.20190607	F8W.2.20190619	F8600	F8W	0.7821
16S	F8600.1.20190607	F8W.3.20190607	F8600	F8W	0.8104
16S	F8600.1.20190607	F8W.3.20190619	F8600	F8W	0.8234
16S	F8600.1.20190607	F8W.3.20190703	F8600	F8W	0.7059
16S	F8600.1.20190619	F8W.1.20190607	F8600	F8W	0.8571
16S	F8600.1.20190619	F8W.1.20190619	F8600	F8W	0.7953
16S	F8600.1.20190619	F8W.2.20190619	F8600	F8W	0.8106
16S	F8600.1.20190619	F8W.3.20190607	F8600	F8W	0.8177
16S	F8600.1.20190619	F8W.3.20190619	F8600	F8W	0.8294
16S	F8600.1.20190619	F8W.3.20190703	F8600	F8W	0.7369
16S	F8600.1.20190703	F8W.1.20190607	F8600	F8W	0.8266
16S	F8600.1.20190703	F8W.1.20190619	F8600	F8W	0.7541
16S	F8600.1.20190703	F8W.2.20190619	F8600	F8W	0.7522
16S	F8600.1.20190703	F8W.3.20190607	F8600	F8W	0.7755
16S	F8600.1.20190703	F8W.3.20190619	F8600	F8W	0.7933
16S	F8600.1.20190703	F8W.3.20190703	F8600	F8W	0.6752
16S	F8600.2.20190607	F8W.1.20190607	F8600	F8W	0.8106
16S	F8600.2.20190607	F8W.1.20190619	F8600	F8W	0.7469
16S	F8600.2.20190607	F8W.2.20190619	F8600	F8W	0.7491
16S	F8600.2.20190607	F8W.3.20190607	F8600	F8W	0.7655
16S	F8600.2.20190607	F8W.3.20190619	F8600	F8W	0.7712
16S	F8600.2.20190607	F8W.3.20190703	F8600	F8W	0.6649
16S	F8600.2.20190619	F8W.1.20190607	F8600	F8W	0.8321
16S	F8600.2.20190619	F8W.1.20190619	F8600	F8W	0.7852
16S	F8600.2.20190619	F8W.2.20190619	F8600	F8W	0.7971
16S	F8600.2.20190619	F8W.3.20190607	F8600	F8W	0.7952
16S	F8600.2.20190619	F8W.3.20190619	F8600	F8W	0.8016
16S	F8600.2.20190619	F8W.3.20190703	F8600	F8W	0.7142
16S	F8600.2.20190703	F8W.1.20190607	F8600	F8W	0.8379
16S	F8600.2.20190703	F8W.1.20190619	F8600	F8W	0.773
16S	F8600.2.20190703	F8W.2.20190619	F8600	F8W	0.7556
16S	F8600.2.20190703	F8W.3.20190607	F8600	F8W	0.784
16S	F8600.2.20190703	F8W.3.20190619	F8600	F8W	0.7861
16S	F8600.2.20190703	F8W.3.20190703	F8600	F8W	0.6841
16S	F8600.3.20190607	F8W.1.20190607	F8600	F8W	0.8451
16S	F8600.3.20190607	F8W.1.20190619	F8600	F8W	0.7584
16S	F8600.3.20190607	F8W.2.20190619	F8600	F8W	0.8102
16S	F8600.3.20190607	F8W.3.20190607	F8600	F8W	0.8227
16S	F8600.3.20190607	F8W.3.20190619	F8600	F8W	0.8294
16S	F8600.3.20190607	F8W.3.20190703	F8600	F8W	0.7292
16S	F8600.3.20190619	F8W.1.20190607	F8600	F8W	0.8247
16S	F8600.3.20190619	F8W.1.20190619	F8600	F8W	0.7422
16S	F8600.3.20190619	F8W.2.20190619	F8600	F8W	0.7802
16S	F8600.3.20190619	F8W.3.20190607	F8600	F8W	0.784
16S	F8600.3.20190619	F8W.3.20190619	F8600	F8W	0.796
16S	F8600.3.20190619	F8W.3.20190703	F8600	F8W	0.6823
16S	F8600.3.20190703	F8W.1.20190607	F8600	F8W	0.8437
16S	F8600.3.20190703	F8W.1.20190619	F8600	F8W	0.7723
16S	F8600.3.20190703	F8W.2.20190619	F8600	F8W	0.761
16S	F8600.3.20190703	F8W.3.20190607	F8600	F8W	0.7811
16S	F8600.3.20190703	F8W.3.20190619	F8600	F8W	0.8156
16S	F8600.3.20190703	F8W.3.20190703	F8600	F8W	0.6908
16S	F8600.1.20190607	F80.1.20190607	F8600	F80	0.6379
16S	F8600.1.20190607	F80.1.20190619	F8600	F80	0.6935
16S	F8600.1.20190607	F80.1.20190703	F8600	F80	0.6057
16S	F8600.1.20190607	F80.2.20190619	F8600	F80	0.5937
16S	F8600.1.20190607	F80.2.20190703	F8600	F80	0.6749
16S	F8600.1.20190607	F80.3.20190607	F8600	F80	0.7064
16S	F8600.1.20190607	F80.3.20190619	F8600	F80	0.6524
16S	F8600.1.20190607	F80.3.20190703	F8600	F80	0.6118
16S	F8600.1.20190619	F80.1.20190607	F8600	F80	0.634
16S	F8600.1.20190619	F80.1.20190619	F8600	F80	0.6573
16S	F8600.1.20190619	F80.1.20190703	F8600	F80	0.6029
16S	F8600.1.20190619	F80.2.20190619	F8600	F80	0.5919
16S	F8600.1.20190619	F80.2.20190703	F8600	F80	0.6625
16S	F8600.1.20190619	F80.3.20190607	F8600	F80	0.7079
16S	F8600.1.20190619	F80.3.20190619	F8600	F80	0.6365
16S	F8600.1.20190619	F80.3.20190703	F8600	F80	0.6322
16S	F8600.1.20190703	F80.1.20190607	F8600	F80	0.5762
16S	F8600.1.20190703	F80.1.20190619	F8600	F80	0.6023
16S	F8600.1.20190703	F80.1.20190703	F8600	F80	0.612
16S	F8600.1.20190703	F80.2.20190619	F8600	F80	0.6477
16S	F8600.1.20190703	F80.2.20190703	F8600	F80	0.6557
16S	F8600.1.20190703	F80.3.20190607	F8600	F80	0.7018
16S	F8600.1.20190703	F80.3.20190619	F8600	F80	0.5921
16S	F8600.1.20190703	F80.3.20190703	F8600	F80	0.5854
16S	F8600.2.20190607	F80.1.20190607	F8600	F80	0.6105
16S	F8600.2.20190607	F80.1.20190619	F8600	F80	0.6316
16S	F8600.2.20190607	F80.1.20190703	F8600	F80	0.6678
16S	F8600.2.20190607	F80.2.20190619	F8600	F80	0.6703
16S	F8600.2.20190607	F80.2.20190703	F8600	F80	0.6906
16S	F8600.2.20190607	F80.3.20190607	F8600	F80	0.7179
16S	F8600.2.20190607	F80.3.20190619	F8600	F80	0.6484
16S	F8600.2.20190607	F80.3.20190703	F8600	F80	0.6342
16S	F8600.2.20190619	F80.1.20190607	F8600	F80	0.596
16S	F8600.2.20190619	F80.1.20190619	F8600	F80	0.6221
16S	F8600.2.20190619	F80.1.20190703	F8600	F80	0.6829
16S	F8600.2.20190619	F80.2.20190619	F8600	F80	0.6878
16S	F8600.2.20190619	F80.2.20190703	F8600	F80	0.6346
16S	F8600.2.20190619	F80.3.20190607	F8600	F80	0.719
16S	F8600.2.20190619	F80.3.20190619	F8600	F80	0.6501
16S	F8600.2.20190619	F80.3.20190703	F8600	F80	0.6554
16S	F8600.2.20190703	F80.1.20190607	F8600	F80	0.5799
16S	F8600.2.20190703	F80.1.20190619	F8600	F80	0.5945
16S	F8600.2.20190703	F80.1.20190703	F8600	F80	0.6831
16S	F8600.2.20190703	F80.2.20190619	F8600	F80	0.6843
16S	F8600.2.20190703	F80.2.20190703	F8600	F80	0.6748
16S	F8600.2.20190703	F80.3.20190607	F8600	F80	0.7288
16S	F8600.2.20190703	F80.3.20190619	F8600	F80	0.6089
16S	F8600.2.20190703	F80.3.20190703	F8600	F80	0.6285
16S	F8600.3.20190607	F80.1.20190607	F8600	F80	0.6919
16S	F8600.3.20190607	F80.1.20190619	F8600	F80	0.7297
16S	F8600.3.20190607	F80.1.20190703	F8600	F80	0.6636
16S	F8600.3.20190607	F80.2.20190619	F8600	F80	0.6846
16S	F8600.3.20190607	F80.2.20190703	F8600	F80	0.7266
16S	F8600.3.20190607	F80.3.20190607	F8600	F80	0.7184
16S	F8600.3.20190607	F80.3.20190619	F8600	F80	0.7045
16S	F8600.3.20190607	F80.3.20190703	F8600	F80	0.6873
16S	F8600.3.20190619	F80.1.20190607	F8600	F80	0.6177
16S	F8600.3.20190619	F80.1.20190619	F8600	F80	0.654
16S	F8600.3.20190619	F80.1.20190703	F8600	F80	0.6404
16S	F8600.3.20190619	F80.2.20190619	F8600	F80	0.6719
16S	F8600.3.20190619	F80.2.20190703	F8600	F80	0.6762
16S	F8600.3.20190619	F80.3.20190607	F8600	F80	0.705
16S	F8600.3.20190619	F80.3.20190619	F8600	F80	0.6515
16S	F8600.3.20190619	F80.3.20190703	F8600	F80	0.6435
16S	F8600.3.20190703	F80.1.20190607	F8600	F80	0.6017
16S	F8600.3.20190703	F80.1.20190619	F8600	F80	0.6141
16S	F8600.3.20190703	F80.1.20190703	F8600	F80	0.6351
16S	F8600.3.20190703	F80.2.20190619	F8600	F80	0.6465
16S	F8600.3.20190703	F80.2.20190703	F8600	F80	0.6729
16S	F8600.3.20190703	F80.3.20190607	F8600	F80	0.7134
16S	F8600.3.20190703	F80.3.20190619	F8600	F80	0.6077
16S	F8600.3.20190703	F80.3.20190703	F8600	F80	0.6048
16S	F8600.1.20190607	F8300.1.20190607	F8600	F8300	0.6826
16S	F8600.1.20190607	F8300.1.20190619	F8600	F8300	0.5815
16S	F8600.1.20190607	F8300.1.20190703	F8600	F8300	0.6223
16S	F8600.1.20190607	F8300.2.20190607	F8600	F8300	0.6419
16S	F8600.1.20190607	F8300.2.20190619	F8600	F8300	0.5167
16S	F8600.1.20190607	F8300.2.20190703	F8600	F8300	0.7587
16S	F8600.1.20190607	F8300.3.20190607	F8600	F8300	0.5813
16S	F8600.1.20190607	F8300.3.20190619	F8600	F8300	0.7104
16S	F8600.1.20190607	F8300.3.20190703	F8600	F8300	0.6649
16S	F8600.1.20190619	F8300.1.20190607	F8600	F8300	0.6576
16S	F8600.1.20190619	F8300.1.20190619	F8600	F8300	0.6036
16S	F8600.1.20190619	F8300.1.20190703	F8600	F8300	0.6142
16S	F8600.1.20190619	F8300.2.20190607	F8600	F8300	0.6143
16S	F8600.1.20190619	F8300.2.20190619	F8600	F8300	0.5912
16S	F8600.1.20190619	F8300.2.20190703	F8600	F8300	0.7071
16S	F8600.1.20190619	F8300.3.20190607	F8600	F8300	0.5931
16S	F8600.1.20190619	F8300.3.20190619	F8600	F8300	0.6855
16S	F8600.1.20190619	F8300.3.20190703	F8600	F8300	0.6552
16S	F8600.1.20190703	F8300.1.20190607	F8600	F8300	0.5417
16S	F8600.1.20190703	F8300.1.20190619	F8600	F8300	0.498
16S	F8600.1.20190703	F8300.1.20190703	F8600	F8300	0.5121
16S	F8600.1.20190703	F8300.2.20190607	F8600	F8300	0.5979
16S	F8600.1.20190703	F8300.2.20190619	F8600	F8300	0.5072
16S	F8600.1.20190703	F8300.2.20190703	F8600	F8300	0.6105
16S	F8600.1.20190703	F8300.3.20190607	F8600	F8300	0.5057
16S	F8600.1.20190703	F8300.3.20190619	F8600	F8300	0.5803
16S	F8600.1.20190703	F8300.3.20190703	F8600	F8300	0.5185
16S	F8600.2.20190607	F8300.1.20190607	F8600	F8300	0.5793
16S	F8600.2.20190607	F8300.1.20190619	F8600	F8300	0.5452
16S	F8600.2.20190607	F8300.1.20190703	F8600	F8300	0.5646
16S	F8600.2.20190607	F8300.2.20190607	F8600	F8300	0.6518
16S	F8600.2.20190607	F8300.2.20190619	F8600	F8300	0.5445
16S	F8600.2.20190607	F8300.2.20190703	F8600	F8300	0.6563
16S	F8600.2.20190607	F8300.3.20190607	F8600	F8300	0.5717
16S	F8600.2.20190607	F8300.3.20190619	F8600	F8300	0.5976
16S	F8600.2.20190607	F8300.3.20190703	F8600	F8300	0.5564
16S	F8600.2.20190619	F8300.1.20190607	F8600	F8300	0.6166
16S	F8600.2.20190619	F8300.1.20190619	F8600	F8300	0.5835
16S	F8600.2.20190619	F8300.1.20190703	F8600	F8300	0.6051
16S	F8600.2.20190619	F8300.2.20190607	F8600	F8300	0.6624
16S	F8600.2.20190619	F8300.2.20190619	F8600	F8300	0.6091
16S	F8600.2.20190619	F8300.2.20190703	F8600	F8300	0.6155
16S	F8600.2.20190619	F8300.3.20190607	F8600	F8300	0.6152
16S	F8600.2.20190619	F8300.3.20190619	F8600	F8300	0.5627
16S	F8600.2.20190619	F8300.3.20190703	F8600	F8300	0.5827
16S	F8600.2.20190703	F8300.1.20190607	F8600	F8300	0.5276
16S	F8600.2.20190703	F8300.1.20190619	F8600	F8300	0.5521
16S	F8600.2.20190703	F8300.1.20190703	F8600	F8300	0.5671
16S	F8600.2.20190703	F8300.2.20190607	F8600	F8300	0.6376
16S	F8600.2.20190703	F8300.2.20190619	F8600	F8300	0.5795
16S	F8600.2.20190703	F8300.2.20190703	F8600	F8300	0.5491
16S	F8600.2.20190703	F8300.3.20190607	F8600	F8300	0.5593
16S	F8600.2.20190703	F8300.3.20190619	F8600	F8300	0.5475
16S	F8600.2.20190703	F8300.3.20190703	F8600	F8300	0.5118
16S	F8600.3.20190607	F8300.1.20190607	F8600	F8300	0.7036
16S	F8600.3.20190607	F8300.1.20190619	F8600	F8300	0.6039
16S	F8600.3.20190607	F8300.1.20190703	F8600	F8300	0.6823
16S	F8600.3.20190607	F8300.2.20190607	F8600	F8300	0.6624
16S	F8600.3.20190607	F8300.2.20190619	F8600	F8300	0.5689
16S	F8600.3.20190607	F8300.2.20190703	F8600	F8300	0.7936
16S	F8600.3.20190607	F8300.3.20190607	F8600	F8300	0.6417
16S	F8600.3.20190607	F8300.3.20190619	F8600	F8300	0.7348
16S	F8600.3.20190607	F8300.3.20190703	F8600	F8300	0.7142
16S	F8600.3.20190619	F8300.1.20190607	F8600	F8300	0.5902
16S	F8600.3.20190619	F8300.1.20190619	F8600	F8300	0.5135
16S	F8600.3.20190619	F8300.1.20190703	F8600	F8300	0.5761
16S	F8600.3.20190619	F8300.2.20190607	F8600	F8300	0.6281
16S	F8600.3.20190619	F8300.2.20190619	F8600	F8300	0.5224
16S	F8600.3.20190619	F8300.2.20190703	F8600	F8300	0.6624
16S	F8600.3.20190619	F8300.3.20190607	F8600	F8300	0.5678
16S	F8600.3.20190619	F8300.3.20190619	F8600	F8300	0.5855
16S	F8600.3.20190619	F8300.3.20190703	F8600	F8300	0.5818
16S	F8600.3.20190703	F8300.1.20190607	F8600	F8300	0.5441
16S	F8600.3.20190703	F8300.1.20190619	F8600	F8300	0.5197
16S	F8600.3.20190703	F8300.1.20190703	F8600	F8300	0.5055
16S	F8600.3.20190703	F8300.2.20190607	F8600	F8300	0.5995
16S	F8600.3.20190703	F8300.2.20190619	F8600	F8300	0.5326
16S	F8600.3.20190703	F8300.2.20190703	F8600	F8300	0.6202
16S	F8600.3.20190703	F8300.3.20190607	F8600	F8300	0.5026
16S	F8600.3.20190703	F8300.3.20190619	F8600	F8300	0.5995
16S	F8600.3.20190703	F8300.3.20190703	F8600	F8300	0.5124
ITS	F8W_1_20190619	F8W_1_20190607	F8W	F8W	0.946937143
ITS	F8W_1_20190703	F8W_1_20190607	F8W	F8W	0.956014286
ITS	F8W_1_20190703	F8W_1_20190619	F8W	F8W	0.697668571
ITS	F8W_2_20190607	F8W_1_20190607	F8W	F8W	0.951805714
ITS	F8W_2_20190607	F8W_1_20190619	F8W	F8W	0.639448571
ITS	F8W_2_20190607	F8W_1_20190703	F8W	F8W	0.561894286
ITS	F8W_2_20190619	F8W_1_20190607	F8W	F8W	0.95264
ITS	F8W_2_20190619	F8W_1_20190619	F8W	F8W	0.659568571
ITS	F8W_2_20190619	F8W_1_20190703	F8W	F8W	0.571111429
ITS	F8W_2_20190619	F8W_2_20190607	F8W	F8W	0.567514286
ITS	F8W_2_20190703	F8W_1_20190607	F8W	F8W	0.9517
ITS	F8W_2_20190703	F8W_1_20190619	F8W	F8W	0.750657143
ITS	F8W_2_20190703	F8W_1_20190703	F8W	F8W	0.721622857
ITS	F8W_2_20190703	F8W_2_20190607	F8W	F8W	0.645057143
ITS	F8W_2_20190703	F8W_2_20190619	F8W	F8W	0.641725714
ITS	F8W_3_20190607	F8W_1_20190607	F8W	F8W	0.95846
ITS	F8W_3_20190607	F8W_1_20190619	F8W	F8W	0.866245714
ITS	F8W_3_20190607	F8W_1_20190703	F8W	F8W	0.876082857
ITS	F8W_3_20190607	F8W_2_20190607	F8W	F8W	0.849328571
ITS	F8W_3_20190607	F8W_2_20190619	F8W	F8W	0.841891429
ITS	F8W_3_20190607	F8W_2_20190703	F8W	F8W	0.833848571
ITS	F8W_3_20190619	F8W_1_20190607	F8W	F8W	0.949974286
ITS	F8W_3_20190619	F8W_1_20190619	F8W	F8W	0.86014
ITS	F8W_3_20190619	F8W_1_20190703	F8W	F8W	0.801222857
ITS	F8W_3_20190619	F8W_2_20190607	F8W	F8W	0.795711429
ITS	F8W_3_20190619	F8W_2_20190619	F8W	F8W	0.776302857
ITS	F8W_3_20190619	F8W_2_20190703	F8W	F8W	0.775891429
ITS	F8W_3_20190619	F8W_3_20190607	F8W	F8W	0.567511429
ITS	F8W_3_20190703	F8W_1_20190607	F8W	F8W	0.95948
ITS	F8W_3_20190703	F8W_1_20190619	F8W	F8W	0.880642857
ITS	F8W_3_20190703	F8W_1_20190703	F8W	F8W	0.875394286
ITS	F8W_3_20190703	F8W_2_20190607	F8W	F8W	0.846374286
ITS	F8W_3_20190703	F8W_2_20190619	F8W	F8W	0.852185714
ITS	F8W_3_20190703	F8W_2_20190703	F8W	F8W	0.836605714
ITS	F8W_3_20190703	F8W_3_20190607	F8W	F8W	0.61054
ITS	F8W_3_20190703	F8W_3_20190619	F8W	F8W	0.578822857
ITS	F8W_1_20190607	F80_1_20190607	F8W	F80	0.958842857
ITS	F8W_1_20190607	F80_1_20190619	F8W	F80	0.955417143
ITS	F8W_1_20190607	F80_1_20190703	F8W	F80	0.978257143
ITS	F8W_1_20190607	F80_2_20190607	F8W	F80	0.961065714
ITS	F8W_1_20190607	F80_2_20190619	F8W	F80	0.955934286
ITS	F8W_1_20190607	F80_2_20190703	F8W	F80	0.950462857
ITS	F8W_1_20190607	F80_3_20190607	F8W	F80	0.957942857
ITS	F8W_1_20190607	F80_3_20190619	F8W	F80	0.960777143
ITS	F8W_1_20190607	F80_3_20190703	F8W	F80	0.957071429
ITS	F8W_1_20190619	F80_1_20190607	F8W	F80	0.877628571
ITS	F8W_1_20190619	F80_1_20190619	F8W	F80	0.900025714
ITS	F8W_1_20190619	F80_1_20190703	F8W	F80	0.977677143
ITS	F8W_1_20190619	F80_2_20190607	F8W	F80	0.908188571
ITS	F8W_1_20190619	F80_2_20190619	F8W	F80	0.860505714
ITS	F8W_1_20190619	F80_2_20190703	F8W	F80	0.869408571
ITS	F8W_1_20190619	F80_3_20190607	F8W	F80	0.781708571
ITS	F8W_1_20190619	F80_3_20190619	F8W	F80	0.84104
ITS	F8W_1_20190619	F80_3_20190703	F8W	F80	0.85888
ITS	F8W_1_20190703	F80_1_20190607	F8W	F80	0.86386
ITS	F8W_1_20190703	F80_1_20190619	F8W	F80	0.886768571
ITS	F8W_1_20190703	F80_1_20190703	F8W	F80	0.966791429
ITS	F8W_1_20190703	F80_2_20190607	F8W	F80	0.901428571
ITS	F8W_1_20190703	F80_2_20190619	F8W	F80	0.835337143
ITS	F8W_1_20190703	F80_2_20190703	F8W	F80	0.856922857
ITS	F8W_1_20190703	F80_3_20190607	F8W	F80	0.773154286
ITS	F8W_1_20190703	F80_3_20190619	F8W	F80	0.798157143
ITS	F8W_1_20190703	F80_3_20190703	F8W	F80	0.854631429
ITS	F8W_2_20190607	F80_1_20190607	F8W	F80	0.833588571
ITS	F8W_2_20190607	F80_1_20190619	F8W	F80	0.868234286
ITS	F8W_2_20190607	F80_1_20190703	F8W	F80	0.959471429
ITS	F8W_2_20190607	F80_2_20190607	F8W	F80	0.881797143
ITS	F8W_2_20190607	F80_2_20190619	F8W	F80	0.770454286
ITS	F8W_2_20190607	F80_2_20190703	F8W	F80	0.82348
ITS	F8W_2_20190607	F80_3_20190607	F8W	F80	0.736028571
ITS	F8W_2_20190607	F80_3_20190619	F8W	F80	0.821102857
ITS	F8W_2_20190607	F80_3_20190703	F8W	F80	0.846505714
ITS	F8W_2_20190619	F80_1_20190607	F8W	F80	0.831694286
ITS	F8W_2_20190619	F80_1_20190619	F8W	F80	0.862651429
ITS	F8W_2_20190619	F80_1_20190703	F8W	F80	0.955242857
ITS	F8W_2_20190619	F80_2_20190607	F8W	F80	0.881911429
ITS	F8W_2_20190619	F80_2_20190619	F8W	F80	0.818057143
ITS	F8W_2_20190619	F80_2_20190703	F8W	F80	0.823014286
ITS	F8W_2_20190619	F80_3_20190607	F8W	F80	0.716297143
ITS	F8W_2_20190619	F80_3_20190619	F8W	F80	0.793551429
ITS	F8W_2_20190619	F80_3_20190703	F8W	F80	0.809105714
ITS	F8W_2_20190703	F80_1_20190607	F8W	F80	0.801428571
ITS	F8W_2_20190703	F80_1_20190619	F8W	F80	0.848042857
ITS	F8W_2_20190703	F80_1_20190703	F8W	F80	0.95364
ITS	F8W_2_20190703	F80_2_20190607	F8W	F80	0.866817143
ITS	F8W_2_20190703	F80_2_20190619	F8W	F80	0.826277143
ITS	F8W_2_20190703	F80_2_20190703	F8W	F80	0.817228571
ITS	F8W_2_20190703	F80_3_20190607	F8W	F80	0.729302857
ITS	F8W_2_20190703	F80_3_20190619	F8W	F80	0.807357143
ITS	F8W_2_20190703	F80_3_20190703	F8W	F80	0.854448571
ITS	F8W_3_20190607	F80_1_20190607	F8W	F80	0.635617143
ITS	F8W_3_20190607	F80_1_20190619	F8W	F80	0.62454
ITS	F8W_3_20190607	F80_1_20190703	F8W	F80	0.903757143
ITS	F8W_3_20190607	F80_2_20190607	F8W	F80	0.7694
ITS	F8W_3_20190607	F80_2_20190619	F8W	F80	0.584042857
ITS	F8W_3_20190607	F80_2_20190703	F8W	F80	0.593205714
ITS	F8W_3_20190607	F80_3_20190607	F8W	F80	0.715477143
ITS	F8W_3_20190607	F80_3_20190619	F8W	F80	0.749002857
ITS	F8W_3_20190607	F80_3_20190703	F8W	F80	0.694251429
ITS	F8W_3_20190619	F80_1_20190607	F8W	F80	0.531654286
ITS	F8W_3_20190619	F80_1_20190619	F8W	F80	0.521268571
ITS	F8W_3_20190619	F80_1_20190703	F8W	F80	0.828857143
ITS	F8W_3_20190619	F80_2_20190607	F8W	F80	0.69824
ITS	F8W_3_20190619	F80_2_20190619	F8W	F80	0.44164
ITS	F8W_3_20190619	F80_2_20190703	F8W	F80	0.476382857
ITS	F8W_3_20190619	F80_3_20190607	F8W	F80	0.574234286
ITS	F8W_3_20190619	F80_3_20190619	F8W	F80	0.610128571
ITS	F8W_3_20190619	F80_3_20190703	F8W	F80	0.561874286
ITS	F8W_3_20190703	F80_1_20190607	F8W	F80	0.624174286
ITS	F8W_3_20190703	F80_1_20190619	F8W	F80	0.593208571
ITS	F8W_3_20190703	F80_1_20190703	F8W	F80	0.909571429
ITS	F8W_3_20190703	F80_2_20190607	F8W	F80	0.737
ITS	F8W_3_20190703	F80_2_20190619	F8W	F80	0.51276
ITS	F8W_3_20190703	F80_2_20190703	F8W	F80	0.56522
ITS	F8W_3_20190703	F80_3_20190607	F8W	F80	0.684957143
ITS	F8W_3_20190703	F80_3_20190619	F8W	F80	0.646157143
ITS	F8W_3_20190703	F80_3_20190703	F8W	F80	0.547968571
ITS	F8W_1_20190607	F8300_1_20190607	F8W	F8300	0.962122857
ITS	F8W_1_20190607	F8300_1_20190619	F8W	F8300	0.957877143
ITS	F8W_1_20190607	F8300_1_20190703	F8W	F8300	0.970217143
ITS	F8W_1_20190607	F8300_2_20190607	F8W	F8300	0.966774286
ITS	F8W_1_20190607	F8300_2_20190619	F8W	F8300	0.961751429
ITS	F8W_1_20190607	F8300_2_20190703	F8W	F8300	0.959008571
ITS	F8W_1_20190607	F8300_3_20190607	F8W	F8300	0.957574286
ITS	F8W_1_20190607	F8300_3_20190703	F8W	F8300	0.95768
ITS	F8W_1_20190619	F8300_1_20190607	F8W	F8300	0.878474286
ITS	F8W_1_20190619	F8300_1_20190619	F8W	F8300	0.831225714
ITS	F8W_1_20190619	F8300_1_20190703	F8W	F8300	0.843774286
ITS	F8W_1_20190619	F8300_2_20190607	F8W	F8300	0.887108571
ITS	F8W_1_20190619	F8300_2_20190619	F8W	F8300	0.821928571
ITS	F8W_1_20190619	F8300_2_20190703	F8W	F8300	0.772308571
ITS	F8W_1_20190619	F8300_3_20190607	F8W	F8300	0.797228571
ITS	F8W_1_20190619	F8300_3_20190703	F8W	F8300	0.730531429
ITS	F8W_1_20190703	F8300_1_20190607	F8W	F8300	0.872731429
ITS	F8W_1_20190703	F8300_1_20190619	F8W	F8300	0.798508571
ITS	F8W_1_20190703	F8300_1_20190703	F8W	F8300	0.8392
ITS	F8W_1_20190703	F8300_2_20190607	F8W	F8300	0.904834286
ITS	F8W_1_20190703	F8300_2_20190619	F8W	F8300	0.728825714
ITS	F8W_1_20190703	F8300_2_20190703	F8W	F8300	0.850871429
ITS	F8W_1_20190703	F8300_3_20190607	F8W	F8300	0.821051429
ITS	F8W_1_20190703	F8300_3_20190703	F8W	F8300	0.798791429
ITS	F8W_2_20190607	F8300_1_20190607	F8W	F8300	0.86712
ITS	F8W_2_20190607	F8300_1_20190619	F8W	F8300	0.808914286
ITS	F8W_2_20190607	F8300_1_20190703	F8W	F8300	0.827934286
ITS	F8W_2_20190607	F8300_2_20190607	F8W	F8300	0.866971429
ITS	F8W_2_20190607	F8300_2_20190619	F8W	F8300	0.744785714
ITS	F8W_2_20190607	F8300_2_20190703	F8W	F8300	0.824825714
ITS	F8W_2_20190607	F8300_3_20190607	F8W	F8300	0.78002
ITS	F8W_2_20190607	F8300_3_20190703	F8W	F8300	0.769362857
ITS	F8W_2_20190619	F8300_1_20190607	F8W	F8300	0.859642857
ITS	F8W_2_20190619	F8300_1_20190619	F8W	F8300	0.776591429
ITS	F8W_2_20190619	F8300_1_20190703	F8W	F8300	0.792248571
ITS	F8W_2_20190619	F8300_2_20190607	F8W	F8300	0.881082857
ITS	F8W_2_20190619	F8300_2_20190619	F8W	F8300	0.71286
ITS	F8W_2_20190619	F8300_2_20190703	F8W	F8300	0.773911429
ITS	F8W_2_20190619	F8300_3_20190607	F8W	F8300	0.761817143
ITS	F8W_2_20190619	F8300_3_20190703	F8W	F8300	0.732388571
ITS	F8W_2_20190703	F8300_1_20190607	F8W	F8300	0.861614286
ITS	F8W_2_20190703	F8300_1_20190619	F8W	F8300	0.816068571
ITS	F8W_2_20190703	F8300_1_20190703	F8W	F8300	0.848777143
ITS	F8W_2_20190703	F8300_2_20190607	F8W	F8300	0.869268571
ITS	F8W_2_20190703	F8300_2_20190619	F8W	F8300	0.719537143
ITS	F8W_2_20190703	F8300_2_20190703	F8W	F8300	0.851037143
ITS	F8W_2_20190703	F8300_3_20190607	F8W	F8300	0.822811429
ITS	F8W_2_20190703	F8300_3_20190703	F8W	F8300	0.819548571
ITS	F8W_3_20190607	F8300_1_20190607	F8W	F8300	0.741914286
ITS	F8W_3_20190607	F8300_1_20190619	F8W	F8300	0.71788
ITS	F8W_3_20190607	F8300_1_20190703	F8W	F8300	0.750474286
ITS	F8W_3_20190607	F8300_2_20190607	F8W	F8300	0.752131429
ITS	F8W_3_20190607	F8300_2_20190619	F8W	F8300	0.738734286
ITS	F8W_3_20190607	F8300_2_20190703	F8W	F8300	0.705114286
ITS	F8W_3_20190607	F8300_3_20190607	F8W	F8300	0.70938
ITS	F8W_3_20190607	F8300_3_20190703	F8W	F8300	0.697677143
ITS	F8W_3_20190619	F8300_1_20190607	F8W	F8300	0.6992
ITS	F8W_3_20190619	F8300_1_20190619	F8W	F8300	0.603271429
ITS	F8W_3_20190619	F8300_1_20190703	F8W	F8300	0.601825714
ITS	F8W_3_20190619	F8300_2_20190607	F8W	F8300	0.732631429
ITS	F8W_3_20190619	F8300_2_20190619	F8W	F8300	0.53014
ITS	F8W_3_20190619	F8300_2_20190703	F8W	F8300	0.578331429
ITS	F8W_3_20190619	F8300_3_20190607	F8W	F8300	0.638168571
ITS	F8W_3_20190619	F8300_3_20190703	F8W	F8300	0.655405714
ITS	F8W_3_20190703	F8300_1_20190607	F8W	F8300	0.699477143
ITS	F8W_3_20190703	F8300_1_20190619	F8W	F8300	0.655525714
ITS	F8W_3_20190703	F8300_1_20190703	F8W	F8300	0.704808571
ITS	F8W_3_20190703	F8300_2_20190607	F8W	F8300	0.6988
ITS	F8W_3_20190703	F8300_2_20190619	F8W	F8300	0.672145714
ITS	F8W_3_20190703	F8300_2_20190703	F8W	F8300	0.604622857
ITS	F8W_3_20190703	F8300_3_20190607	F8W	F8300	0.6149
ITS	F8W_3_20190703	F8300_3_20190703	F8W	F8300	0.650405714
ITS	F8W_1_20190607	F8600_1_20190607	F8W	F8600	0.959974286
ITS	F8W_1_20190607	F8600_1_20190619	F8W	F8600	0.943594286
ITS	F8W_1_20190607	F8600_1_20190703	F8W	F8600	0.958274286
ITS	F8W_1_20190607	F8600_2_20190607	F8W	F8600	0.950965714
ITS	F8W_1_20190607	F8600_2_20190619	F8W	F8600	0.956082857
ITS	F8W_1_20190607	F8600_2_20190703	F8W	F8600	0.958945714
ITS	F8W_1_20190607	F8600_3_20190607	F8W	F8600	0.950905714
ITS	F8W_1_20190607	F8600_3_20190619	F8W	F8600	0.936277143
ITS	F8W_1_20190619	F8600_1_20190607	F8W	F8600	0.709417143
ITS	F8W_1_20190619	F8600_1_20190619	F8W	F8600	0.845565714
ITS	F8W_1_20190619	F8600_1_20190703	F8W	F8600	0.726742857
ITS	F8W_1_20190619	F8600_2_20190607	F8W	F8600	0.84096
ITS	F8W_1_20190619	F8600_2_20190619	F8W	F8600	0.839948571
ITS	F8W_1_20190619	F8600_2_20190703	F8W	F8600	0.72842
ITS	F8W_1_20190619	F8600_3_20190607	F8W	F8600	0.679468571
ITS	F8W_1_20190619	F8600_3_20190619	F8W	F8600	0.49402
ITS	F8W_1_20190703	F8600_1_20190607	F8W	F8600	0.792511429
ITS	F8W_1_20190703	F8600_1_20190619	F8W	F8600	0.794917143
ITS	F8W_1_20190703	F8600_1_20190703	F8W	F8600	0.749034286
ITS	F8W_1_20190703	F8600_2_20190607	F8W	F8600	0.821854286
ITS	F8W_1_20190703	F8600_2_20190619	F8W	F8600	0.814891429
ITS	F8W_1_20190703	F8600_2_20190703	F8W	F8600	0.78954
ITS	F8W_1_20190703	F8600_3_20190607	F8W	F8600	0.762902857
ITS	F8W_1_20190703	F8600_3_20190619	F8W	F8600	0.717905714
ITS	F8W_2_20190607	F8600_1_20190607	F8W	F8600	0.74258
ITS	F8W_2_20190607	F8600_1_20190619	F8W	F8600	0.76806
ITS	F8W_2_20190607	F8600_1_20190703	F8W	F8600	0.713594286
ITS	F8W_2_20190607	F8600_2_20190607	F8W	F8600	0.808931429
ITS	F8W_2_20190607	F8600_2_20190619	F8W	F8600	0.795331429
ITS	F8W_2_20190607	F8600_2_20190703	F8W	F8600	0.751271429
ITS	F8W_2_20190607	F8600_3_20190607	F8W	F8600	0.726417143
ITS	F8W_2_20190607	F8600_3_20190619	F8W	F8600	0.651594286
ITS	F8W_2_20190619	F8600_1_20190607	F8W	F8600	0.723357143
ITS	F8W_2_20190619	F8600_1_20190619	F8W	F8600	0.799048571
ITS	F8W_2_20190619	F8600_1_20190703	F8W	F8600	0.682388571
ITS	F8W_2_20190619	F8600_2_20190607	F8W	F8600	0.796562857
ITS	F8W_2_20190619	F8600_2_20190619	F8W	F8600	0.786977143
ITS	F8W_2_20190619	F8600_2_20190703	F8W	F8600	0.717265714
ITS	F8W_2_20190619	F8600_3_20190607	F8W	F8600	0.683154286
ITS	F8W_2_20190619	F8600_3_20190619	F8W	F8600	0.634248571
ITS	F8W_2_20190703	F8600_1_20190607	F8W	F8600	0.779771429
ITS	F8W_2_20190703	F8600_1_20190619	F8W	F8600	0.829385714
ITS	F8W_2_20190703	F8600_1_20190703	F8W	F8600	0.777742857
ITS	F8W_2_20190703	F8600_2_20190607	F8W	F8600	0.820297143
ITS	F8W_2_20190703	F8600_2_20190619	F8W	F8600	0.81546
ITS	F8W_2_20190703	F8600_2_20190703	F8W	F8600	0.790594286
ITS	F8W_2_20190703	F8600_3_20190607	F8W	F8600	0.731482857
ITS	F8W_2_20190703	F8600_3_20190619	F8W	F8600	0.739094286
ITS	F8W_3_20190607	F8600_1_20190607	F8W	F8600	0.688294286
ITS	F8W_3_20190607	F8600_1_20190619	F8W	F8600	0.761148571
ITS	F8W_3_20190607	F8600_1_20190703	F8W	F8600	0.732088571
ITS	F8W_3_20190607	F8600_2_20190607	F8W	F8600	0.673351429
ITS	F8W_3_20190607	F8600_2_20190619	F8W	F8600	0.753657143
ITS	F8W_3_20190607	F8600_2_20190703	F8W	F8600	0.716817143
ITS	F8W_3_20190607	F8600_3_20190607	F8W	F8600	0.844025714
ITS	F8W_3_20190607	F8600_3_20190619	F8W	F8600	0.895002857
ITS	F8W_3_20190619	F8600_1_20190607	F8W	F8600	0.604571429
ITS	F8W_3_20190619	F8600_1_20190619	F8W	F8600	0.688285714
ITS	F8W_3_20190619	F8600_1_20190703	F8W	F8600	0.640897143
ITS	F8W_3_20190619	F8600_2_20190607	F8W	F8600	0.615954286
ITS	F8W_3_20190619	F8600_2_20190619	F8W	F8600	0.700374286
ITS	F8W_3_20190619	F8600_2_20190703	F8W	F8600	0.649877143
ITS	F8W_3_20190619	F8600_3_20190607	F8W	F8600	0.795554286
ITS	F8W_3_20190619	F8600_3_20190619	F8W	F8600	0.880371429
ITS	F8W_3_20190703	F8600_1_20190607	F8W	F8600	0.649505714
ITS	F8W_3_20190703	F8600_1_20190619	F8W	F8600	0.692928571
ITS	F8W_3_20190703	F8600_1_20190703	F8W	F8600	0.582242857
ITS	F8W_3_20190703	F8600_2_20190607	F8W	F8600	0.609888571
ITS	F8W_3_20190703	F8600_2_20190619	F8W	F8600	0.679322857
ITS	F8W_3_20190703	F8600_2_20190703	F8W	F8600	0.619305714
ITS	F8W_3_20190703	F8600_3_20190607	F8W	F8600	0.846494286
ITS	F8W_3_20190703	F8600_3_20190619	F8W	F8600	0.901428571
ITS	F80_1_20190619	F80_1_20190607	F80	F80	0.599717143
ITS	F80_1_20190703	F80_1_20190607	F80	F80	0.8174
ITS	F80_1_20190703	F80_1_20190619	F80	F80	0.81786
ITS	F80_2_20190607	F80_1_20190607	F80	F80	0.704351429
ITS	F80_2_20190607	F80_1_20190619	F80	F80	0.495837143
ITS	F80_2_20190607	F80_1_20190703	F80	F80	0.900988571
ITS	F80_2_20190619	F80_1_20190607	F80	F80	0.590337143
ITS	F80_2_20190619	F80_1_20190619	F80	F80	0.573931429
ITS	F80_2_20190619	F80_1_20190703	F80	F80	0.851454286
ITS	F80_2_20190619	F80_2_20190607	F80	F80	0.712971429
ITS	F80_2_20190703	F80_1_20190607	F80	F80	0.569811429
ITS	F80_2_20190703	F80_1_20190619	F80	F80	0.415942857
ITS	F80_2_20190703	F80_1_20190703	F80	F80	0.861582857
ITS	F80_2_20190703	F80_2_20190607	F80	F80	0.586182857
ITS	F80_2_20190703	F80_2_20190619	F80	F80	0.496305714
ITS	F80_3_20190607	F80_1_20190607	F80	F80	0.720691429
ITS	F80_3_20190607	F80_1_20190619	F80	F80	0.717108571
ITS	F80_3_20190607	F80_1_20190703	F80	F80	0.950874286
ITS	F80_3_20190607	F80_2_20190607	F80	F80	0.822145714
ITS	F80_3_20190607	F80_2_20190619	F80	F80	0.594274286
ITS	F80_3_20190607	F80_2_20190703	F80	F80	0.676434286
ITS	F80_3_20190619	F80_1_20190607	F80	F80	0.722117143
ITS	F80_3_20190619	F80_1_20190619	F80	F80	0.711031429
ITS	F80_3_20190619	F80_1_20190703	F80	F80	0.943382857
ITS	F80_3_20190619	F80_2_20190607	F80	F80	0.778922857
ITS	F80_3_20190619	F80_2_20190619	F80	F80	0.617102857
ITS	F80_3_20190619	F80_2_20190703	F80	F80	0.663557143
ITS	F80_3_20190619	F80_3_20190607	F80	F80	0.505054286
ITS	F80_3_20190703	F80_1_20190607	F80	F80	0.726108571
ITS	F80_3_20190703	F80_1_20190619	F80	F80	0.657665714
ITS	F80_3_20190703	F80_1_20190703	F80	F80	0.94028
ITS	F80_3_20190703	F80_2_20190607	F80	F80	0.783085714
ITS	F80_3_20190703	F80_2_20190619	F80	F80	0.53876
ITS	F80_3_20190703	F80_2_20190703	F80	F80	0.634485714
ITS	F80_3_20190703	F80_3_20190607	F80	F80	0.46734
ITS	F80_3_20190703	F80_3_20190619	F80	F80	0.495397143
ITS	F80_1_20190607	F8W_1_20190607	F80	F8W	0.958842857
ITS	F80_1_20190607	F8W_1_20190619	F80	F8W	0.877628571
ITS	F80_1_20190607	F8W_1_20190703	F80	F8W	0.86386
ITS	F80_1_20190607	F8W_2_20190607	F80	F8W	0.833588571
ITS	F80_1_20190607	F8W_2_20190619	F80	F8W	0.831694286
ITS	F80_1_20190607	F8W_2_20190703	F80	F8W	0.801428571
ITS	F80_1_20190607	F8W_3_20190607	F80	F8W	0.635617143
ITS	F80_1_20190607	F8W_3_20190619	F80	F8W	0.531654286
ITS	F80_1_20190607	F8W_3_20190703	F80	F8W	0.624174286
ITS	F80_1_20190619	F8W_1_20190607	F80	F8W	0.955417143
ITS	F80_1_20190619	F8W_1_20190619	F80	F8W	0.900025714
ITS	F80_1_20190619	F8W_1_20190703	F80	F8W	0.886768571
ITS	F80_1_20190619	F8W_2_20190607	F80	F8W	0.868234286
ITS	F80_1_20190619	F8W_2_20190619	F80	F8W	0.862651429
ITS	F80_1_20190619	F8W_2_20190703	F80	F8W	0.848042857
ITS	F80_1_20190619	F8W_3_20190607	F80	F8W	0.62454
ITS	F80_1_20190619	F8W_3_20190619	F80	F8W	0.521268571
ITS	F80_1_20190619	F8W_3_20190703	F80	F8W	0.593208571
ITS	F80_1_20190703	F8W_1_20190607	F80	F8W	0.978257143
ITS	F80_1_20190703	F8W_1_20190619	F80	F8W	0.977677143
ITS	F80_1_20190703	F8W_1_20190703	F80	F8W	0.966791429
ITS	F80_1_20190703	F8W_2_20190607	F80	F8W	0.959471429
ITS	F80_1_20190703	F8W_2_20190619	F80	F8W	0.955242857
ITS	F80_1_20190703	F8W_2_20190703	F80	F8W	0.95364
ITS	F80_1_20190703	F8W_3_20190607	F80	F8W	0.903757143
ITS	F80_1_20190703	F8W_3_20190619	F80	F8W	0.828857143
ITS	F80_1_20190703	F8W_3_20190703	F80	F8W	0.909571429
ITS	F80_2_20190607	F8W_1_20190607	F80	F8W	0.961065714
ITS	F80_2_20190607	F8W_1_20190619	F80	F8W	0.908188571
ITS	F80_2_20190607	F8W_1_20190703	F80	F8W	0.901428571
ITS	F80_2_20190607	F8W_2_20190607	F80	F8W	0.881797143
ITS	F80_2_20190607	F8W_2_20190619	F80	F8W	0.881911429
ITS	F80_2_20190607	F8W_2_20190703	F80	F8W	0.866817143
ITS	F80_2_20190607	F8W_3_20190607	F80	F8W	0.7694
ITS	F80_2_20190607	F8W_3_20190619	F80	F8W	0.69824
ITS	F80_2_20190607	F8W_3_20190703	F80	F8W	0.737
ITS	F80_2_20190619	F8W_1_20190607	F80	F8W	0.955934286
ITS	F80_2_20190619	F8W_1_20190619	F80	F8W	0.860505714
ITS	F80_2_20190619	F8W_1_20190703	F80	F8W	0.835337143
ITS	F80_2_20190619	F8W_2_20190607	F80	F8W	0.770454286
ITS	F80_2_20190619	F8W_2_20190619	F80	F8W	0.818057143
ITS	F80_2_20190619	F8W_2_20190703	F80	F8W	0.826277143
ITS	F80_2_20190619	F8W_3_20190607	F80	F8W	0.584042857
ITS	F80_2_20190619	F8W_3_20190619	F80	F8W	0.44164
ITS	F80_2_20190619	F8W_3_20190703	F80	F8W	0.51276
ITS	F80_2_20190703	F8W_1_20190607	F80	F8W	0.950462857
ITS	F80_2_20190703	F8W_1_20190619	F80	F8W	0.869408571
ITS	F80_2_20190703	F8W_1_20190703	F80	F8W	0.856922857
ITS	F80_2_20190703	F8W_2_20190607	F80	F8W	0.82348
ITS	F80_2_20190703	F8W_2_20190619	F80	F8W	0.823014286
ITS	F80_2_20190703	F8W_2_20190703	F80	F8W	0.817228571
ITS	F80_2_20190703	F8W_3_20190607	F80	F8W	0.593205714
ITS	F80_2_20190703	F8W_3_20190619	F80	F8W	0.476382857
ITS	F80_2_20190703	F8W_3_20190703	F80	F8W	0.56522
ITS	F80_3_20190607	F8W_1_20190607	F80	F8W	0.957942857
ITS	F80_3_20190607	F8W_1_20190619	F80	F8W	0.781708571
ITS	F80_3_20190607	F8W_1_20190703	F80	F8W	0.773154286
ITS	F80_3_20190607	F8W_2_20190607	F80	F8W	0.736028571
ITS	F80_3_20190607	F8W_2_20190619	F80	F8W	0.716297143
ITS	F80_3_20190607	F8W_2_20190703	F80	F8W	0.729302857
ITS	F80_3_20190607	F8W_3_20190607	F80	F8W	0.715477143
ITS	F80_3_20190607	F8W_3_20190619	F80	F8W	0.574234286
ITS	F80_3_20190607	F8W_3_20190703	F80	F8W	0.684957143
ITS	F80_3_20190619	F8W_1_20190607	F80	F8W	0.960777143
ITS	F80_3_20190619	F8W_1_20190619	F80	F8W	0.84104
ITS	F80_3_20190619	F8W_1_20190703	F80	F8W	0.798157143
ITS	F80_3_20190619	F8W_2_20190607	F80	F8W	0.821102857
ITS	F80_3_20190619	F8W_2_20190619	F80	F8W	0.793551429
ITS	F80_3_20190619	F8W_2_20190703	F80	F8W	0.807357143
ITS	F80_3_20190619	F8W_3_20190607	F80	F8W	0.749002857
ITS	F80_3_20190619	F8W_3_20190619	F80	F8W	0.610128571
ITS	F80_3_20190619	F8W_3_20190703	F80	F8W	0.646157143
ITS	F80_3_20190703	F8W_1_20190607	F80	F8W	0.957071429
ITS	F80_3_20190703	F8W_1_20190619	F80	F8W	0.85888
ITS	F80_3_20190703	F8W_1_20190703	F80	F8W	0.854631429
ITS	F80_3_20190703	F8W_2_20190607	F80	F8W	0.846505714
ITS	F80_3_20190703	F8W_2_20190619	F80	F8W	0.809105714
ITS	F80_3_20190703	F8W_2_20190703	F80	F8W	0.854448571
ITS	F80_3_20190703	F8W_3_20190607	F80	F8W	0.694251429
ITS	F80_3_20190703	F8W_3_20190619	F80	F8W	0.561874286
ITS	F80_3_20190703	F8W_3_20190703	F80	F8W	0.547968571
ITS	F80_1_20190607	F8300_1_20190607	F80	F8300	0.768888571
ITS	F80_1_20190607	F8300_1_20190619	F80	F8300	0.740608571
ITS	F80_1_20190607	F8300_1_20190703	F80	F8300	0.741454286
ITS	F80_1_20190607	F8300_2_20190607	F80	F8300	0.777908571
ITS	F80_1_20190607	F8300_2_20190619	F80	F8300	0.694382857
ITS	F80_1_20190607	F8300_2_20190703	F80	F8300	0.717768571
ITS	F80_1_20190607	F8300_3_20190607	F80	F8300	0.726345714
ITS	F80_1_20190607	F8300_3_20190703	F80	F8300	0.743765714
ITS	F80_1_20190619	F8300_1_20190607	F80	F8300	0.774282857
ITS	F80_1_20190619	F8300_1_20190619	F80	F8300	0.735294286
ITS	F80_1_20190619	F8300_1_20190703	F80	F8300	0.780208571
ITS	F80_1_20190619	F8300_2_20190607	F80	F8300	0.786065714
ITS	F80_1_20190619	F8300_2_20190619	F80	F8300	0.740362857
ITS	F80_1_20190619	F8300_2_20190703	F80	F8300	0.712277143
ITS	F80_1_20190619	F8300_3_20190607	F80	F8300	0.677102857
ITS	F80_1_20190619	F8300_3_20190703	F80	F8300	0.719934286
ITS	F80_1_20190703	F8300_1_20190607	F80	F8300	0.941834286
ITS	F80_1_20190703	F8300_1_20190619	F80	F8300	0.92678
ITS	F80_1_20190703	F8300_1_20190703	F80	F8300	0.956428571
ITS	F80_1_20190703	F8300_2_20190607	F80	F8300	0.957994286
ITS	F80_1_20190703	F8300_2_20190619	F80	F8300	0.937574286
ITS	F80_1_20190703	F8300_2_20190703	F80	F8300	0.941102857
ITS	F80_1_20190703	F8300_3_20190607	F80	F8300	0.870788571
ITS	F80_1_20190703	F8300_3_20190703	F80	F8300	0.945651429
ITS	F80_2_20190607	F8300_1_20190607	F80	F8300	0.82016
ITS	F80_2_20190607	F8300_1_20190619	F80	F8300	0.785517143
ITS	F80_2_20190607	F8300_1_20190703	F80	F8300	0.833511429
ITS	F80_2_20190607	F8300_2_20190607	F80	F8300	0.829034286
ITS	F80_2_20190607	F8300_2_20190619	F80	F8300	0.801677143
ITS	F80_2_20190607	F8300_2_20190703	F80	F8300	0.783868571
ITS	F80_2_20190607	F8300_3_20190607	F80	F8300	0.803511429
ITS	F80_2_20190607	F8300_3_20190703	F80	F8300	0.803157143
ITS	F80_2_20190619	F8300_1_20190607	F80	F8300	0.6853
ITS	F80_2_20190619	F8300_1_20190619	F80	F8300	0.591497143
ITS	F80_2_20190619	F8300_1_20190703	F80	F8300	0.644034286
ITS	F80_2_20190619	F8300_2_20190607	F80	F8300	0.682931429
ITS	F80_2_20190619	F8300_2_20190619	F80	F8300	0.609465714
ITS	F80_2_20190619	F8300_2_20190703	F80	F8300	0.579085714
ITS	F80_2_20190619	F8300_3_20190607	F80	F8300	0.563728571
ITS	F80_2_20190619	F8300_3_20190703	F80	F8300	0.613091429
ITS	F80_2_20190703	F8300_1_20190607	F80	F8300	0.728317143
ITS	F80_2_20190703	F8300_1_20190619	F80	F8300	0.682497143
ITS	F80_2_20190703	F8300_1_20190703	F80	F8300	0.708668571
ITS	F80_2_20190703	F8300_2_20190607	F80	F8300	0.748288571
ITS	F80_2_20190703	F8300_2_20190619	F80	F8300	0.674657143
ITS	F80_2_20190703	F8300_2_20190703	F80	F8300	0.645494286
ITS	F80_2_20190703	F8300_3_20190607	F80	F8300	0.657742857
ITS	F80_2_20190703	F8300_3_20190703	F80	F8300	0.68914
ITS	F80_3_20190607	F8300_1_20190607	F80	F8300	0.643411429
ITS	F80_3_20190607	F8300_1_20190619	F80	F8300	0.498945714
ITS	F80_3_20190607	F8300_1_20190703	F80	F8300	0.479688571
ITS	F80_3_20190607	F8300_2_20190607	F80	F8300	0.681448571
ITS	F80_3_20190607	F8300_2_20190619	F80	F8300	0.423662857
ITS	F80_3_20190607	F8300_2_20190703	F80	F8300	0.4831
ITS	F80_3_20190607	F8300_3_20190607	F80	F8300	0.529837143
ITS	F80_3_20190607	F8300_3_20190703	F80	F8300	0.52622
ITS	F80_3_20190619	F8300_1_20190607	F80	F8300	0.628597143
ITS	F80_3_20190619	F8300_1_20190619	F80	F8300	0.37802
ITS	F80_3_20190619	F8300_1_20190703	F80	F8300	0.595442857
ITS	F80_3_20190619	F8300_2_20190607	F80	F8300	0.670682857
ITS	F80_3_20190619	F8300_2_20190619	F80	F8300	0.431628571
ITS	F80_3_20190619	F8300_2_20190703	F80	F8300	0.529305714
ITS	F80_3_20190619	F8300_3_20190607	F80	F8300	0.49008
ITS	F80_3_20190619	F8300_3_20190703	F80	F8300	0.519925714
ITS	F80_3_20190703	F8300_1_20190607	F80	F8300	0.531228571
ITS	F80_3_20190703	F8300_1_20190619	F80	F8300	0.487045714
ITS	F80_3_20190703	F8300_1_20190703	F80	F8300	0.40082
ITS	F80_3_20190703	F8300_2_20190607	F80	F8300	0.600645714
ITS	F80_3_20190703	F8300_2_20190619	F80	F8300	0.542782857
ITS	F80_3_20190703	F8300_2_20190703	F80	F8300	0.309777143
ITS	F80_3_20190703	F8300_3_20190607	F80	F8300	0.509591429
ITS	F80_3_20190703	F8300_3_20190703	F80	F8300	0.517077143
ITS	F80_1_20190607	F8600_1_20190607	F80	F8600	0.715737143
ITS	F80_1_20190607	F8600_1_20190619	F80	F8600	0.710114286
ITS	F80_1_20190607	F8600_1_20190703	F80	F8600	0.725665714
ITS	F80_1_20190607	F8600_2_20190607	F80	F8600	0.696514286
ITS	F80_1_20190607	F8600_2_20190619	F80	F8600	0.732345714
ITS	F80_1_20190607	F8600_2_20190703	F80	F8600	0.730117143
ITS	F80_1_20190607	F8600_3_20190607	F80	F8600	0.838105714
ITS	F80_1_20190607	F8600_3_20190619	F80	F8600	0.891051429
ITS	F80_1_20190619	F8600_1_20190607	F80	F8600	0.743282857
ITS	F80_1_20190619	F8600_1_20190619	F80	F8600	0.71078
ITS	F80_1_20190619	F8600_1_20190703	F80	F8600	0.728297143
ITS	F80_1_20190619	F8600_2_20190607	F80	F8600	0.669062857
ITS	F80_1_20190619	F8600_2_20190619	F80	F8600	0.723508571
ITS	F80_1_20190619	F8600_2_20190703	F80	F8600	0.703957143
ITS	F80_1_20190619	F8600_3_20190607	F80	F8600	0.864188571
ITS	F80_1_20190619	F8600_3_20190619	F80	F8600	0.915545714
ITS	F80_1_20190703	F8600_1_20190607	F80	F8600	0.94106
ITS	F80_1_20190703	F8600_1_20190619	F80	F8600	0.877385714
ITS	F80_1_20190703	F8600_1_20190703	F80	F8600	0.9367
ITS	F80_1_20190703	F8600_2_20190607	F80	F8600	0.899654286
ITS	F80_1_20190703	F8600_2_20190619	F80	F8600	0.580557143
ITS	F80_1_20190703	F8600_2_20190703	F80	F8600	0.930437143
ITS	F80_1_20190703	F8600_3_20190607	F80	F8600	0.968117143
ITS	F80_1_20190703	F8600_3_20190619	F80	F8600	0.975194286
ITS	F80_2_20190607	F8600_1_20190607	F80	F8600	0.803671429
ITS	F80_2_20190607	F8600_1_20190619	F80	F8600	0.81182
ITS	F80_2_20190607	F8600_1_20190703	F80	F8600	0.792697143
ITS	F80_2_20190607	F8600_2_20190607	F80	F8600	0.765885714
ITS	F80_2_20190607	F8600_2_20190619	F80	F8600	0.805891429
ITS	F80_2_20190607	F8600_2_20190703	F80	F8600	0.7951
ITS	F80_2_20190607	F8600_3_20190607	F80	F8600	0.883
ITS	F80_2_20190607	F8600_3_20190619	F80	F8600	0.921185714
ITS	F80_2_20190619	F8600_1_20190607	F80	F8600	0.564542857
ITS	F80_2_20190619	F8600_1_20190619	F80	F8600	0.657265714
ITS	F80_2_20190619	F8600_1_20190703	F80	F8600	0.598588571
ITS	F80_2_20190619	F8600_2_20190607	F80	F8600	0.563871429
ITS	F80_2_20190619	F8600_2_20190619	F80	F8600	0.610202857
ITS	F80_2_20190619	F8600_2_20190703	F80	F8600	0.583751429
ITS	F80_2_20190619	F8600_3_20190607	F80	F8600	0.830571429
ITS	F80_2_20190619	F8600_3_20190619	F80	F8600	0.884771429
ITS	F80_2_20190703	F8600_1_20190607	F80	F8600	0.673151429
ITS	F80_2_20190703	F8600_1_20190619	F80	F8600	0.67492
ITS	F80_2_20190703	F8600_1_20190703	F80	F8600	0.66234
ITS	F80_2_20190703	F8600_2_20190607	F80	F8600	0.625011429
ITS	F80_2_20190703	F8600_2_20190619	F80	F8600	0.691405714
ITS	F80_2_20190703	F8600_2_20190703	F80	F8600	0.65954
ITS	F80_2_20190703	F8600_3_20190607	F80	F8600	0.845102857
ITS	F80_2_20190703	F8600_3_20190619	F80	F8600	0.896694286
ITS	F80_3_20190607	F8600_1_20190607	F80	F8600	0.482788571
ITS	F80_3_20190607	F8600_1_20190619	F80	F8600	0.664262857
ITS	F80_3_20190607	F8600_1_20190703	F80	F8600	0.489805714
ITS	F80_3_20190607	F8600_2_20190607	F80	F8600	0.561908571
ITS	F80_3_20190607	F8600_2_20190619	F80	F8600	0.610522857
ITS	F80_3_20190607	F8600_2_20190703	F80	F8600	0.451837143
ITS	F80_3_20190607	F8600_3_20190607	F80	F8600	0.76104
ITS	F80_3_20190607	F8600_3_20190619	F80	F8600	0.815628571
ITS	F80_3_20190619	F8600_1_20190607	F80	F8600	0.50234
ITS	F80_3_20190619	F8600_1_20190619	F80	F8600	0.610405714
ITS	F80_3_20190619	F8600_1_20190703	F80	F8600	0.546331429
ITS	F80_3_20190619	F8600_2_20190607	F80	F8600	0.527562857
ITS	F80_3_20190619	F8600_2_20190619	F80	F8600	0.527094286
ITS	F80_3_20190619	F8600_2_20190703	F80	F8600	0.461014286
ITS	F80_3_20190619	F8600_3_20190607	F80	F8600	0.825742857
ITS	F80_3_20190619	F8600_3_20190619	F80	F8600	0.869202857
ITS	F80_3_20190703	F8600_1_20190607	F80	F8600	0.510557143
ITS	F80_3_20190703	F8600_1_20190619	F80	F8600	0.662122857
ITS	F80_3_20190703	F8600_1_20190703	F80	F8600	0.514562857
ITS	F80_3_20190703	F8600_2_20190607	F80	F8600	0.546511429
ITS	F80_3_20190703	F8600_2_20190619	F80	F8600	0.586751429
ITS	F80_3_20190703	F8600_2_20190703	F80	F8600	0.444585714
ITS	F80_3_20190703	F8600_3_20190607	F80	F8600	0.813985714
ITS	F80_3_20190703	F8600_3_20190619	F80	F8600	0.890902857
ITS	F8300_1_20190619	F8300_1_20190607	F8300	F8300	0.638005714
ITS	F8300_1_20190703	F8300_1_20190607	F8300	F8300	0.60082
ITS	F8300_1_20190703	F8300_1_20190619	F8300	F8300	0.611511429
ITS	F8300_2_20190607	F8300_1_20190607	F8300	F8300	0.655331429
ITS	F8300_2_20190607	F8300_1_20190619	F8300	F8300	0.65784
ITS	F8300_2_20190607	F8300_1_20190703	F8300	F8300	0.684245714
ITS	F8300_2_20190619	F8300_1_20190607	F8300	F8300	0.66338
ITS	F8300_2_20190619	F8300_1_20190619	F8300	F8300	0.479965714
ITS	F8300_2_20190619	F8300_1_20190703	F8300	F8300	0.478657143
ITS	F8300_2_20190619	F8300_2_20190607	F8300	F8300	0.739674286
ITS	F8300_2_20190703	F8300_1_20190607	F8300	F8300	0.561482857
ITS	F8300_2_20190703	F8300_1_20190619	F8300	F8300	0.527374286
ITS	F8300_2_20190703	F8300_1_20190703	F8300	F8300	0.33324
ITS	F8300_2_20190703	F8300_2_20190607	F8300	F8300	0.64502
ITS	F8300_2_20190703	F8300_2_20190619	F8300	F8300	0.500791429
ITS	F8300_3_20190607	F8300_1_20190607	F8300	F8300	0.629151429
ITS	F8300_3_20190607	F8300_1_20190619	F8300	F8300	0.455262857
ITS	F8300_3_20190607	F8300_1_20190703	F8300	F8300	0.64326
ITS	F8300_3_20190607	F8300_2_20190607	F8300	F8300	0.675777143
ITS	F8300_3_20190607	F8300_2_20190619	F8300	F8300	0.580611429
ITS	F8300_3_20190607	F8300_2_20190703	F8300	F8300	0.538048571
ITS	F8300_3_20190703	F8300_1_20190607	F8300	F8300	0.631497143
ITS	F8300_3_20190703	F8300_1_20190619	F8300	F8300	0.510631429
ITS	F8300_3_20190703	F8300_1_20190703	F8300	F8300	0.62458
ITS	F8300_3_20190703	F8300_2_20190607	F8300	F8300	0.663351429
ITS	F8300_3_20190703	F8300_2_20190619	F8300	F8300	0.591562857
ITS	F8300_3_20190703	F8300_2_20190703	F8300	F8300	0.424922857
ITS	F8300_3_20190703	F8300_3_20190607	F8300	F8300	0.411651429
ITS	F8300_1_20190607	F8W_1_20190607	F8300	F8W	0.962122857
ITS	F8300_1_20190607	F8W_1_20190619	F8300	F8W	0.878474286
ITS	F8300_1_20190607	F8W_1_20190703	F8300	F8W	0.872731429
ITS	F8300_1_20190607	F8W_2_20190607	F8300	F8W	0.86712
ITS	F8300_1_20190607	F8W_2_20190619	F8300	F8W	0.859642857
ITS	F8300_1_20190607	F8W_2_20190703	F8300	F8W	0.861614286
ITS	F8300_1_20190607	F8W_3_20190607	F8300	F8W	0.741914286
ITS	F8300_1_20190607	F8W_3_20190619	F8300	F8W	0.6992
ITS	F8300_1_20190607	F8W_3_20190703	F8300	F8W	0.699477143
ITS	F8300_1_20190619	F8W_1_20190607	F8300	F8W	0.957877143
ITS	F8300_1_20190619	F8W_1_20190619	F8300	F8W	0.831225714
ITS	F8300_1_20190619	F8W_1_20190703	F8300	F8W	0.798508571
ITS	F8300_1_20190619	F8W_2_20190607	F8300	F8W	0.808914286
ITS	F8300_1_20190619	F8W_2_20190619	F8300	F8W	0.776591429
ITS	F8300_1_20190619	F8W_2_20190703	F8300	F8W	0.816068571
ITS	F8300_1_20190619	F8W_3_20190607	F8300	F8W	0.71788
ITS	F8300_1_20190619	F8W_3_20190619	F8300	F8W	0.603271429
ITS	F8300_1_20190619	F8W_3_20190703	F8300	F8W	0.655525714
ITS	F8300_1_20190703	F8W_1_20190607	F8300	F8W	0.970217143
ITS	F8300_1_20190703	F8W_1_20190619	F8300	F8W	0.843774286
ITS	F8300_1_20190703	F8W_1_20190703	F8300	F8W	0.8392
ITS	F8300_1_20190703	F8W_2_20190607	F8300	F8W	0.827934286
ITS	F8300_1_20190703	F8W_2_20190619	F8300	F8W	0.792248571
ITS	F8300_1_20190703	F8W_2_20190703	F8300	F8W	0.848777143
ITS	F8300_1_20190703	F8W_3_20190607	F8300	F8W	0.750474286
ITS	F8300_1_20190703	F8W_3_20190619	F8300	F8W	0.601825714
ITS	F8300_1_20190703	F8W_3_20190703	F8300	F8W	0.704808571
ITS	F8300_2_20190607	F8W_1_20190607	F8300	F8W	0.966774286
ITS	F8300_2_20190607	F8W_1_20190619	F8300	F8W	0.887108571
ITS	F8300_2_20190607	F8W_1_20190703	F8300	F8W	0.904834286
ITS	F8300_2_20190607	F8W_2_20190607	F8300	F8W	0.866971429
ITS	F8300_2_20190607	F8W_2_20190619	F8300	F8W	0.881082857
ITS	F8300_2_20190607	F8W_2_20190703	F8300	F8W	0.869268571
ITS	F8300_2_20190607	F8W_3_20190607	F8300	F8W	0.752131429
ITS	F8300_2_20190607	F8W_3_20190619	F8300	F8W	0.732631429
ITS	F8300_2_20190607	F8W_3_20190703	F8300	F8W	0.6988
ITS	F8300_2_20190619	F8W_1_20190607	F8300	F8W	0.961751429
ITS	F8300_2_20190619	F8W_1_20190619	F8300	F8W	0.821928571
ITS	F8300_2_20190619	F8W_1_20190703	F8300	F8W	0.728825714
ITS	F8300_2_20190619	F8W_2_20190607	F8300	F8W	0.744785714
ITS	F8300_2_20190619	F8W_2_20190619	F8300	F8W	0.71286
ITS	F8300_2_20190619	F8W_2_20190703	F8300	F8W	0.719537143
ITS	F8300_2_20190619	F8W_3_20190607	F8300	F8W	0.738734286
ITS	F8300_2_20190619	F8W_3_20190619	F8300	F8W	0.53014
ITS	F8300_2_20190619	F8W_3_20190703	F8300	F8W	0.672145714
ITS	F8300_2_20190703	F8W_1_20190607	F8300	F8W	0.959008571
ITS	F8300_2_20190703	F8W_1_20190619	F8300	F8W	0.772308571
ITS	F8300_2_20190703	F8W_1_20190703	F8300	F8W	0.850871429
ITS	F8300_2_20190703	F8W_2_20190607	F8300	F8W	0.824825714
ITS	F8300_2_20190703	F8W_2_20190619	F8300	F8W	0.773911429
ITS	F8300_2_20190703	F8W_2_20190703	F8300	F8W	0.851037143
ITS	F8300_2_20190703	F8W_3_20190607	F8300	F8W	0.705114286
ITS	F8300_2_20190703	F8W_3_20190619	F8300	F8W	0.578331429
ITS	F8300_2_20190703	F8W_3_20190703	F8300	F8W	0.604622857
ITS	F8300_3_20190607	F8W_1_20190607	F8300	F8W	0.957574286
ITS	F8300_3_20190607	F8W_1_20190619	F8300	F8W	0.797228571
ITS	F8300_3_20190607	F8W_1_20190703	F8300	F8W	0.821051429
ITS	F8300_3_20190607	F8W_2_20190607	F8300	F8W	0.78002
ITS	F8300_3_20190607	F8W_2_20190619	F8300	F8W	0.761817143
ITS	F8300_3_20190607	F8W_2_20190703	F8300	F8W	0.822811429
ITS	F8300_3_20190607	F8W_3_20190607	F8300	F8W	0.70938
ITS	F8300_3_20190607	F8W_3_20190619	F8300	F8W	0.638168571
ITS	F8300_3_20190607	F8W_3_20190703	F8300	F8W	0.6149
ITS	F8300_3_20190703	F8W_1_20190607	F8300	F8W	0.95768
ITS	F8300_3_20190703	F8W_1_20190619	F8300	F8W	0.730531429
ITS	F8300_3_20190703	F8W_1_20190703	F8300	F8W	0.798791429
ITS	F8300_3_20190703	F8W_2_20190607	F8300	F8W	0.769362857
ITS	F8300_3_20190703	F8W_2_20190619	F8300	F8W	0.732388571
ITS	F8300_3_20190703	F8W_2_20190703	F8300	F8W	0.819548571
ITS	F8300_3_20190703	F8W_3_20190607	F8300	F8W	0.697677143
ITS	F8300_3_20190703	F8W_3_20190619	F8300	F8W	0.655405714
ITS	F8300_3_20190703	F8W_3_20190703	F8300	F8W	0.650405714
ITS	F8300_1_20190607	F80_1_20190607	F8300	F80	0.768888571
ITS	F8300_1_20190607	F80_1_20190619	F8300	F80	0.774282857
ITS	F8300_1_20190607	F80_1_20190703	F8300	F80	0.941834286
ITS	F8300_1_20190607	F80_2_20190607	F8300	F80	0.82016
ITS	F8300_1_20190607	F80_2_20190619	F8300	F80	0.6853
ITS	F8300_1_20190607	F80_2_20190703	F8300	F80	0.728317143
ITS	F8300_1_20190607	F80_3_20190607	F8300	F80	0.643411429
ITS	F8300_1_20190607	F80_3_20190619	F8300	F80	0.628597143
ITS	F8300_1_20190607	F80_3_20190703	F8300	F80	0.531228571
ITS	F8300_1_20190619	F80_1_20190607	F8300	F80	0.740608571
ITS	F8300_1_20190619	F80_1_20190619	F8300	F80	0.735294286
ITS	F8300_1_20190619	F80_1_20190703	F8300	F80	0.92678
ITS	F8300_1_20190619	F80_2_20190607	F8300	F80	0.785517143
ITS	F8300_1_20190619	F80_2_20190619	F8300	F80	0.591497143
ITS	F8300_1_20190619	F80_2_20190703	F8300	F80	0.682497143
ITS	F8300_1_20190619	F80_3_20190607	F8300	F80	0.498945714
ITS	F8300_1_20190619	F80_3_20190619	F8300	F80	0.37802
ITS	F8300_1_20190619	F80_3_20190703	F8300	F80	0.487045714
ITS	F8300_1_20190703	F80_1_20190607	F8300	F80	0.741454286
ITS	F8300_1_20190703	F80_1_20190619	F8300	F80	0.780208571
ITS	F8300_1_20190703	F80_1_20190703	F8300	F80	0.956428571
ITS	F8300_1_20190703	F80_2_20190607	F8300	F80	0.833511429
ITS	F8300_1_20190703	F80_2_20190619	F8300	F80	0.644034286
ITS	F8300_1_20190703	F80_2_20190703	F8300	F80	0.708668571
ITS	F8300_1_20190703	F80_3_20190607	F8300	F80	0.479688571
ITS	F8300_1_20190703	F80_3_20190619	F8300	F80	0.595442857
ITS	F8300_1_20190703	F80_3_20190703	F8300	F80	0.40082
ITS	F8300_2_20190607	F80_1_20190607	F8300	F80	0.777908571
ITS	F8300_2_20190607	F80_1_20190619	F8300	F80	0.786065714
ITS	F8300_2_20190607	F80_1_20190703	F8300	F80	0.957994286
ITS	F8300_2_20190607	F80_2_20190607	F8300	F80	0.829034286
ITS	F8300_2_20190607	F80_2_20190619	F8300	F80	0.682931429
ITS	F8300_2_20190607	F80_2_20190703	F8300	F80	0.748288571
ITS	F8300_2_20190607	F80_3_20190607	F8300	F80	0.681448571
ITS	F8300_2_20190607	F80_3_20190619	F8300	F80	0.670682857
ITS	F8300_2_20190607	F80_3_20190703	F8300	F80	0.600645714
ITS	F8300_2_20190619	F80_1_20190607	F8300	F80	0.694382857
ITS	F8300_2_20190619	F80_1_20190619	F8300	F80	0.740362857
ITS	F8300_2_20190619	F80_1_20190703	F8300	F80	0.937574286
ITS	F8300_2_20190619	F80_2_20190607	F8300	F80	0.801677143
ITS	F8300_2_20190619	F80_2_20190619	F8300	F80	0.609465714
ITS	F8300_2_20190619	F80_2_20190703	F8300	F80	0.674657143
ITS	F8300_2_20190619	F80_3_20190607	F8300	F80	0.423662857
ITS	F8300_2_20190619	F80_3_20190619	F8300	F80	0.431628571
ITS	F8300_2_20190619	F80_3_20190703	F8300	F80	0.542782857
ITS	F8300_2_20190703	F80_1_20190607	F8300	F80	0.717768571
ITS	F8300_2_20190703	F80_1_20190619	F8300	F80	0.712277143
ITS	F8300_2_20190703	F80_1_20190703	F8300	F80	0.941102857
ITS	F8300_2_20190703	F80_2_20190607	F8300	F80	0.783868571
ITS	F8300_2_20190703	F80_2_20190619	F8300	F80	0.579085714
ITS	F8300_2_20190703	F80_2_20190703	F8300	F80	0.645494286
ITS	F8300_2_20190703	F80_3_20190607	F8300	F80	0.4831
ITS	F8300_2_20190703	F80_3_20190619	F8300	F80	0.529305714
ITS	F8300_2_20190703	F80_3_20190703	F8300	F80	0.309777143
ITS	F8300_3_20190607	F80_1_20190607	F8300	F80	0.726345714
ITS	F8300_3_20190607	F80_1_20190619	F8300	F80	0.677102857
ITS	F8300_3_20190607	F80_1_20190703	F8300	F80	0.870788571
ITS	F8300_3_20190607	F80_2_20190607	F8300	F80	0.803511429
ITS	F8300_3_20190607	F80_2_20190619	F8300	F80	0.563728571
ITS	F8300_3_20190607	F80_2_20190703	F8300	F80	0.657742857
ITS	F8300_3_20190607	F80_3_20190607	F8300	F80	0.529837143
ITS	F8300_3_20190607	F80_3_20190619	F8300	F80	0.49008
ITS	F8300_3_20190607	F80_3_20190703	F8300	F80	0.509591429
ITS	F8300_3_20190703	F80_1_20190607	F8300	F80	0.743765714
ITS	F8300_3_20190703	F80_1_20190619	F8300	F80	0.719934286
ITS	F8300_3_20190703	F80_1_20190703	F8300	F80	0.945651429
ITS	F8300_3_20190703	F80_2_20190607	F8300	F80	0.803157143
ITS	F8300_3_20190703	F80_2_20190619	F8300	F80	0.613091429
ITS	F8300_3_20190703	F80_2_20190703	F8300	F80	0.68914
ITS	F8300_3_20190703	F80_3_20190607	F8300	F80	0.52622
ITS	F8300_3_20190703	F80_3_20190619	F8300	F80	0.519925714
ITS	F8300_3_20190703	F80_3_20190703	F8300	F80	0.517077143
ITS	F8300_1_20190607	F8600_1_20190607	F8300	F8600	0.63894
ITS	F8300_1_20190607	F8600_1_20190619	F8300	F8600	0.705494286
ITS	F8300_1_20190607	F8600_1_20190703	F8300	F8600	0.662374286
ITS	F8300_1_20190607	F8600_2_20190607	F8300	F8600	0.591894286
ITS	F8300_1_20190607	F8600_2_20190619	F8300	F8600	0.672291429
ITS	F8300_1_20190607	F8600_2_20190703	F8300	F8600	0.620442857
ITS	F8300_1_20190607	F8600_3_20190607	F8300	F8600	0.846505714
ITS	F8300_1_20190607	F8600_3_20190619	F8300	F8600	0.90694
ITS	F8300_1_20190619	F8600_1_20190607	F8300	F8600	0.460371429
ITS	F8300_1_20190619	F8600_1_20190619	F8300	F8600	0.652937143
ITS	F8300_1_20190619	F8600_1_20190703	F8300	F8600	0.545437143
ITS	F8300_1_20190619	F8600_2_20190607	F8300	F8600	0.474402857
ITS	F8300_1_20190619	F8600_2_20190619	F8300	F8600	0.5518
ITS	F8300_1_20190619	F8600_2_20190703	F8300	F8600	0.426251429
ITS	F8300_1_20190619	F8600_3_20190607	F8300	F8600	0.811925714
ITS	F8300_1_20190619	F8600_3_20190619	F8300	F8600	0.857365714
ITS	F8300_1_20190703	F8600_1_20190607	F8300	F8600	0.584062857
ITS	F8300_1_20190703	F8600_1_20190619	F8300	F8600	0.748754286
ITS	F8300_1_20190703	F8600_1_20190703	F8300	F8600	0.597822857
ITS	F8300_1_20190703	F8600_2_20190607	F8300	F8600	0.692185714
ITS	F8300_1_20190703	F8600_2_20190619	F8300	F8600	0.696868571
ITS	F8300_1_20190703	F8600_2_20190703	F8300	F8600	0.590702857
ITS	F8300_1_20190703	F8600_3_20190607	F8300	F8600	0.800971429
ITS	F8300_1_20190703	F8600_3_20190619	F8300	F8600	0.873871429
ITS	F8300_2_20190607	F8600_1_20190607	F8300	F8600	0.665885714
ITS	F8300_2_20190607	F8600_1_20190619	F8300	F8600	0.773077143
ITS	F8300_2_20190607	F8600_1_20190703	F8300	F8600	0.694868571
ITS	F8300_2_20190607	F8600_2_20190607	F8300	F8600	0.682291429
ITS	F8300_2_20190607	F8600_2_20190619	F8300	F8600	0.696562857
ITS	F8300_2_20190607	F8600_2_20190703	F8300	F8600	0.667468571
ITS	F8300_2_20190607	F8600_3_20190607	F8300	F8600	0.871185714
ITS	F8300_2_20190607	F8600_3_20190619	F8300	F8600	0.921388571
ITS	F8300_2_20190619	F8600_1_20190607	F8300	F8600	0.549271429
ITS	F8300_2_20190619	F8600_1_20190619	F8300	F8600	0.59306
ITS	F8300_2_20190619	F8600_1_20190703	F8300	F8600	0.513531429
ITS	F8300_2_20190619	F8600_2_20190607	F8300	F8600	0.581348571
ITS	F8300_2_20190619	F8600_2_20190619	F8300	F8600	0.588425714
ITS	F8300_2_20190619	F8600_2_20190703	F8300	F8600	0.523262857
ITS	F8300_2_20190619	F8600_3_20190607	F8300	F8600	0.788328571
ITS	F8300_2_20190619	F8600_3_20190619	F8300	F8600	0.843645714
ITS	F8300_2_20190703	F8600_1_20190607	F8300	F8600	0.417805714
ITS	F8300_2_20190703	F8600_1_20190619	F8300	F8600	0.684474286
ITS	F8300_2_20190703	F8600_1_20190703	F8300	F8600	0.458208571
ITS	F8300_2_20190703	F8600_2_20190607	F8300	F8600	0.60436
ITS	F8300_2_20190703	F8600_2_20190619	F8300	F8600	0.621411429
ITS	F8300_2_20190703	F8600_2_20190703	F8300	F8600	0.405951429
ITS	F8300_2_20190703	F8600_3_20190607	F8300	F8600	0.808702857
ITS	F8300_2_20190703	F8600_3_20190619	F8300	F8600	0.784957143
ITS	F8300_3_20190607	F8600_1_20190607	F8300	F8600	0.444171429
ITS	F8300_3_20190607	F8600_1_20190619	F8300	F8600	0.565771429
ITS	F8300_3_20190607	F8600_1_20190703	F8300	F8600	0.46346
ITS	F8300_3_20190607	F8600_2_20190607	F8300	F8600	0.367545714
ITS	F8300_3_20190607	F8600_2_20190619	F8300	F8600	0.473111429
ITS	F8300_3_20190607	F8600_2_20190703	F8300	F8600	0.378754286
ITS	F8300_3_20190607	F8600_3_20190607	F8300	F8600	0.797362857
ITS	F8300_3_20190607	F8600_3_20190619	F8300	F8600	0.809794286
ITS	F8300_3_20190703	F8600_1_20190607	F8300	F8600	0.313177143
ITS	F8300_3_20190703	F8600_1_20190619	F8300	F8600	0.616408571
ITS	F8300_3_20190703	F8600_1_20190703	F8300	F8600	0.387637143
ITS	F8300_3_20190703	F8600_2_20190607	F8300	F8600	0.484908571
ITS	F8300_3_20190703	F8600_2_20190619	F8300	F8600	0.517557143
ITS	F8300_3_20190703	F8600_2_20190703	F8300	F8600	0.287811429
ITS	F8300_3_20190703	F8600_3_20190607	F8300	F8600	0.805705714
ITS	F8300_3_20190703	F8600_3_20190619	F8300	F8600	0.737468571
ITS	F8600_1_20190619	F8600_1_20190607	F8600	F8600	0.639808571
ITS	F8600_1_20190703	F8600_1_20190607	F8600	F8600	0.416565714
ITS	F8600_1_20190703	F8600_1_20190619	F8600	F8600	0.596142857
ITS	F8600_2_20190607	F8600_1_20190607	F8600	F8600	0.489668571
ITS	F8600_2_20190607	F8600_1_20190619	F8600	F8600	0.595554286
ITS	F8600_2_20190607	F8600_1_20190703	F8600	F8600	0.532054286
ITS	F8600_2_20190619	F8600_1_20190607	F8600	F8600	0.544985714
ITS	F8600_2_20190619	F8600_1_20190619	F8600	F8600	0.536051429
ITS	F8600_2_20190619	F8600_1_20190703	F8600	F8600	0.526897143
ITS	F8600_2_20190619	F8600_2_20190607	F8600	F8600	0.547428571
ITS	F8600_2_20190703	F8600_1_20190607	F8600	F8600	0.342514286
ITS	F8600_2_20190703	F8600_1_20190619	F8600	F8600	0.596745714
ITS	F8600_2_20190703	F8600_1_20190703	F8600	F8600	0.342628571
ITS	F8600_2_20190703	F8600_2_20190607	F8600	F8600	0.469414286
ITS	F8600_2_20190703	F8600_2_20190619	F8600	F8600	0.500814286
ITS	F8600_3_20190607	F8600_1_20190607	F8600	F8600	0.75858
ITS	F8600_3_20190607	F8600_1_20190619	F8600	F8600	0.837814286
ITS	F8600_3_20190607	F8600_1_20190703	F8600	F8600	0.784557143
ITS	F8600_3_20190607	F8600_2_20190607	F8600	F8600	0.818985714
ITS	F8600_3_20190607	F8600_2_20190619	F8600	F8600	0.82938
ITS	F8600_3_20190607	F8600_2_20190703	F8600	F8600	0.814242857
ITS	F8600_3_20190619	F8600_1_20190607	F8600	F8600	0.728034286
ITS	F8600_3_20190619	F8600_1_20190619	F8600	F8600	0.854545714
ITS	F8600_3_20190619	F8600_1_20190703	F8600	F8600	0.739548571
ITS	F8600_3_20190619	F8600_2_20190607	F8600	F8600	0.853968571
ITS	F8600_3_20190619	F8600_2_20190619	F8600	F8600	0.851814286
ITS	F8600_3_20190619	F8600_2_20190703	F8600	F8600	0.738122857
ITS	F8600_3_20190619	F8600_3_20190607	F8600	F8600	0.670448571
ITS	F8600_1_20190607	F8W_1_20190607	F8600	F8W	0.959974286
ITS	F8600_1_20190607	F8W_1_20190619	F8600	F8W	0.709417143
ITS	F8600_1_20190607	F8W_1_20190703	F8600	F8W	0.792511429
ITS	F8600_1_20190607	F8W_2_20190607	F8600	F8W	0.74258
ITS	F8600_1_20190607	F8W_2_20190619	F8600	F8W	0.723357143
ITS	F8600_1_20190607	F8W_2_20190703	F8600	F8W	0.779771429
ITS	F8600_1_20190607	F8W_3_20190607	F8600	F8W	0.688294286
ITS	F8600_1_20190607	F8W_3_20190619	F8600	F8W	0.604571429
ITS	F8600_1_20190607	F8W_3_20190703	F8600	F8W	0.649505714
ITS	F8600_1_20190619	F8W_1_20190607	F8600	F8W	0.943594286
ITS	F8600_1_20190619	F8W_1_20190619	F8600	F8W	0.845565714
ITS	F8600_1_20190619	F8W_1_20190703	F8600	F8W	0.794917143
ITS	F8600_1_20190619	F8W_2_20190607	F8600	F8W	0.76806
ITS	F8600_1_20190619	F8W_2_20190619	F8600	F8W	0.799048571
ITS	F8600_1_20190619	F8W_2_20190703	F8600	F8W	0.829385714
ITS	F8600_1_20190619	F8W_3_20190607	F8600	F8W	0.761148571
ITS	F8600_1_20190619	F8W_3_20190619	F8600	F8W	0.688285714
ITS	F8600_1_20190619	F8W_3_20190703	F8600	F8W	0.692928571
ITS	F8600_1_20190703	F8W_1_20190607	F8600	F8W	0.958274286
ITS	F8600_1_20190703	F8W_1_20190619	F8600	F8W	0.726742857
ITS	F8600_1_20190703	F8W_1_20190703	F8600	F8W	0.749034286
ITS	F8600_1_20190703	F8W_2_20190607	F8600	F8W	0.713594286
ITS	F8600_1_20190703	F8W_2_20190619	F8600	F8W	0.682388571
ITS	F8600_1_20190703	F8W_2_20190703	F8600	F8W	0.777742857
ITS	F8600_1_20190703	F8W_3_20190607	F8600	F8W	0.732088571
ITS	F8600_1_20190703	F8W_3_20190619	F8600	F8W	0.640897143
ITS	F8600_1_20190703	F8W_3_20190703	F8600	F8W	0.582242857
ITS	F8600_2_20190607	F8W_1_20190607	F8600	F8W	0.950965714
ITS	F8600_2_20190607	F8W_1_20190619	F8600	F8W	0.84096
ITS	F8600_2_20190607	F8W_1_20190703	F8600	F8W	0.821854286
ITS	F8600_2_20190607	F8W_2_20190607	F8600	F8W	0.808931429
ITS	F8600_2_20190607	F8W_2_20190619	F8600	F8W	0.796562857
ITS	F8600_2_20190607	F8W_2_20190703	F8600	F8W	0.820297143
ITS	F8600_2_20190607	F8W_3_20190607	F8600	F8W	0.673351429
ITS	F8600_2_20190607	F8W_3_20190619	F8600	F8W	0.615954286
ITS	F8600_2_20190607	F8W_3_20190703	F8600	F8W	0.609888571
ITS	F8600_2_20190619	F8W_1_20190607	F8600	F8W	0.956082857
ITS	F8600_2_20190619	F8W_1_20190619	F8600	F8W	0.839948571
ITS	F8600_2_20190619	F8W_1_20190703	F8600	F8W	0.814891429
ITS	F8600_2_20190619	F8W_2_20190607	F8600	F8W	0.795331429
ITS	F8600_2_20190619	F8W_2_20190619	F8600	F8W	0.786977143
ITS	F8600_2_20190619	F8W_2_20190703	F8600	F8W	0.81546
ITS	F8600_2_20190619	F8W_3_20190607	F8600	F8W	0.753657143
ITS	F8600_2_20190619	F8W_3_20190619	F8600	F8W	0.700374286
ITS	F8600_2_20190619	F8W_3_20190703	F8600	F8W	0.679322857
ITS	F8600_2_20190703	F8W_1_20190607	F8600	F8W	0.958945714
ITS	F8600_2_20190703	F8W_1_20190619	F8600	F8W	0.72842
ITS	F8600_2_20190703	F8W_1_20190703	F8600	F8W	0.78954
ITS	F8600_2_20190703	F8W_2_20190607	F8600	F8W	0.751271429
ITS	F8600_2_20190703	F8W_2_20190619	F8600	F8W	0.717265714
ITS	F8600_2_20190703	F8W_2_20190703	F8600	F8W	0.790594286
ITS	F8600_2_20190703	F8W_3_20190607	F8600	F8W	0.716817143
ITS	F8600_2_20190703	F8W_3_20190619	F8600	F8W	0.649877143
ITS	F8600_2_20190703	F8W_3_20190703	F8600	F8W	0.619305714
ITS	F8600_3_20190607	F8W_1_20190607	F8600	F8W	0.950905714
ITS	F8600_3_20190607	F8W_1_20190619	F8600	F8W	0.679468571
ITS	F8600_3_20190607	F8W_1_20190703	F8600	F8W	0.762902857
ITS	F8600_3_20190607	F8W_2_20190607	F8600	F8W	0.726417143
ITS	F8600_3_20190607	F8W_2_20190619	F8600	F8W	0.683154286
ITS	F8600_3_20190607	F8W_2_20190703	F8600	F8W	0.731482857
ITS	F8600_3_20190607	F8W_3_20190607	F8600	F8W	0.844025714
ITS	F8600_3_20190607	F8W_3_20190619	F8600	F8W	0.795554286
ITS	F8600_3_20190607	F8W_3_20190703	F8600	F8W	0.846494286
ITS	F8600_3_20190619	F8W_1_20190607	F8600	F8W	0.936277143
ITS	F8600_3_20190619	F8W_1_20190619	F8600	F8W	0.49402
ITS	F8600_3_20190619	F8W_1_20190703	F8600	F8W	0.717905714
ITS	F8600_3_20190619	F8W_2_20190607	F8600	F8W	0.651594286
ITS	F8600_3_20190619	F8W_2_20190619	F8600	F8W	0.634248571
ITS	F8600_3_20190619	F8W_2_20190703	F8600	F8W	0.739094286
ITS	F8600_3_20190619	F8W_3_20190607	F8600	F8W	0.895002857
ITS	F8600_3_20190619	F8W_3_20190619	F8600	F8W	0.880371429
ITS	F8600_3_20190619	F8W_3_20190703	F8600	F8W	0.901428571
ITS	F8600_1_20190607	F80_1_20190607	F8600	F80	0.715737143
ITS	F8600_1_20190607	F80_1_20190619	F8600	F80	0.743282857
ITS	F8600_1_20190607	F80_1_20190703	F8600	F80	0.94106
ITS	F8600_1_20190607	F80_2_20190607	F8600	F80	0.803671429
ITS	F8600_1_20190607	F80_2_20190619	F8600	F80	0.564542857
ITS	F8600_1_20190607	F80_2_20190703	F8600	F80	0.673151429
ITS	F8600_1_20190607	F80_3_20190607	F8600	F80	0.482788571
ITS	F8600_1_20190607	F80_3_20190619	F8600	F80	0.50234
ITS	F8600_1_20190607	F80_3_20190703	F8600	F80	0.510557143
ITS	F8600_1_20190619	F80_1_20190607	F8600	F80	0.710114286
ITS	F8600_1_20190619	F80_1_20190619	F8600	F80	0.71078
ITS	F8600_1_20190619	F80_1_20190703	F8600	F80	0.877385714
ITS	F8600_1_20190619	F80_2_20190607	F8600	F80	0.81182
ITS	F8600_1_20190619	F80_2_20190619	F8600	F80	0.657265714
ITS	F8600_1_20190619	F80_2_20190703	F8600	F80	0.67492
ITS	F8600_1_20190619	F80_3_20190607	F8600	F80	0.664262857
ITS	F8600_1_20190619	F80_3_20190619	F8600	F80	0.610405714
ITS	F8600_1_20190619	F80_3_20190703	F8600	F80	0.662122857
ITS	F8600_1_20190703	F80_1_20190607	F8600	F80	0.725665714
ITS	F8600_1_20190703	F80_1_20190619	F8600	F80	0.728297143
ITS	F8600_1_20190703	F80_1_20190703	F8600	F80	0.9367
ITS	F8600_1_20190703	F80_2_20190607	F8600	F80	0.792697143
ITS	F8600_1_20190703	F80_2_20190619	F8600	F80	0.598588571
ITS	F8600_1_20190703	F80_2_20190703	F8600	F80	0.66234
ITS	F8600_1_20190703	F80_3_20190607	F8600	F80	0.489805714
ITS	F8600_1_20190703	F80_3_20190619	F8600	F80	0.546331429
ITS	F8600_1_20190703	F80_3_20190703	F8600	F80	0.514562857
ITS	F8600_2_20190607	F80_1_20190607	F8600	F80	0.696514286
ITS	F8600_2_20190607	F80_1_20190619	F8600	F80	0.669062857
ITS	F8600_2_20190607	F80_1_20190703	F8600	F80	0.899654286
ITS	F8600_2_20190607	F80_2_20190607	F8600	F80	0.765885714
ITS	F8600_2_20190607	F80_2_20190619	F8600	F80	0.563871429
ITS	F8600_2_20190607	F80_2_20190703	F8600	F80	0.625011429
ITS	F8600_2_20190607	F80_3_20190607	F8600	F80	0.561908571
ITS	F8600_2_20190607	F80_3_20190619	F8600	F80	0.527562857
ITS	F8600_2_20190607	F80_3_20190703	F8600	F80	0.546511429
ITS	F8600_2_20190619	F80_1_20190607	F8600	F80	0.732345714
ITS	F8600_2_20190619	F80_1_20190619	F8600	F80	0.723508571
ITS	F8600_2_20190619	F80_1_20190703	F8600	F80	0.580557143
ITS	F8600_2_20190619	F80_2_20190607	F8600	F80	0.805891429
ITS	F8600_2_20190619	F80_2_20190619	F8600	F80	0.610202857
ITS	F8600_2_20190619	F80_2_20190703	F8600	F80	0.691405714
ITS	F8600_2_20190619	F80_3_20190607	F8600	F80	0.610522857
ITS	F8600_2_20190619	F80_3_20190619	F8600	F80	0.527094286
ITS	F8600_2_20190619	F80_3_20190703	F8600	F80	0.586751429
ITS	F8600_2_20190703	F80_1_20190607	F8600	F80	0.730117143
ITS	F8600_2_20190703	F80_1_20190619	F8600	F80	0.703957143
ITS	F8600_2_20190703	F80_1_20190703	F8600	F80	0.930437143
ITS	F8600_2_20190703	F80_2_20190607	F8600	F80	0.7951
ITS	F8600_2_20190703	F80_2_20190619	F8600	F80	0.583751429
ITS	F8600_2_20190703	F80_2_20190703	F8600	F80	0.65954
ITS	F8600_2_20190703	F80_3_20190607	F8600	F80	0.451837143
ITS	F8600_2_20190703	F80_3_20190619	F8600	F80	0.461014286
ITS	F8600_2_20190703	F80_3_20190703	F8600	F80	0.444585714
ITS	F8600_3_20190607	F80_1_20190607	F8600	F80	0.838105714
ITS	F8600_3_20190607	F80_1_20190619	F8600	F80	0.864188571
ITS	F8600_3_20190607	F80_1_20190703	F8600	F80	0.968117143
ITS	F8600_3_20190607	F80_2_20190607	F8600	F80	0.883
ITS	F8600_3_20190607	F80_2_20190619	F8600	F80	0.830571429
ITS	F8600_3_20190607	F80_2_20190703	F8600	F80	0.845102857
ITS	F8600_3_20190607	F80_3_20190607	F8600	F80	0.76104
ITS	F8600_3_20190607	F80_3_20190619	F8600	F80	0.825742857
ITS	F8600_3_20190607	F80_3_20190703	F8600	F80	0.813985714
ITS	F8600_3_20190619	F80_1_20190607	F8600	F80	0.891051429
ITS	F8600_3_20190619	F80_1_20190619	F8600	F80	0.915545714
ITS	F8600_3_20190619	F80_1_20190703	F8600	F80	0.975194286
ITS	F8600_3_20190619	F80_2_20190607	F8600	F80	0.921185714
ITS	F8600_3_20190619	F80_2_20190619	F8600	F80	0.884771429
ITS	F8600_3_20190619	F80_2_20190703	F8600	F80	0.896694286
ITS	F8600_3_20190619	F80_3_20190607	F8600	F80	0.815628571
ITS	F8600_3_20190619	F80_3_20190619	F8600	F80	0.869202857
ITS	F8600_3_20190619	F80_3_20190703	F8600	F80	0.890902857
ITS	F8600_1_20190607	F8300_1_20190607	F8600	F8300	0.63894
ITS	F8600_1_20190607	F8300_1_20190619	F8600	F8300	0.460371429
ITS	F8600_1_20190607	F8300_1_20190703	F8600	F8300	0.584062857
ITS	F8600_1_20190607	F8300_2_20190607	F8600	F8300	0.665885714
ITS	F8600_1_20190607	F8300_2_20190619	F8600	F8300	0.549271429
ITS	F8600_1_20190607	F8300_2_20190703	F8600	F8300	0.417805714
ITS	F8600_1_20190607	F8300_3_20190607	F8600	F8300	0.444171429
ITS	F8600_1_20190607	F8300_3_20190703	F8600	F8300	0.313177143
ITS	F8600_1_20190619	F8300_1_20190607	F8600	F8300	0.705494286
ITS	F8600_1_20190619	F8300_1_20190619	F8600	F8300	0.652937143
ITS	F8600_1_20190619	F8300_1_20190703	F8600	F8300	0.748754286
ITS	F8600_1_20190619	F8300_2_20190607	F8600	F8300	0.773077143
ITS	F8600_1_20190619	F8300_2_20190619	F8600	F8300	0.59306
ITS	F8600_1_20190619	F8300_2_20190703	F8600	F8300	0.684474286
ITS	F8600_1_20190619	F8300_3_20190607	F8600	F8300	0.565771429
ITS	F8600_1_20190619	F8300_3_20190703	F8600	F8300	0.616408571
ITS	F8600_1_20190703	F8300_1_20190607	F8600	F8300	0.662374286
ITS	F8600_1_20190703	F8300_1_20190619	F8600	F8300	0.545437143
ITS	F8600_1_20190703	F8300_1_20190703	F8600	F8300	0.597822857
ITS	F8600_1_20190703	F8300_2_20190607	F8600	F8300	0.694868571
ITS	F8600_1_20190703	F8300_2_20190619	F8600	F8300	0.513531429
ITS	F8600_1_20190703	F8300_2_20190703	F8600	F8300	0.458208571
ITS	F8600_1_20190703	F8300_3_20190607	F8600	F8300	0.46346
ITS	F8600_1_20190703	F8300_3_20190703	F8600	F8300	0.387637143
ITS	F8600_2_20190607	F8300_1_20190607	F8600	F8300	0.591894286
ITS	F8600_2_20190607	F8300_1_20190619	F8600	F8300	0.474402857
ITS	F8600_2_20190607	F8300_1_20190703	F8600	F8300	0.692185714
ITS	F8600_2_20190607	F8300_2_20190607	F8600	F8300	0.682291429
ITS	F8600_2_20190607	F8300_2_20190619	F8600	F8300	0.581348571
ITS	F8600_2_20190607	F8300_2_20190703	F8600	F8300	0.60436
ITS	F8600_2_20190607	F8300_3_20190607	F8600	F8300	0.367545714
ITS	F8600_2_20190607	F8300_3_20190703	F8600	F8300	0.484908571
ITS	F8600_2_20190619	F8300_1_20190607	F8600	F8300	0.672291429
ITS	F8600_2_20190619	F8300_1_20190619	F8600	F8300	0.5518
ITS	F8600_2_20190619	F8300_1_20190703	F8600	F8300	0.696868571
ITS	F8600_2_20190619	F8300_2_20190607	F8600	F8300	0.696562857
ITS	F8600_2_20190619	F8300_2_20190619	F8600	F8300	0.588425714
ITS	F8600_2_20190619	F8300_2_20190703	F8600	F8300	0.621411429
ITS	F8600_2_20190619	F8300_3_20190607	F8600	F8300	0.473111429
ITS	F8600_2_20190619	F8300_3_20190703	F8600	F8300	0.517557143
ITS	F8600_2_20190703	F8300_1_20190607	F8600	F8300	0.620442857
ITS	F8600_2_20190703	F8300_1_20190619	F8600	F8300	0.426251429
ITS	F8600_2_20190703	F8300_1_20190703	F8600	F8300	0.590702857
ITS	F8600_2_20190703	F8300_2_20190607	F8600	F8300	0.667468571
ITS	F8600_2_20190703	F8300_2_20190619	F8600	F8300	0.523262857
ITS	F8600_2_20190703	F8300_2_20190703	F8600	F8300	0.405951429
ITS	F8600_2_20190703	F8300_3_20190607	F8600	F8300	0.378754286
ITS	F8600_2_20190703	F8300_3_20190703	F8600	F8300	0.287811429
ITS	F8600_3_20190607	F8300_1_20190607	F8600	F8300	0.846505714
ITS	F8600_3_20190607	F8300_1_20190619	F8600	F8300	0.811925714
ITS	F8600_3_20190607	F8300_1_20190703	F8600	F8300	0.800971429
ITS	F8600_3_20190607	F8300_2_20190607	F8600	F8300	0.871185714
ITS	F8600_3_20190607	F8300_2_20190619	F8600	F8300	0.788328571
ITS	F8600_3_20190607	F8300_2_20190703	F8600	F8300	0.808702857
ITS	F8600_3_20190607	F8300_3_20190607	F8600	F8300	0.797362857
ITS	F8600_3_20190607	F8300_3_20190703	F8600	F8300	0.805705714
ITS	F8600_3_20190619	F8300_1_20190607	F8600	F8300	0.90694
ITS	F8600_3_20190619	F8300_1_20190619	F8600	F8300	0.857365714
ITS	F8600_3_20190619	F8300_1_20190703	F8600	F8300	0.873871429
ITS	F8600_3_20190619	F8300_2_20190607	F8600	F8300	0.921388571
ITS	F8600_3_20190619	F8300_2_20190619	F8600	F8300	0.843645714
ITS	F8600_3_20190619	F8300_2_20190703	F8600	F8300	0.784957143
ITS	F8600_3_20190619	F8300_3_20190607	F8600	F8300	0.809794286
ITS	F8600_3_20190619	F8300_3_20190703	F8600	F8300	0.737468571
