# Supplementary material for: Investigating the distribution of antibiotic resistance genes in relation to bacterial, fungal, and functional diversity in a hay field
Source: Microbiol Spectr. 2026 Apr 10;14(5):e03232-25. doi: 10.1128/spectrum.03232-25 (PMC13141933; doi:10.1128/spectrum.03232-25)
Supplement: Table S5 — Condition for antibiotic resistance gene qPCR. [file spectrum.03232-25-s0006.xlsx]

## Sheet: Primers
Table S5. Primers and conditions used in the qPCR assays.
Gene	Type	Primer Sequence (5' to 3')	Annealing Temp (oC)	Amplicon Size (bp)	Reference
16S rRNA	Forward	CGGTGAATACGTTCYCGG	56	~123	Suzuki et al., 2000
	Reverse	GGWTACCTTGTTACGACTT
aadA	Forward	CAGCGCAATGACATTCTTGC	60	295	Walsh et al., 2011
	Reverse	GTCGGCAGCGACA(C/T)CCTTCG
ampC	Forward	TTCTATCAAMACTGGCARCC	60	550	Schwartz et al., 2003
	Reverse	CCYGTTTTATGTACCCAYGA
blaCTX-M	Forward	ATGTGCAGYACCAGTAARGTKATGGC	58	~300	Birkett et al., 2007
	Reverse	ATCACKCGGRTCGCCXGGRAT
erm(B)	Forward	GGATTCTACAAGCGTACCTTGGA	60	92	Bockelmann et al., 2009
	Reverse	GCTGGCAGCTTAAGCAATTGCT
IntI1	Forward	GCCTTGATGTTACCCGAGAG	60	196	Barraud et al., 2010
	Reverse	GATCGGTCGAATGCGTGT
strA	Forward	TCAATCCCGACTTCTTACCG	60	126	Walsh et al., 2011
	Reverse	CACCATGGCAAACAACCATA
sul1	Forward	CCGTTGGCCTTCCTGTAAAG	60	67	Heuer and Smalla, 2007
	Reverse	TTGCCGATCGCGTGAAGT
tet(M)	Forward	GGTTTCTCTTGGATACTTAAATCAATCR	60	88	Peak et al., 2007
	Reverse	CCAACCATAYAATCCTTGTTCRC
vanA	Forward	TCTGCAATAGAGATAGCCGC	60	377	Klein et al., 1998
	Reverse	GGAGTAGCTATCCCAGCATT
