# Supplementary material for: Investigating the distribution of antibiotic resistance genes in relation to bacterial, fungal, and functional diversity in a hay field
Source: Microbiol Spectr. 2026 Apr 10;14(5):e03232-25. doi: 10.1128/spectrum.03232-25 (PMC13141933; doi:10.1128/spectrum.03232-25)
Supplement: Table S6 — Analysis of functions significantly correlated with distance, their Interpro ID, broad category, and association with antibiotic resistance or mobile genetic elements, if any. [file spectrum.03232-25-s0007.csv]

Function Name	Interpro ID	General Category	Associated with Antibiotic Resistance Genes	Associated with MGE	Details
Transposase_DDE_domain	IPR025668	Transposon	0	1	Transposase component
Ferritin-like	IPR012347	Iron storage protein	1	0	1
Cation/H+_exchanger	IPR006153	Transmembrane	1	0	2; 3; 4
Ribosomal_protein_L5_domain_superfamily	IPR022803	Ribosomal protein	1	0	5; 6
RibA-like_superfamily	IPR036144	Riboflavin synthesis	1	0	7
ABC-transporter_extension_domain	IPR032781	Potential Antibiotic Resistance	1	0	8; 4
GTP_cyclohydrolase_II	IPR032677	Riboflavin synthesis	1	0	7
SecY/SEC61-alpha_family	IPR002208	Transmembrane protein transport	1	0	9; 10
Glycosyl_transferase	IPR002201	Source of anti-biotic resistance and antibiotic generation	1	0	11; 12
Solute-binding protein family 5 domain	IPR000914	ABC-Transporter	1	0	No established association with antibiotics
FMN-binding split barrel	IPR012349	Flavin-mononucleotide (FMN) associated	0	0	13
Sodium:dicarboxylate symporter superfamily	IPR036458	Transmembrane transport	0	0	No established association with antibiotics
Sodium:dicarboxylate symporter	IPR001991	Transmembrane transport	0	0	No established association with antibiotics
Lipid/polyisoprenoid-binding	IPR036761	YceI family lipocalin-binding, Riboflavin induced sensitivity	1	0	14
GIY-YIG endonuclease superfamily	IPR035901	Site specific endonuclease	0	1	15
Nitrite/sulphite reductase 4Fe-4S domain	IPR006067	Flavin-mononucleotide (FMN) associated	1	0	13
	Notes on Riboflavin / FMN
		Furazolidone (FZ), vancomycin (VAN), and sodium deoxycholate (DOC)
		16
		17	DOC and dicarboxylate
Works cited
1. Mobilization of iron stored in bacterioferritin, a new target for perturbing iron homeostasis and developing antibacterial and antibiofilm molecules. Journal of Inorganic Biochemistry. 2023;247: 112306. doi:10.1016/j.jinorgbio.2023.112306
2. Cohen BE. Functional linkage between genes that regulate osmotic stress responses and multidrug resistance transporters: challenges and opportunities for antibiotic discovery. Antimicrob Agents Chemother. 2014;58: 640–646. doi:10.1128/AAC.02095-13
3. Holdsworth SR, Law CJ. Multidrug resistance protein MdtM adds to the repertoire of antiporters involved in alkaline pH homeostasis in Escherichia coli. BMC Microbiol. 2013;13: 113. doi:10.1186/1471-2180-13-113
4. Li X-Z, Plésiat P, Nikaido H. The challenge of efflux-mediated antibiotic resistance in Gram-negative bacteria. Clin Microbiol Rev. 2015;28: 337–418. doi:10.1128/CMR.00117-14
5. Hu M, Wang J, Lu L, Gui H, Wan S. Global recovery patterns of soil microbes after fire. Soil Biol Biochem. 2023;183: 109057. doi:10.1016/j.soilbio.2023.109057
6. Gomez JE, Kaufmann-Malaga BB, Wivagg CN, Kim PB, Silvis MR, Renedo N, et al. Ribosomal mutations promote the evolution of antibiotic resistance in a multidrug environment. Elife. 2017;6. doi:10.7554/eLife.20420
7. Wykes H, Le VVH, Rakonjac J. Mutations in the riboflavin biosynthesis pathway confer resistance to furazolidone and abolish the synergistic interaction between furazolidone and vancomycin in. Microb Genom. 2025;11. doi:10.1099/mgen.0.001356
8. Murina V, Kasari M, Takada H, Hinnu M, Saha CK, Grimshaw JW, et al. ABCF ATPases Involved in Protein Synthesis, Ribosome Assembly and Antibiotic Resistance: Structural and Functional Diversification across the Tree of Life. J Mol Biol. 2019;431: 3568–3590. doi:10.1016/j.jmb.2018.12.013
9. Pauwels E, Schülein R, Vermeire K. Inhibitors of the Sec61 Complex and Novel High Throughput Screening Strategies to Target the Protein Translocation Pathway. Int J Mol Sci. 2021;22. doi:10.3390/ijms222112007
10. Rao C S V, De Waelheyns E, Economou A, Anné J. Antibiotic targeting of the bacterial secretory pathway. Biochim Biophys Acta. 2014;1843: 1762–1783. doi:10.1016/j.bbamcr.2014.02.004
11. Spanogiannopoulos P, Thaker M, Koteva K, Waglechner N, Wright GD. Characterization of a rifampin-inactivating glycosyltransferase from a screen of environmental actinomycetes. Antimicrob Agents Chemother. 2012;56: 5061–5069. doi:10.1128/AAC.01166-12
12. Liang D, Qiao J. Phylogenetic analysis of antibiotic glycosyltransferases. J Mol Evol. 2007;64: 342–353. doi:10.1007/s00239-006-0110-2
13. Deka RK, Deka A, Liu WZ, Norgard MV, Brautigam CA. Inhibition of bacterial FMN transferase: A potential avenue for countering antimicrobial resistance. Protein Sci. 2022;31: 545–551. doi:10.1002/pro.4241
14. Naguib MM, Valvano MA. Vitamin E Increases Antimicrobial Sensitivity by Inhibiting Bacterial Lipocalin Antibiotic Binding. mSphere. 2018;3. doi:10.1128/mSphere.00564-18
15. Chenal M, Rivera-Millot A, Harrison LB, Khairalla AS, Nieves C, Bernet È, et al. Discovery of the widespread site-specific single-stranded nuclease family Ssn. Nat Commun. 2025;16: 2388. doi:10.1038/s41467-025-57514-1
16. Olivera C, Cox MP, Rowlands GJ, Rakonjac J. Correlated Transcriptional Responses Provide Insights into the Synergy Mechanisms of the Furazolidone, Vancomycin, and Sodium Deoxycholate Triple Combination in Escherichia coli. mSphere. 2021;6: e0062721. doi:10.1128/mSphere.00627-21
17. Man L, Dale AL, Klare WP, Cain JA, Sumer-Bayraktar Z, Niewold P, et al. Proteomics of Growth in Deoxycholate Reveals Cj0025c as a Cystine Transport Protein Required for Wild-type Human Infection Phenotypes. Mol Cell Proteomics. 2020;19: 1263–1280. doi:10.1074/mcp.RA120.002029
